# Supplementary material for: Real-time observation of topological defect dynamics mediating two-dimensional skyrmion lattice melting
Source: Nat Nanotechnol. 2025 Aug 4;20(10):1405–11. doi: 10.1038/s41565-025-01977-2 (PMC12534186; doi:10.1038/s41565-025-01977-2)
Supplement: Supplementary file 7 — Statistical source data for Fig. 2. [file 41565_2025_1977_MOESM7_ESM.xlsx]

## Sheet: 2
t(s)	B(uT)	size(um)	size_err(um)	etaT	xiT(r0)	eta6	xi6(r0)	mu(nN/m)	mu_err(nN/m)
0	60	5.09978	0.0289802	0.293148	6195.39	0.050428	2.29418e+07	5.59393	0.619197
0.0625	60	5.09191	0.0289987	0.309641	1023.13	0.0539834	3.4218e+07
0.125	60	5.07678	0.0284053	0.302304	2755.39	0.0636995	2818.43
0.1875	60	5.08271	0.0292202	0.305394	3.53198e+07	0.0607597	1.14578e+08
0.25	60	5.08494	0.0296379	0.302209	1.29938e+07	0.0607906	3.3311e+07
0.3125	60	5.08442	0.0283998	0.305013	751.723	0.0582486	1.2508e+07
0.375	60	5.08954	0.028931	0.359152	13.4912	0.055622	1.25732e+07
0.4375	60	5.08218	0.0285163	0.307924	1.7757e+07	0.0650165	2.0868e+07
0.5	60	5.10371	0.0288106	0.369468	13.9809	0.0625115	1.04341e+07
0.5625	60	5.09414	0.029571	0.365696	13.7004	0.0597044	3.31811e+07
0.625	60	5.09348	0.0296119	0.278172	1.16199e+08	0.0698247	2.29418e+07
0.6875	60	5.09256	0.0282144	0.308884	1289.85	0.0626454	6.53903e+07
0.75	60	5.08888	0.0292535	0.28635	5956.78	0.0645028	4.19948e+07
0.8125	60	5.08205	0.0284218	0.287021	1.01746e+07	0.0542635	2.08682e+07
0.875	60	5.1194	0.0295104	0.297562	7.44629e+07	0.0606373	3.36996e+07
0.9375	60	5.07757	0.0291257	0.314717	34223.3	0.0677194	5.67707e+07
1	60	5.10043	0.0297362	0.284069	4.87994e+07	0.0657619	3.36999e+07
1.0625	60	5.08994	0.0290013	0.283844	1079.62	0.0564347	4.15413e+07
1.125	60	5.09742	0.0288449	0.357631	13.7597	0.0688251	9405.25
1.1875	60	5.0923	0.0290752	0.265322	2.08681e+07	0.0535976	6.70102e+07
1.25	60	5.08573	0.0289858	0.298449	3013.57	0.0660924	3.68107e+07
1.3125	60	5.1062	0.0279455	0.308173	1255.25	0.049535	2.08679e+07
1.375	60	5.09729	0.0282897	0.264575	4.20597e+07	0.0644983	1.98314e+07
1.4375	60	5.09715	0.0279358	0.313508	4.60134e+06	0.0613193	3.36997e+07
1.5	60	5.11274	0.02831	0.350312	11.9432	0.0625932	3.39587e+07
1.5625	60	5.11483	0.0282103	0.319321	739.643	0.0707035	1.25726e+07
1.625	60	5.12397	0.0290615	0.316705	381.309	0.0726275	2.08679e+07
1.6875	60	5.10214	0.0285433	0.368231	13.6661	0.0660619	6553.06
1.75	60	5.0965	0.0292372	0.292577	1153.62	0.0820737	1.08879e+07
1.8125	60	5.12267	0.0280207	0.292978	704.011	0.0570382	3.36997e+07
1.875	60	5.10449	0.0289077	0.274028	721.803	0.0517575	3.53848e+07
1.9375	60	5.09374	0.0289171	0.271	644.44	0.0620029	3.96618e+07
2	60	5.09414	0.0285606	0.26442	577.72	0.0555007	1.24429e+08
2.0625	60	5.10266	0.0287552	0.257318	3224.75	0.0514916	6.63622e+07
2.125	60	5.09847	0.0294922	0.272452	608.09	0.0569033	3.65513e+07
2.1875	60	5.12371	0.0275693	0.284752	616.434	0.0550777	3.33112e+07
2.25	60	5.09374	0.0287422	0.285296	1685.88	0.0552174	3.36997e+07
2.3125	60	5.10292	0.0285995	0.256204	6.33813e+07	0.0687472	5.81966e+07
2.375	60	5.11195	0.0286877	0.262581	2557.37	0.061535	34898.7
2.4375	60	5.11261	0.028793	0.270541	2.07446e+08	0.0519392	1.29618e+07
2.5	60	5.10449	0.0285305	0.255344	2.17752e+07	0.0573295	3.05892e+07
2.5625	60	5.08902	0.0282607	0.325904	15976.6	0.0541828	1.07709e+08
2.625	60	5.11588	0.0279874	0.265915	6.13072e+07	0.0607664	7600.86
2.6875	60	5.07942	0.0294192	0.299745	1002.15	0.0630523	5.85854e+07
2.75	60	5.11339	0.0280178	0.354066	14.3184	0.0559533	4.26428e+07
2.8125	60	5.09742	0.0296898	0.294796	6.01406e+07	0.0664719	3.34407e+07
2.875	60	5.08849	0.029518	0.314863	1056.47	0.0693844	16167
2.9375	60	5.08757	0.0291507	0.351969	12.9066	0.0687357	1.54564e+08
3	60	5.11012	0.0285247	0.285792	3074.43	0.0617224	1.21841e+07
3.0625	60	5.09558	0.0294691	0.272752	3.99213e+07	0.0657387	5.83265e+07
3.125	60	5.09086	0.0296833	0.258753	3.95324e+07	0.0469428	2.08679e+07	5.93755	0.28839
3.1875	60	5.11535	0.0289361	0.265821	7.49169e+07	0.0549696	5.8132e+07
3.25	60	5.11797	0.0278397	0.284989	7.78327e+07	0.0542854	1.26503e+08
3.3125	60	5.10332	0.0284343	0.313103	4.26435e+07	0.0734111	38389.2
3.375	60	5.10751	0.0280436	0.261174	2.13218e+07	0.0632272	4.0569e+07
3.4375	60	5.10685	0.029338	0.281171	6.23448e+07	0.068727	5.80668e+07
3.5	60	5.10371	0.0281272	0.26395	4.25135e+07	0.0573368	2.13862e+07
3.5625	60	5.10266	0.0286863	0.293605	1.65909e+07	0.0670289	2.08682e+07
3.625	60	5.10777	0.0299355	0.282476	2.08677e+07	0.0482399	3.99213e+07
3.6875	60	5.09991	0.0284157	0.272065	1.4128e+07	0.0675763	3.36999e+07
3.75	60	5.10633	0.030362	0.258256	2338.27	0.0536367	3.64217e+07
3.8125	60	5.11666	0.0303756	0.276547	2.13219e+07	0.0515714	2.41082e+07
3.875	60	5.08718	0.0296163	0.271977	2.29422e+07	0.0611705	2.12571e+07
3.9375	60	5.08376	0.0289065	0.277383	6.1696e+07	0.0588738	3.95321e+07
4	60	5.09506	0.0289138	0.333497	15.2325	0.0647567	2.08033e+07
4.0625	60	5.08231	0.0291826	0.27442	1701.66	0.0569001	5.83262e+07
4.125	60	5.11326	0.0290464	0.266173	2.24228e+07	0.0736061	3.89493e+07
4.1875	60	5.08691	0.0287952	0.270866	840232	0.0629713	32268.4
4.25	60	5.0881	0.029596	0.265387	6.64924e+07	0.0573633	2.1905e+07
4.3125	60	5.10646	0.0288581	0.29891	4.21245e+07	0.0693673	1.25078e+07
4.375	60	5.09374	0.0299958	0.25895	4.17363e+07	0.0547697	3.36999e+07
4.4375	60	5.0756	0.027987	0.292853	1.16199e+08	0.0701716	2.1257e+07
4.5	60	5.09151	0.0297451	0.281481	4.40688e+07	0.0652349	6.54551e+07
4.5625	60	5.09689	0.028764	0.267612	4.1995e+07	0.0672106	4.06992e+07
4.625	60	5.07389	0.0288711	0.240953	4.05043e+07	0.0657129	3.96621e+07
4.6875	60	5.10135	0.0291447	0.267586	5.83583e+07	0.0775224	3.5255e+07
4.75	60	5.06743	0.0280894	0.252845	1.16393e+08	0.0572185	3.48013e+07
4.8125	60	5.08152	0.0286556	0.24159	1376.38	0.0569026	6.48716e+07
4.875	60	5.09374	0.0296723	0.248563	16958.6	0.0673538	3.12373e+07
4.9375	60	5.06413	0.0286989	0.301385	11109.1	0.0553352	1.9248e+07
5	60	5.06149	0.0283776	0.265565	2.28768e+07	0.0546571	8.10133e+06
5.0625	60	5.06426	0.0284982	0.320791	9.5915e+06	0.0515554	1.13088e+08
5.125	60	5.05051	0.0294018	0.271822	3.24034e+07	0.0511065	5.83264e+07
5.1875	60	5.05805	0.0293005	0.288187	1807.03	0.0620993	3.33107e+07
5.25	60	5.07138	0.029247	0.267166	4.17358e+07	0.0614614	6.68805e+07
5.3125	60	5.06069	0.02872	0.282088	1.14643e+08	0.0566579	3.3311e+07
5.375	60	5.06558	0.0287874	0.330296	967721	0.0493427	7.25839e+07
5.4375	60	5.06993	0.029613	0.27248	2.72189e+06	0.0610264	1.89239e+07
5.5	60	5.05633	0.0288795	0.331132	11626.5	0.0530609	6.27333e+07
5.5625	60	5.03858	0.027983	0.262054	2.05115e+07	0.0605458	3.53851e+07
5.625	60	5.07876	0.0287591	0.293884	2163.03	0.05431	5528.64
5.6875	60	5.07652	0.028785	0.284253	3862.28	0.0656458	4.17358e+07
5.75	60	5.05554	0.0285194	0.282556	2.39784e+07	0.066607	3.43476e+07
5.8125	60	5.06993	0.0293683	0.300947	3.5385e+07	0.0602326	2.29417e+07
5.875	60	5.06096	0.0280663	0.276627	6.06592e+07	0.0653009	2.09977e+07
5.9375	60	5.08086	0.0284266	0.270579	1.44195e+08	0.0601786	3.58385e+07
6	60	5.07823	0.0290682	0.27844	1.05311e+07	0.0522731	2.12567e+07
6.0625	60	5.08126	0.0294534	0.304559	2.08678e+07	0.0620351	3.70699e+07
6.125	60	5.07507	0.0288717	0.257792	7.10283e+07	0.0503651	6.1437e+07
6.1875	60	5.09322	0.0288415	0.292522	5.03549e+07	0.0573359	6.539e+07
6.25	60	5.10698	0.0288881	0.247154	4.35502e+07	0.0636771	2.16843e+08	5.54404	0.406257
6.3125	60	5.0785	0.0293745	0.26813	4.05045e+07	0.0607027	1.91832e+07
6.375	60	5.08218	0.0288526	0.275828	11494.7	0.0565497	4.36803e+07
6.4375	60	5.08481	0.0287788	0.287301	2.30716e+07	0.0634777	3.55142e+07
6.5	60	5.07085	0.0292797	0.290126	2.31039e+07	0.0647714	2.30718e+07
6.5625	60	5.0723	0.0288879	0.269219	2.17754e+07	0.0587933	3.42827e+07
6.625	60	5.0727	0.0284707	0.285624	6.64924e+07	0.0587247	3.57734e+07
6.6875	60	5.09689	0.0290415	0.310573	3.53196e+07	0.0538684	3.38297e+07
6.75	60	5.10515	0.028544	0.319834	581.475	0.0593071	2.12567e+07
6.8125	60	5.09164	0.0289768	0.347975	12.5053	0.0687861	3.53198e+07
6.875	60	5.10017	0.0285564	0.344048	12.7315	0.0545402	4.25133e+07
6.9375	60	5.08849	0.0288899	0.286504	3.73937e+07	0.0550637	6.44178e+07
7	60	5.08231	0.0291196	0.326055	5259.13	0.0582026	6.7529e+07
7.0625	60	5.08744	0.0288271	0.301549	2.18077e+07	0.0618293	6.7399e+07
7.125	60	5.09072	0.0295567	0.301193	1.74331e+07	0.0609011	4.99016e+06
7.1875	60	5.08783	0.0284547	0.314017	3.24685e+07	0.059891	2.08678e+07
7.25	60	5.08179	0.0285344	0.287887	2.08684e+07	0.0589778	3.74585e+07
7.3125	60	5.08613	0.0282253	0.264499	1653.66	0.0522305	2.08033e+07
7.375	60	5.10069	0.0296703	0.297939	1.07968e+08	0.0555739	2.12568e+07
7.4375	60	5.10567	0.0287424	0.278823	1286.69	0.0641039	3.0362e+07
7.5	60	5.09519	0.0292962	0.259314	4.36151e+07	0.0570768	3.95325e+07
7.5625	60	5.10633	0.0299006	0.280129	2486.57	0.0649799	2.30714e+07
7.625	60	5.09361	0.0291504	0.300448	2.0803e+07	0.0614103	2.28768e+07
7.6875	60	5.09099	0.0282643	0.306773	5556.87	0.0656878	2.13219e+07
7.75	60	5.09715	0.0297633	0.260458	7.26482e+07	0.0540299	6.85007e+07
7.8125	60	5.11744	0.0287575	0.280853	3.73935e+07	0.0486817	4.36802e+07
7.875	60	5.10358	0.0284073	0.311317	5.80671e+07	0.0588282	2.11788e+08
7.9375	60	5.11444	0.0298733	0.288288	1071.2	0.0531793	2.28771e+07
8	60	5.11339	0.029284	0.329607	2.02201e+07	0.0608575	3.37001e+07
8.0625	60	5.10737	0.0305525	0.328575	2355.25	0.0634369	2.28125e+07
8.125	60	5.11771	0.0300804	0.297296	2.29417e+07	0.064916	3.42185e+07
8.1875	60	5.11836	0.0285976	0.31409	3.43479e+07	0.0667799	1.53261e+06
8.25	60	5.11993	0.029887	0.305223	636.988	0.064962	2.20327e+06
8.3125	60	5.12228	0.030386	0.296752	5.00308e+07	0.0665225	5.50213e+07
8.375	60	5.12645	0.0300024	0.294753	6.42885e+07	0.0692709	29122.2
8.4375	60	5.11222	0.0283764	0.284419	6.01407e+07	0.0578808	6.32519e+07
8.5	60	5.10476	0.0301231	0.267562	1.0894e+08	0.0651034	1.173e+08
8.5625	60	5.11966	0.0287431	0.296072	1625.35	0.0572854	2.08032e+07
8.625	60	5.10934	0.0289929	0.286341	391.063	0.0589507	2.08682e+07
8.6875	60	5.11522	0.0292525	0.287165	990.705	0.0470121	3.73939e+07
8.75	60	5.10135	0.028933	0.283977	2.17754e+07	0.0569869	7543.92
8.8125	60	5.10305	0.0284968	0.305334	2063.78	0.0680002	1.99605e+07
8.875	60	5.10423	0.0284602	0.281741	1487.47	0.0582342	3.95301e+07
8.9375	60	5.081	0.0293092	0.272503	2.03496e+07	0.0659098	1.12245e+08
9	60	5.08757	0.0287766	0.270511	1.71091e+07	0.0619251	2.52743e+07
9.0625	60	5.09715	0.0280436	0.303501	3.37647e+07	0.060716	2.17751e+07
9.125	60	5.0944	0.0289864	0.282872	5.7678e+07	0.0733661	2.12569e+07
9.1875	60	5.08034	0.0281981	0.318171	695.457	0.0741983	11981.4
9.25	60	5.09597	0.0283752	0.31825	810.202	0.0631493	2.50159e+07
9.3125	60	5.10567	0.0289349	0.282773	644.58	0.0708425	2.03496e+07
9.375	60	5.09532	0.0295781	0.295134	5.91038e+07	0.0703884	4.19948e+07	5.55887	0.386827
9.4375	60	5.10253	0.0295407	0.269426	5.81966e+07	0.0670689	12319.3
9.5	60	5.09099	0.0296739	0.280177	1605.19	0.0709783	3197.76
9.5625	60	5.08376	0.0296877	0.282541	499.71	0.0687381	4.19952e+07
9.625	60	5.06452	0.0298004	0.296229	454.232	0.0588618	4.17357e+07
9.6875	60	5.0923	0.0303608	0.308921	1.24754e+07	0.0628332	2.07384e+07
9.75	60	5.10371	0.0295131	0.324165	2.5793e+07	0.0655415	2.08682e+07
9.8125	60	5.0877	0.0291857	0.305167	456.044	0.0602947	4.04718e+07
9.875	60	5.09794	0.029449	0.276841	8.03608e+06	0.066392	4.26433e+07
9.9375	60	5.1062	0.029593	0.281099	3103.16	0.0595576	2.13219e+07
10	60	5.09965	0.0284735	0.258095	1.11014e+08	0.0526344	2.18402e+07
10.0625	60	5.08586	0.0291081	0.254341	1.34863e+08	0.0655618	3.3246e+07
10.125	60	5.1041	0.0285672	0.273141	3.64216e+07	0.0652992	512141
10.1875	60	5.11418	0.0295506	0.243714	4.16061e+07	0.0639246	2.41085e+07
10.25	60	5.10161	0.0285294	0.265881	5.03549e+07	0.0676527	8114.82
10.3125	60	5.1062	0.0283472	0.269551	1.34798e+07	0.05988	3.75879e+07
10.375	60	5.0986	0.0289255	0.261929	1296.99	0.0712875	2.19053e+07
10.4375	60	5.10161	0.0297448	0.25504	1.3415e+07	0.062623	3.7588e+07
10.5	60	5.10829	0.0292924	0.262043	3.9435e+07	0.0652272	2.08681e+07
10.5625	60	5.10554	0.0297072	0.28022	769.581	0.0550853	1.89239e+07
10.625	60	5.12045	0.0293981	0.250324	4.1995e+07	0.0651812	3.27926e+07
10.6875	60	5.10201	0.0296775	0.257149	5.81316e+07	0.0531884	4.01752e+06
10.75	60	5.11339	0.0281155	0.260597	4222.47	0.0655318	2.2326e+07
10.8125	60	5.12788	0.0287319	0.267954	821.316	0.0640077	2.12566e+07
10.875	60	5.11588	0.0293122	0.266592	4.20597e+07	0.0754194	1323.99
10.9375	60	5.11431	0.0280709	0.281133	8.32776e+06	0.0520441	2.13217e+07
11	60	5.14312	0.0282116	0.287421	2.77891e+08	0.0706505	3.4283e+07
11.0625	60	5.12671	0.0277374	0.304752	1462.85	0.0575618	6.63621e+07
11.125	60	5.12828	0.0282859	0.302367	4508.77	0.059142	1906.51
11.1875	60	5.12449	0.0285934	0.253879	1125.78	0.0571931	2.08034e+07
11.25	60	5.11091	0.0274599	0.29394	2.98042e+06	0.0717405	1762.66
11.3125	60	5.13349	0.028145	0.273066	2.07384e+07	0.0759799	3812.83
11.375	60	5.13505	0.0283962	0.273318	3.73294e+07	0.0545826	2.12566e+07
11.4375	60	5.13205	0.0299523	0.273649	8.3017e+07	0.059483	3.53197e+07
11.5	60	5.12554	0.0284201	0.274952	3.05888e+07	0.0614511	4.04398e+07
11.5625	60	5.1181	0.028248	0.258844	5495.97	0.0538278	2.08682e+07
11.625	60	5.12293	0.028762	0.255315	1705.35	0.0556187	2.28774e+07
11.6875	60	5.13557	0.0286502	0.275647	2.11594e+08	0.060576	7.98421e+07
11.75	60	5.11378	0.0287284	0.255306	3.99858e+07	0.066247	3.75879e+07
11.8125	60	5.10934	0.0291193	0.265568	5.46968e+07	0.0531594	2.17755e+07
11.875	60	5.10528	0.0283049	0.295481	8.81416e+06	0.0648761	1.2573e+07
11.9375	60	5.11169	0.0292089	0.248769	942.877	0.0443528	2.30713e+07
12	60	5.11757	0.0296569	0.280634	992.846	0.0569106	3.42183e+07
12.0625	60	5.11797	0.0302729	0.244647	1.11986e+08	0.0584436	3.55146e+07
12.125	60	5.11025	0.029908	0.248105	7.06394e+07	0.0627556	2.33307e+07
12.1875	60	5.10842	0.0293297	0.230929	2.33305e+07	0.0612068	2.19049e+07
12.25	60	5.12045	0.0302807	0.264711	1.01397e+07	0.058316	2.13217e+07
12.3125	60	5.13049	0.0297758	0.273316	6.24737e+07	0.0663544	3.33107e+07
12.375	60	5.11823	0.0294361	0.266956	6.23444e+07	0.0616458	3.55144e+07
12.4375	60	5.10122	0.0299617	0.260562	3.96618e+07	0.0535072	2.17754e+07
12.5	60	5.11405	0.0293157	0.265852	4.20598e+07	0.0609821	3.53197e+07	5.75513	0.283793
12.5625	60	5.12606	0.0304613	0.254637	3.95323e+07	0.0571996	3.6261e+06
12.625	60	5.13062	0.0291596	0.245047	2.29418e+07	0.0518723	6.04003e+07
12.6875	60	5.11012	0.0288512	0.256449	1.12051e+08	0.0723459	2.09979e+07
12.75	60	5.12006	0.0306188	0.246972	1.4517e+07	0.0593456	6779.26
12.8125	60	5.10502	0.0294811	0.2503	4980.63	0.0524696	5570.48
12.875	60	5.10004	0.0291883	0.235016	1.173e+08	0.0539685	13447.8
12.9375	60	5.10855	0.0294252	0.239833	4.67906e+07	0.0597122	1.41279e+08
13	60	5.11457	0.0298965	0.245367	2.60527e+07	0.0620341	3.81067e+07
13.0625	60	5.11836	0.0289028	0.261059	1885.95	0.0643478	2.08682e+07
13.125	60	5.13778	0.0286947	0.244504	6.64272e+07	0.0607056	3393.17
13.1875	60	5.1211	0.0293984	0.265686	1.26503e+08	0.0602613	2.08034e+07
13.25	60	5.11535	0.0306025	0.244007	2.09981e+07	0.0575991	6.44182e+07
13.3125	60	5.11601	0.0284969	0.266554	4.19953e+07	0.0794852	8108.83
13.375	60	5.12762	0.0288199	0.253449	4.1736e+07	0.0563379	3.36995e+07
13.4375	60	5.13101	0.0291779	0.308537	12101.2	0.0593418	2.09979e+07
13.5	60	5.1198	0.028292	0.241663	6096.03	0.0641644	2442.95
13.5625	60	5.11457	0.0282564	0.264924	1.11533e+08	0.0602979	5.6503e+06
13.625	60	5.1096	0.0295255	0.310488	13666.2	0.0582749	3.38297e+07
13.6875	60	5.10672	0.0294342	0.243055	1.58647e+08	0.0573633	3.32461e+07
13.75	60	5.12358	0.0296351	0.272642	1.6623e+07	0.0673031	11849.6
13.8125	60	5.12319	0.0294329	0.260834	3.57737e+07	0.0573138	5.92339e+07
13.875	60	5.10777	0.0290214	0.274014	6.68813e+07	0.0589046	6.04001e+07
13.9375	60	5.10895	0.0300576	0.267527	3.62922e+07	0.053495	3.33109e+07
14	60	5.11182	0.0303329	0.258845	2.08682e+07	0.060625	2.1257e+07
14.0625	60	5.09663	0.029958	0.231702	6.64918e+07	0.0553602	2.2294e+07
14.125	60	5.0944	0.0285876	0.257502	1.35446e+07	0.0688178	6.13075e+07
14.1875	60	5.10881	0.0286867	0.254444	3.58384e+07	0.0568236	13301
14.25	60	5.10541	0.0301492	0.264724	15471.5	0.0605846	17401.2
14.3125	60	5.10148	0.0291587	0.253702	1.60075e+07	0.0490277	2.12568e+07
14.375	60	5.10436	0.0288811	0.263791	1.6721e+07	0.0586631	30769.1
14.4375	60	5.11378	0.0293415	0.232702	4.10867e+07	0.0630042	2.09974e+07
14.5	60	5.10908	0.0294999	0.226749	6.27979e+07	0.0592589	2.09976e+07
14.5625	60	5.11784	0.0297546	0.237531	1664.87	0.0635431	3.84953e+07
14.625	60	5.09991	0.0294669	0.234175	2.1905e+07	0.0520413	2.9163e+07
14.6875	60	5.08678	0.0290807	0.228968	6.75288e+07	0.0546691	6.48067e+07
14.75	60	5.10423	0.0292793	0.255907	3.36994e+07	0.0589429	5.91042e+07
14.8125	60	5.10083	0.0289836	0.240653	4.17357e+07	0.062725	3.84304e+07
14.875	60	5.10593	0.0290039	0.24924	1.06802e+08	0.0492048	3.94676e+07
14.9375	60	5.10502	0.028228	0.240087	1032.63	0.0576439	4.1606e+07
15	60	5.08928	0.0283939	0.223275	2.38494e+07	0.0487507	1756.93
15.0625	60	5.11757	0.0293379	0.219442	21633	0.0570994	3.3311e+07
15.125	60	5.11914	0.029114	0.212565	6.24738e+07	0.0664968	1.97013e+07
15.1875	60	5.10737	0.0283569	0.215019	3.96621e+07	0.0551873	3.33109e+07
15.25	60	5.11326	0.0293077	0.215373	3.83657e+07	0.0655899	5.93635e+07
15.3125	60	5.10253	0.0295902	0.219488	4.17359e+07	0.0586653	233819
15.375	60	5.09965	0.0295187	0.238564	5.93634e+07	0.0473923	5.8132e+07
15.4375	60	5.0965	0.0291551	0.265002	1.65907e+07	0.0496557	3.34406e+07
15.5	60	5.11862	0.0293926	0.223979	6.43534e+07	0.0609619	1.92476e+07
15.5625	60	5.11601	0.0292698	0.235333	5.8715e+07	0.0510624	2.09979e+07
15.625	60	5.10397	0.0294163	0.2524	1.10496e+08	0.0552573	2.19047e+07	5.44516	0.336007
15.6875	60	5.12215	0.02976	0.26217	1135.29	0.0581064	3.53847e+07
15.75	60	5.11875	0.029289	0.254047	2.2942e+07	0.0522133	3.4283e+07
15.8125	60	5.11457	0.0289995	0.256743	5.1198e+06	0.0632049	3.36997e+07
15.875	60	5.09282	0.0295733	0.244365	6.69459e+07	0.0619997	3.34409e+07
15.9375	60	5.09217	0.0292353	0.259234	1.25081e+07	0.0570735	3.53849e+07
16	60	5.10934	0.0294277	0.254722	2.09973e+07	0.0560011	2.184e+07
16.0625	60	5.10502	0.0287954	0.270073	1.19897e+07	0.0496625	6.44182e+07
16.125	60	5.11653	0.0289508	0.246213	6.32516e+07	0.0594961	3.52552e+07
16.1875	60	5.10423	0.0292441	0.247211	2.28772e+07	0.0647464	3.84954e+07
16.25	60	5.08008	0.0299465	0.229278	6.64918e+07	0.0471487	2.29416e+07
16.3125	60	5.07718	0.0297997	0.221573	7.49167e+07	0.0621355	1.76276e+07
16.375	60	5.10515	0.030425	0.224077	5.44261e+06	0.0480192	2.39787e+07
16.4375	60	5.08731	0.0301165	0.265738	98101.6	0.0614459	5.83264e+07
16.5	60	5.10253	0.0290685	0.226863	6.15673e+06	0.0535721	1.29617e+07
16.5625	60	5.09191	0.0297686	0.245839	3.7588e+07	0.0435413	4.17359e+07
16.625	60	5.11287	0.0293794	0.219782	3.90136e+07	0.0543194	1.19219e+07
16.6875	60	5.09965	0.0301185	0.234555	3.9921e+07	0.0527323	6.68809e+07
16.75	60	5.10358	0.0291951	0.248985	749.483	0.0492379	3.94676e+07
16.8125	60	5.09401	0.0300249	0.203925	3.94027e+07	0.0529311	4.17355e+07
16.875	60	5.10895	0.0282809	0.232615	1.04339e+08	0.0623883	7787.98
16.9375	60	5.10855	0.0288632	0.219443	3140.55	0.063737	5.6123e+07
17	60	5.09938	0.029446	0.21403	5.96869e+07	0.05546	2.17755e+07
17.0625	60	5.11444	0.0285012	0.22285	3.68104e+07	0.0530241	2.09976e+07
17.125	60	5.09348	0.0290686	0.194523	3.96621e+07	0.055565	1.2573e+07
17.1875	60	5.11679	0.0292747	0.204775	1088.45	0.0574404	5.50857e+07
17.25	60	5.1041	0.0296038	0.227144	2.20345e+07	0.0569579	2.09974e+07
17.3125	60	5.09492	0.0282239	0.240852	2.0868e+07	0.0515957	6.4418e+07
17.375	60	5.10292	0.0283153	0.23597	4.16065e+07	0.0539819	27582.1
17.4375	60	5.08915	0.0288268	0.230166	7.78975e+07	0.0555286	1.98264e+07
17.5	60	5.09624	0.0299464	0.243272	2.15936e+08	0.0589703	1.86643e+07
17.5625	60	5.09597	0.0291993	0.218236	3.79121e+07	0.0508253	2624.62
17.625	60	5.09191	0.0292018	0.234248	3.63567e+07	0.0501409	1978.59
17.6875	60	5.08257	0.029341	0.247581	3.74585e+07	0.050074	3.95321e+07
17.75	60	5.09519	0.0297742	0.215349	3.75881e+07	0.0486256	2.51453e+07
17.8125	60	5.09204	0.0294093	0.252896	3.11072e+07	0.0463772	30099.3
17.875	60	5.09768	0.0300446	0.253648	702.128	0.0553744	6.45477e+07
17.9375	60	5.10214	0.029101	0.258661	7.72498e+07	0.0518474	3.34404e+07
18	60	5.07981	0.0299053	0.272972	5.81964e+07	0.0473619	4.19949e+07
18.0625	60	5.09072	0.0287477	0.266124	609.97	0.051519	3.13667e+07
18.125	60	5.11405	0.029181	0.266655	58284.6	0.0639281	6.02706e+07
18.1875	60	5.0806	0.0296055	0.264658	34899.7	0.0508485	81212.8
18.25	60	5.11457	0.0288063	0.255975	806.981	0.0555289	2.08031e+07
18.3125	60	5.0856	0.0289697	0.251566	407.031	0.0529831	3.39592e+07
18.375	60	5.08849	0.0305754	0.247623	940.916	0.0574193	3.34404e+07
18.4375	60	5.10397	0.0278058	0.238761	2.15936e+08	0.0444455	3.33109e+07
18.5	60	5.09492	0.0292469	0.251028	1622.96	0.0539124	2.34601e+07
18.5625	60	5.08954	0.0296724	0.253694	9.62397e+06	0.0570523	3.11397e+07
18.625	60	5.08731	0.0288445	0.227047	6.68808e+07	0.0500177	2.09975e+07
18.6875	60	5.08573	0.0287741	0.236056	1813.01	0.0593095	2.29416e+07
18.75	60	5.10017	0.0291646	0.236453	12031.8	0.0555157	3.42184e+07	5.53453	0.324996
18.8125	60	5.09269	0.0285159	0.249015	712.406	0.0409442	3.55142e+07
18.875	60	5.09427	0.0285635	0.28217	929.788	0.0544099	2.09977e+07
18.9375	60	5.08271	0.0291232	0.247548	2.54367e+07	0.0468364	3.55144e+07
19	60	5.08678	0.0303658	0.241558	3.50605e+07	0.0420494	3.33108e+07
19.0625	60	5.09086	0.030584	0.254795	4.38098e+07	0.0492422	2.12571e+07
19.125	60	5.08626	0.0290825	0.279681	806.056	0.0484121	3622.21
19.1875	60	5.09112	0.0281048	0.251927	1699.97	0.0482921	268660
19.25	60	5.0881	0.0286916	0.264243	853.525	0.0606358	3473.02
19.3125	60	5.08284	0.0296719	0.249365	1420.63	0.0537012	1.77574e+07
19.375	60	5.08836	0.0300313	0.275597	2080.7	0.0499346	2.20344e+07
19.4375	60	5.08994	0.0291613	0.259607	6.02058e+07	0.058159	1.14643e+08
19.5	60	5.10986	0.0291653	0.265985	3.74584e+07	0.0580415	3.64216e+07
19.5625	60	5.0965	0.0304867	0.271272	1.36105e+06	0.0673479	3.36997e+07
19.625	60	5.09191	0.0299151	0.267429	3.84955e+07	0.0606219	1.8794e+07
19.6875	60	5.09847	0.0301082	0.187056	187.263	0.0385243	3.99214e+07
19.75	60	5.09177	0.0293795	0.243219	6.68809e+07	0.0696969	1689.07
19.8125	60	5.09191	0.0289289	0.255245	1013.77	0.0492485	5354.5
19.875	60	5.10017	0.0305503	0.264019	1.63962e+07	0.0581451	2.90983e+07
19.9375	60	5.09007	0.0294475	0.246537	1.46464e+07	0.0486686	1.98947e+07
20	60	5.10266	0.0295591	0.247076	1109.6	0.0545962	1.10042e+08
20.0625	60	5.09191	0.0283337	0.245864	3953.75	0.0542523	1.20544e+07
20.125	60	5.10083	0.0297397	0.257445	3.88842e+07	0.0638467	1.73685e+07
20.1875	60	5.08468	0.0292488	0.266948	1.17303e+07	0.0591814	1.09528e+07
20.25	60	5.07112	0.0292383	0.266627	1.29622e+07	0.0474499	2.19053e+07
20.3125	60	5.07665	0.0277707	0.261614	6.64925e+07	0.0556332	4.60454e+07
20.375	60	5.09374	0.0281374	0.255261	2.39138e+07	0.0460054	3.13665e+08
20.4375	60	5.1041	0.0282737	0.248059	6.75288e+07	0.0505991	4220.4
20.5	60	5.0944	0.0283535	0.267071	2224.99	0.0727038	5.88449e+07
20.5625	60	5.09059	0.0282025	0.253932	3.75882e+07	0.0483055	6.1502e+07
20.625	60	5.08994	0.028298	0.245825	5.80669e+07	0.0479277	6.04001e+07
20.6875	60	5.09414	0.0287263	0.256809	3.95325e+07	0.0628065	2.03497e+07
20.75	60	5.10423	0.028964	0.24313	4.05694e+07	0.0610894	3.32459e+07
20.8125	60	5.10358	0.0290273	0.265592	4.14764e+07	0.0568396	4.0567e+07
20.875	60	5.09873	0.0296591	0.254478	536.598	0.0558787	2.08681e+07
20.9375	60	5.1228	0.029469	0.132633	5.37941e+06	0.049678	6.28511e+06
21	60	5.10947	0.0295827	0.255844	237390	0.0503211	6.22185e+06
21.0625	60	5.12175	0.0285636	0.251712	2.51455e+07	0.0532838	3.36998e+07
21.125	60	5.10017	0.0287344	0.268292	2453.07	0.0627346	5.81968e+07
21.1875	60	5.10737	0.029872	0.24851	6.74637e+07	0.0603061	2.12567e+07
21.25	60	5.10384	0.0305271	0.101859	374.565	0.0527222	3.79122e+07
21.3125	60	5.11156	0.0292977	0.219636	2.43738e+08	0.0566512	3.34406e+07
21.375	60	5.11836	0.0280554	0.213165	4.2578e+07	0.0463825	2.28768e+07
21.4375	60	5.11169	0.030092	0.228991	1.1743e+08	0.0681535	1.98313e+07
21.5	60	5.10921	0.0298335	0.234067	2.48861e+07	0.0624765	3.63566e+07
21.5625	60	5.09663	0.0290744	0.212988	7.06394e+07	0.0469194	1.16652e+08
21.625	60	5.10607	0.0303501	0.217028	6.74641e+07	0.0506522	4.26429e+07
21.6875	60	5.11392	0.0293604	0.235372	3.95322e+07	0.059754	1.93129e+07
21.75	60	5.09965	0.0288558	0.211001	3.73936e+07	0.0493842	2.1257e+07
21.8125	60	5.11757	0.0286301	0.214568	1.18272e+08	0.0491211	1.35123e+07
21.875	60	5.13427	0.0285438	0.237532	1.34801e+07	0.0569174	3.34404e+07	5.59946	0.309818
21.9375	60	5.10685	0.0295254	0.250567	6.48067e+07	0.0503301	3.95324e+07
22	60	5.10633	0.0291492	0.247957	1485.74	0.0636879	5.52156e+07
22.0625	60	5.14117	0.0281478	0.227943	2.346e+07	0.0486067	6.48069e+07
22.125	60	5.1024	0.029416	0.241994	6.44179e+07	0.0562956	3.53848e+07
22.1875	60	5.10921	0.0302307	0.24245	4339.05	0.0527769	3.68731e+07
22.25	60	5.12489	0.0299056	0.221177	1039.09	0.0566602	7.51758e+07
22.3125	60	5.0944	0.0300779	0.218658	3826.41	0.066064	29223.8
22.375	60	5.12084	0.0282698	0.258406	525.519	0.063196	356799
22.4375	60	5.11927	0.0289174	0.242719	560.179	0.0620903	6.64917e+07
22.5	60	5.09506	0.0279584	0.233686	2.86445e+07	0.0595298	3.42828e+07
22.5625	60	5.10764	0.0275073	0.241922	2.49507e+07	0.0590561	6.73992e+07
22.625	60	5.08941	0.028476	0.253822	9745.91	0.0619231	3.68751e+07
22.6875	60	5.0727	0.0286682	0.245536	653.051	0.0520385	2.184e+07
22.75	60	5.11966	0.0290707	0.251485	2443.87	0.0531229	27189.5
22.8125	60	5.1198	0.0290027	0.234162	3.58384e+07	0.0614223	1660.05
22.875	60	5.10266	0.0287457	0.25259	1586.8	0.0602901	3.55142e+07
22.9375	60	5.0781	0.0288117	0.239218	2011.56	0.0499672	4.17357e+07
23	60	5.0902	0.0289941	0.276125	1290.91	0.0476494	2.13217e+07
23.0625	60	5.0694	0.0288749	0.252381	1788.39	0.0538335	3.53847e+07
23.125	60	5.09427	0.0291363	0.251918	6.53577e+07	0.0503305	2.33306e+07
23.1875	60	5.06914	0.0296715	0.263456	3.78478e+07	0.041242	6.48067e+07
23.25	60	5.08797	0.0296358	0.276627	3749.38	0.0446174	5.87149e+07
23.3125	60	5.10292	0.0292085	0.273851	3.21441e+07	0.0710574	3.11073e+07
23.375	60	5.08165	0.0288452	0.27309	3.7588e+07	0.0515897	4.25137e+07
23.4375	60	5.09151	0.0290608	0.275908	1.46464e+07	0.00960922	1.21838e+07
23.5	60	5.08192	0.0299663	0.252536	6.32514e+07	0.0548782	2.13862e+07
23.5625	60	5.09624	0.030785	0.254003	1.60721e+07	0.054507	2.22938e+07
23.625	60	5.09099	0.0310172	0.289285	1.04993e+07	0.0411532	4.19951e+07
23.6875	60	5.09545	0.0301855	0.217032	324020	0.0542058	4.00509e+07
23.75	60	5.1003	0.0292534	0.237071	2.44969e+07	0.0605906	3.83656e+07
23.8125	60	5.08967	0.0306642	0.242434	1758.86	0.0631882	3.53846e+07
23.875	60	5.10476	0.0277857	0.24379	1644.38	0.0608198	2.12567e+07
23.9375	60	5.09007	0.0297699	0.275271	1.81466e+06	0.0484113	2.18401e+07
24	60	5.10868	0.0292459	0.265398	6.22794e+07	0.0636514	3.81067e+07
24.0625	60	5.09597	0.0292513	0.272287	5.5021e+07	0.0668098	1.82112e+07
24.125	60	5.09584	0.0281935	0.264517	5337.96	0.0615956	1.35451e+07
24.1875	60	5.11365	0.028016	0.261149	781.256	0.0525331	2.34605e+07
24.25	60	5.08231	0.0281971	0.253702	12388.2	0.068249	3.6357e+07
24.3125	60	5.11143	0.0292974	0.247585	2.39785e+07	0.0633704	2.13866e+07
24.375	60	5.12019	0.0279921	0.231919	1980.52	0.0589718	2.08683e+07
24.4375	60	5.10502	0.0294233	0.257116	1040.9	0.0719186	1.87295e+07
24.5	60	5.11313	0.0292765	0.271534	3229.78	0.0559772	2.12572e+07
24.5625	60	5.11012	0.0281553	0.266571	5.91042e+07	0.0655125	7268.36
24.625	60	5.08691	0.0281875	0.243701	7801.66	0.061568	3804.83
24.6875	60	5.08718	0.0298237	0.229748	1.13088e+08	0.0577742	5410.12
24.75	60	5.09322	0.0282258	0.181542	4209.7	0.0593641	2880.02
24.8125	60	5.09702	0.0284685	0.207243	1258.85	0.0596662	6.28626e+07
24.875	60	5.08652	0.029565	0.206606	5707.34	0.0548	3.99862e+07
24.9375	60	5.09925	0.0302065	0.21111	688.243	0.0601191	5.92337e+07
25	60	5.09204	0.0293817	0.228023	5544.53	0.062553	1.10175e+07	5.66262	0.308528
25.0625	60	5.10449	0.0300259	0.224062	3.96618e+07	0.0640839	6.02706e+07
25.125	60	5.08928	0.0294772	0.251729	1.56638e+08	0.0564847	1.27024e+07
25.1875	60	5.10069	0.028604	0.2384	1.14709e+07	0.0556382	6.6362e+07
25.25	60	5.08165	0.0289694	0.210809	3.95321e+07	0.0479433	3.42185e+07
25.3125	60	5.08165	0.0292442	0.217379	2.04777e+07	0.0612176	3.38294e+07
25.375	60	5.07836	0.0286759	0.256475	5.47617e+08	0.0594666	1.17953e+07
25.4375	60	5.06967	0.0283009	0.2297	2.24876e+07	0.0198573	3.18852e+07
25.5	60	5.08705	0.0299275	0.250455	1776.71	0.0554528	5101.65
25.5625	60	5.07283	0.0292616	0.231151	1224.21	0.0730171	3.99211e+07
25.625	60	5.09138	0.029192	0.234536	4.06992e+07	0.0706621	1.82759e+07
25.6875	60	5.10069	0.0286756	0.243472	2.30718e+07	0.0594279	2.51453e+07
25.75	60	5.04799	0.0293601	0.256116	4.14765e+07	0.0517539	5.55393e+07
25.8125	60	5.0856	0.0299818	0.244802	642.387	0.0531444	6.75285e+07
25.875	60	5.08047	0.0295527	0.273871	4567.49	0.0571444	17245.6
25.9375	60	5.07507	0.0304849	0.227734	4.17359e+07	0.0554075	6.22793e+07
26	60	5.0756	0.031108	0.231077	1.12246e+08	0.0527923	3.44772e+07
26.0625	60	5.06241	0.0309053	0.213849	7.27131e+07	0.0515116	5.91686e+07
26.125	60	5.07876	0.0304924	0.231246	4.4587e+07	0.0451497	3.57736e+07
26.1875	60	5.06241	0.0301093	0.235904	845.886	0.0506355	3.44772e+07
26.25	60	5.07072	0.0302525	0.222345	7.58242e+07	0.0508442	6.24737e+07
26.3125	60	5.08468	0.0300923	0.232469	6.23443e+07	0.0547133	3.34408e+07
26.375	60	5.07902	0.0299817	0.245622	1.10172e+08	0.0510268	3.58381e+07
26.4375	60	5.08205	0.0298072	0.243748	3.73939e+07	0.0585394	3.32458e+07
26.5	60	5.08494	0.0292944	0.233878	3.99858e+07	0.0578343	2237.22
26.5625	60	5.07586	0.0288496	0.263456	2.11659e+08	0.0625729	3.55141e+07
26.625	60	5.09243	0.0287056	0.23149	6.63624e+07	0.0625653	5.65762e+07
26.6875	60	5.07454	0.0292639	0.244154	3.88842e+07	0.0560153	1.77575e+07
26.75	60	5.07981	0.028269	0.224909	1.29616e+07	0.055952	1.25082e+07
26.8125	60	5.09519	0.0287671	0.220965	1.07352e+08	0.047998	3.95326e+07
26.875	60	5.08994	0.0294493	0.243601	2.20346e+07	0.0580608	5.92333e+07
26.9375	60	5.09965	0.0281369	0.228997	6.84362e+07	0.0560192	6213.23
27	60	5.10515	0.0280096	0.233665	5.76781e+07	0.0493001	6.17608e+07
27.0625	60	5.10096	0.0269433	0.221893	6.55845e+07	0.0565166	2.28123e+07
27.125	60	5.12045	0.0281976	0.235654	4.15089e+07	0.0557138	1948.47
27.1875	60	5.11065	0.0267669	0.208288	3.73938e+07	0.0584784	4.19947e+07
27.25	60	5.11378	0.0278846	0.222354	3.94027e+07	0.0616105	2.0998e+07
27.3125	60	5.12097	0.0289898	0.218819	1.28836e+08	0.069959	5.50209e+07
27.375	60	5.1241	0.0275874	0.215496	3.78473e+07	0.0573915	2.19048e+07
27.4375	60	5.11392	0.0275804	0.210671	1.05764e+08	0.056456	2014.17
27.5	60	5.12854	0.0274139	0.216607	7.15468e+07	0.0517175	3.74583e+07
27.5625	60	5.13075	0.0267497	0.222206	4.17356e+07	0.0574926	6.64918e+07
27.625	60	5.13401	0.0280353	0.20759	6.2733e+07	0.0606254	1.36094e+07
27.6875	60	5.11705	0.0285824	0.237475	2.23972e+08	0.0678518	3.94674e+07
27.75	60	5.13596	0.0293005	0.224338	3.75882e+07	0.0517695	2.17754e+07
27.8125	60	5.13258	0.0289633	0.220302	4.57536e+07	0.052206	7.71191e+06
27.875	60	5.12345	0.028962	0.283158	8.55537e+06	0.0638596	2.19048e+07
27.9375	60	5.13258	0.0290343	0.233316	6.86952e+07	0.0609655	7.23235e+07
28	60	5.12828	0.0283887	0.240126	2.30716e+07	0.0554198	1.34154e+07
28.0625	60	5.12462	0.0281667	0.213592	3.07962e+08	0.0601243	5809.42
28.125	60	5.113	0.0274494	0.218258	4.24224e+08	0.0609514	2.08682e+07	6.1464	0.140976
28.1875	60	5.12554	0.0278239	0.228456	3.94676e+07	0.066815	3445.57
28.25	60	5.13258	0.0276929	0.215875	6.63621e+07	0.0607334	7.26485e+07
28.3125	60	5.12958	0.0291659	0.197974	7.15466e+07	0.0663014	2.5016e+07
28.375	60	5.12854	0.029133	0.238202	7.06397e+07	0.0612469	5.86501e+07
28.4375	60	5.12267	0.0279132	0.212187	4.17356e+07	0.0747225	3.42831e+07
28.5	60	5.13401	0.0289711	0.206289	1.18272e+08	0.061337	3.73289e+07
28.5625	60	5.12423	0.0296645	0.222477	7.07695e+07	0.0598858	3.33112e+07
28.625	60	5.12528	0.0293516	0.223108	4.46518e+07	0.0572689	2.1257e+07
28.6875	60	5.13245	0.0299768	0.216053	1.20411e+08	0.0512034	3.34408e+07
28.75	60	5.12175	0.0297929	0.214368	7.15469e+07	0.0669737	1.23106e+07
28.8125	60	5.12306	0.0272567	0.219667	6.24739e+07	0.0487915	2.07386e+07
28.875	60	5.11287	0.0287364	0.188076	1.16652e+08	0.0531894	3.53847e+07
28.9375	60	5.10554	0.0290413	0.201741	4.36152e+07	0.0637186	1.90536e+07
29	60	5.11548	0.0284687	0.225777	1.12505e+08	0.00701887	3.53199e+07
29.0625	60	5.12201	0.0290025	0.224816	2.36221e+07	0.0579314	1.2573e+07
29.125	60	5.12475	0.0291094	0.233149	6.69454e+07	0.0488393	2.17755e+07
29.1875	60	5.10881	0.0297785	0.233501	4.38097e+07	0.0610174	2.09978e+07
29.25	60	5.11823	0.028439	0.231888	4.16065e+07	0.0440585	3.34408e+07
29.3125	60	5.11927	0.0292694	0.219946	4091.96	0.0574368	6.02055e+07
29.375	60	5.10345	0.0302681	0.202554	1.33242e+08	0.0589824	6.64917e+07
29.4375	60	5.10541	0.029208	0.212275	6.86953e+07	0.059698	1.25082e+07
29.5	60	5.12175	0.0292776	0.213032	4.56889e+07	0.0578225	1.10042e+08
29.5625	60	5.12554	0.0285375	0.207558	6.66214e+07	0.0564709	4.25136e+07
29.625	60	5.12749	0.0290969	0.224937	4.3615e+07	0.059836	8799.5
29.6875	60	5.13674	0.0289736	0.238069	3.74584e+07	0.0662672	1.15226e+08
29.75	60	5.12149	0.0311037	0.227084	4.56241e+07	0.0588192	2.30713e+07
29.8125	60	5.12515	0.0299856	0.225927	1.29614e+08	0.051457	2.51451e+07
29.875	60	5.12319	0.0301951	0.221466	1.14578e+08	0.0535427	2.19051e+07
29.9375	60	5.14325	0.0297658	0.212404	3.99858e+07	0.0628183	6.42882e+07
30	60	5.14143	0.0282152	0.201201	6.53901e+07	0.0486016	3.57738e+07
30.0625	60	5.12188	0.0285566	0.219617	480681	0.0584597	3.2209e+07
30.125	60	5.1526	0.0285516	0.210226	6.68809e+07	0.0718337	1.14065e+07
30.1875	60	5.12619	0.0285592	0.200132	6.76581e+07	0.0629465	4.06964e+07
30.25	60	5.12593	0.0292369	0.208138	1.16623e+07	0.0592057	2.9617e+07
30.3125	60	5.14727	0.0296034	0.243847	7.47872e+07	0.0544131	2.19048e+07
30.375	60	5.1258	0.0297806	0.254445	1.14319e+08	0.0560664	1.15161e+08
30.4375	60	5.11392	0.0304957	0.220735	1.08875e+08	0.0595018	2.38491e+07
30.5	60	5.14935	0.0292953	0.210139	3.94026e+07	0.0602581	6.33809e+07
30.5625	60	5.13648	0.0301957	0.22773	6.7399e+07	0.0534243	6.45479e+07
30.625	60	5.11378	0.0292959	0.223384	2.26564e+08	0.0638668	5673.05
30.6875	60	5.13596	0.0293711	0.225202	4891.5	0.0600975	5.11977e+07
30.75	60	5.12319	0.029459	0.21505	7.69905e+07	0.0566256	1.39988e+07
30.8125	60	5.15662	0.0301999	0.229568	3.84305e+07	0.0454619	4.0958e+07
30.875	60	5.13856	0.0294737	0.207025	3.83662e+07	0.0573486	5028.1
30.9375	60	5.14039	0.0283918	0.208931	3.84955e+07	0.0608464	2.08036e+07
31	60	5.12554	0.0293925	0.205907	7.26474e+07	0.0469429	1.98313e+07
31.0625	60	5.14143	0.0288966	0.217794	3.74591e+07	0.05159	5.81968e+07
31.125	60	5.13947	0.0297399	0.21659	6.17608e+07	0.0519767	3.37643e+07
31.1875	60	5.14338	0.028748	0.214051	6.42889e+07	0.0562932	2.13216e+07
31.25	60	5.12058	0.0298494	0.239714	6.66221e+07	0.0500547	2.29417e+07	6.11446	0.334251
31.3125	60	5.12697	0.0299305	0.205862	2.20084e+08	0.0485649	3.53846e+07
31.375	60	5.14597	0.0298907	0.216571	1.09005e+08	0.062927	3.37001e+07
31.4375	60	5.13583	0.0299938	0.238864	4.99012e+07	0.0565633	2.50159e+07
31.5	60	5.14909	0.0293987	0.237677	2.50159e+07	0.05759	1.63316e+07
31.5625	60	5.12319	0.0291725	0.224329	6.75287e+07	0.061463	1.76277e+07
31.625	60	5.11914	0.0289603	0.201058	1.16393e+08	0.0462356	6.22792e+07
31.6875	60	5.13245	0.0291844	0.190852	2.33369e+08	0.0650004	3.79123e+07
31.75	60	5.1487	0.0293144	0.20995	3.75883e+07	0.0576928	4.15415e+07
31.8125	60	5.1357	0.0287024	0.208584	2.4951e+07	0.0600144	1.0888e+07
31.875	60	5.12254	0.0297059	0.197754	6.8501e+07	0.0572339	2.28769e+07
31.9375	60	5.13349	0.0297	0.204019	6.86955e+07	0.0480481	6.02705e+07
32	60	5.12358	0.029526	0.211568	3.74587e+07	0.0634847	2041.9
32.0625	60	5.11757	0.0287756	0.214025	6.85661e+07	0.0416435	6.66216e+07
32.125	60	5.1181	0.0291703	0.224591	1.10171e+08	0.0582705	20492.4
32.1875	60	5.11182	0.0296045	0.208823	7.82867e+07	0.0498654	7.05097e+07
32.25	60	5.12123	0.0280862	0.209997	4.36798e+07	0.0567705	3789.71
32.3125	60	5.12058	0.0280307	0.195861	4.36798e+07	0.0554878	2.34601e+07
32.375	60	5.13062	0.0291776	0.19927	6.13071e+07	0.0557258	3.42829e+07
32.4375	60	5.12423	0.0288674	0.221985	6896.32	0.0767578	3.32463e+07
32.5	60	5.10751	0.0285228	0.225937	4.14765e+07	0.0551997	6.28631e+06
32.5625	60	5.12567	0.0289288	0.230314	5045.99	0.0538179	1.0888e+07
32.625	60	5.11679	0.029591	0.232056	8.32788e+06	0.0589633	7.58282e+06
32.6875	60	5.15493	0.0293296	0.214176	4.36152e+07	0.0624487	1.9248e+07
32.75	60	5.13648	0.0289612	0.219547	10212.2	0.0616038	2.08678e+07
32.8125	60	5.12358	0.0285437	0.238422	2.19049e+07	0.0522478	7.67951e+07
32.875	60	5.10868	0.0286121	0.230712	1584.52	0.0650163	2.17755e+07
32.9375	60	5.12749	0.0299894	0.246356	2.50157e+07	0.0577671	3.37644e+07
33	60	5.11248	0.0281734	0.238881	1774.12	0.0547252	1.99609e+07
33.0625	60	5.13531	0.0287259	0.224485	1.87939e+07	0.0549196	5.83265e+07
33.125	60	5.13609	0.0277254	0.234099	971.299	0.058586	3.32459e+07
33.1875	60	5.12684	0.0283966	0.227002	678.293	0.0577029	3715.84
33.25	60	5.10214	0.0303103	0.235618	6.76586e+07	0.0588427	4.19948e+07
33.3125	60	5.10986	0.0288779	0.232408	7.12837e+06	0.0504636	1.16263e+08
33.375	60	5.11326	0.0283917	0.247002	479.379	0.047221	6.76583e+07
33.4375	60	5.10554	0.0293246	0.245159	2.28123e+07	0.0461639	3.53847e+07
33.5	60	5.11575	0.0295017	0.238592	1195.33	0.0609494	2.2942e+07
33.5625	60	5.10214	0.0298202	0.211753	1.0745e+08	0.0535055	3.94029e+07
33.625	60	5.10318	0.0294831	0.225507	4979.97	0.0510508	1355.76
33.6875	60	5.09545	0.0297652	0.214081	1308.71	0.0549309	8874.78
33.75	60	5.11927	0.0294609	0.239587	2.33307e+07	0.0566959	4713.86
33.8125	60	5.11025	0.0295066	0.226021	2253.22	0.047512	3.74584e+07
33.875	60	5.1079	0.029758	0.23916	3.10786e+06	0.0594044	4.15411e+07
33.9375	60	5.11235	0.0297304	0.207297	6829.8	0.0545089	2779.19
34	60	5.12045	0.0281096	0.222533	1522.35	0.0504424	1.46468e+07
34.0625	60	5.1024	0.0297944	0.207624	16866.4	0.0425932	3.95323e+07
34.125	60	5.11744	0.0288383	0.208688	1.25725e+08	0.0587418	3.92729e+07
34.1875	60	5.11836	0.0300909	0.232214	1080.48	0.0608958	3.83656e+07
34.25	60	5.113	0.0288409	0.22791	3.73287e+07	0.0528979	3617.62
34.3125	60	5.10384	0.029361	0.230488	795.641	0.0505565	3.4348e+07
34.375	60	5.12136	0.0291701	0.224061	9.17027e+06	0.0492921	2.18403e+07	5.8361	0.420317
34.4375	60	5.12828	0.0297674	0.223786	2415.24	0.054741	2.12894e+07
34.5	60	5.10305	0.0293089	0.223581	4.20273e+07	0.0496076	3.94674e+07
34.5625	60	5.08468	0.0293813	0.2324	1005.25	0.0565667	3.95327e+07
34.625	60	5.10646	0.029048	0.234403	3.48016e+07	0.0512749	2101.25
34.6875	60	5.10515	0.0286816	0.210435	2.07379e+07	0.0561081	1619.23
34.75	60	5.12019	0.0295156	0.226418	3.78472e+07	0.0566334	3.55141e+07
34.8125	60	5.08665	0.0298337	0.227373	4.04398e+07	0.0450947	2.09975e+07
34.875	60	5.10227	0.0294337	0.222006	4.4652e+07	0.0539843	1.97014e+07
34.9375	60	5.09086	0.0298366	0.25171	4.38099e+07	0.056771	1.14578e+08
35	60	5.13166	0.0287553	0.236594	6.2344e+07	0.051032	1.27026e+07
35.0625	60	5.11888	0.0294522	0.229579	1242.16	0.045979	2.08033e+07
35.125	60	5.10816	0.0294249	0.158881	7.27134e+07	0.0567872	2.07388e+07
35.1875	60	5.10083	0.0301503	0.207653	4.19951e+07	0.0522724	6.45478e+07
35.25	60	5.09007	0.0289792	0.219217	4.20597e+07	0.0586533	2539.14
35.3125	60	5.09925	0.0287653	0.244909	6.43532e+07	0.0539481	1.99609e+07
35.375	60	5.09532	0.0298129	0.222953	898.691	0.0620767	1.19249e+07
35.4375	60	5.11274	0.0284748	0.247278	2892.86	0.054629	2409.6
35.5	60	5.10895	0.0294174	0.253213	4.17363e+07	0.0485792	2337.7
35.5625	60	5.11718	0.0285276	0.221749	6.06591e+07	0.0605504	5977.05
35.625	60	5.10384	0.0286901	0.207292	1654.97	0.0571749	76309.6
35.6875	60	5.1181	0.0290257	0.221226	1000.62	0.0518707	13487.9
35.75	60	5.11575	0.0280939	0.227616	6.0141e+07	0.0629874	2402.24
35.8125	60	5.12541	0.0281867	0.215091	6.44181e+07	0.0650154	6.04004e+07
35.875	60	5.11901	0.0302814	0.225927	4.27726e+07	0.0614233	6.53904e+07
35.9375	60	5.11692	0.0270123	0.231854	6931.93	0.0555182	2.30715e+07
36	60	5.10004	0.0284919	0.212227	2.83852e+07	0.0546938	1.36086e+07
36.0625	60	5.10751	0.0287919	0.24493	6.97322e+07	0.0512112	2.91633e+07
36.125	60	5.12658	0.0298515	0.238777	3.84304e+07	0.0530218	3.99213e+07
36.1875	60	5.1181	0.0283641	0.240627	635.832	0.0541716	2.30717e+07
36.25	60	5.12397	0.0288825	0.231823	645.979	0.0549517	6.02705e+07
36.3125	60	5.1288	0.0291437	0.222871	1151.14	0.0450397	1.42901e+07
36.375	60	5.11378	0.0283954	0.2238	1035.62	0.0434207	3.4218e+07
36.4375	60	5.1079	0.0290247	0.237345	6.01408e+07	0.0601614	6.0659e+07
36.5	60	5.12984	0.0276447	0.218972	1354.07	0.0604438	4.87344e+07
36.5625	60	5.10083	0.0291489	0.211433	7.78973e+07	0.0575351	3.61625e+07
36.625	60	5.12684	0.0286232	0.25835	823.233	0.0632771	1.97665e+07
36.6875	60	5.10449	0.0286159	0.209678	2507.85	0.0592606	5.85856e+07
36.75	60	5.12606	0.0281253	0.233527	1.17295e+07	0.0517958	2.12569e+07
36.8125	60	5.1079	0.028336	0.240258	1596.33	0.0670242	2.19051e+07
36.875	60	5.10541	0.0290386	0.225918	1.12569e+08	0.0567577	1.98311e+07
36.9375	60	5.10332	0.0282546	0.25449	1335.92	0.055423	2943.95
37	60	5.09217	0.0287346	0.230361	2.28771e+07	0.0529802	1854.53
37.0625	60	5.10083	0.0286688	0.227016	7.36853e+07	0.0536929	6358.48
37.125	60	5.12397	0.0290127	0.226699	4.38096e+07	0.0530473	4.14768e+07
37.1875	60	5.12958	0.0285158	0.226657	4.45873e+07	0.07144	1.76923e+07
37.25	60	5.12371	0.028472	0.197287	938.885	0.0572153	2421.33
37.3125	60	5.11235	0.0293053	0.19676	7.89347e+07	0.055785	1.91832e+07
37.375	60	5.10633	0.0294045	0.219589	1627.47	0.0566644	7.842e+06
37.4375	60	5.09597	0.0288647	0.212632	4777.55	0.0511384	30975.4
37.5	60	5.10109	0.0288463	0.189107	4.15411e+07	0.0663648	2.13866e+07	5.99969	0.323369
37.5625	60	5.11287	0.0285383	0.196761	7.41391e+07	0.0617877	1.30263e+07
37.625	60	5.11078	0.0278337	0.227849	513.992	0.0569641	2.08678e+07
37.6875	60	5.08875	0.0277441	0.234337	1661.07	0.0525125	4642.85
37.75	60	5.11313	0.0285071	0.214409	3.62918e+07	0.0554931	2.09979e+07
37.8125	60	5.10384	0.0277217	0.224982	912.177	0.0540592	1.17952e+07
37.875	60	5.09886	0.0283997	0.220141	585.803	0.0555426	1.39204e+08
37.9375	60	5.09729	0.0290435	0.229001	3415.3	0.0581332	5.92338e+07
38	60	5.10122	0.0288915	0.227038	2.90335e+07	0.0520966	57281
38.0625	60	5.10069	0.028464	0.244557	8833.53	0.0593154	14506.5
38.125	60	5.10659	0.0288	0.226223	3.99858e+07	0.0539329	1444.53
38.1875	60	5.10515	0.0285476	0.232731	3.68104e+07	0.0484717	2.09976e+07
38.25	60	5.10318	0.0283908	0.215863	4.15411e+07	0.0588927	3.68103e+07
38.3125	60	5.09925	0.0285971	0.201822	5.97517e+07	0.057157	2.59248e+06
38.375	60	5.10214	0.0287026	0.227778	7.3653e+07	0.0707545	5.70303e+07
38.4375	60	5.1211	0.0292294	0.217381	2077.34	0.056552	2.2034e+06
38.5	60	5.09335	0.0295618	0.218736	1.30262e+07	0.0639491	7663.03
38.5625	60	5.11169	0.0286936	0.213424	958.931	0.058929	1380.47
38.625	60	5.09046	0.0288307	0.214838	7.99068e+07	0.0496397	6361.24
38.6875	60	5.11849	0.028404	0.210216	184592	0.0633973	4.84751e+07
38.75	60	5.12084	0.0289801	0.20556	7.47873e+07	0.0443625	3.96618e+07
38.8125	60	5.09072	0.0288833	0.225162	6.22794e+07	0.0570437	44469.4
38.875	60	5.11209	0.0299683	0.202638	735.848	0.0592019	2198.21
38.9375	60	5.10384	0.0309468	0.208815	1.05246e+08	0.0478984	3.36997e+07
39	60	5.10816	0.0286304	0.226145	3.62922e+07	0.040794	6.32513e+07
39.0625	60	5.11483	0.030493	0.19837	1.2054e+08	0.0549844	3.55147e+07
39.125	60	5.10148	0.0280469	0.219395	1.14579e+08	0.0561613	1.86647e+07
39.1875	60	5.10449	0.0292713	0.214477	7.28427e+07	0.058598	2.10626e+07
39.25	60	5.12084	0.0280775	0.224273	15026.4	0.0481389	4.36798e+07
39.3125	60	5.12762	0.0287927	0.227097	2583.72	0.0574146	2.08681e+07
39.375	60	5.10384	0.0292259	0.210383	1499.58	0.05369	1.14712e+07
39.4375	60	5.11065	0.0290298	0.231201	3.79121e+07	0.0545176	3.44776e+07
39.5	60	5.11457	0.0287057	0.227367	6.3543e+07	0.0598419	1.07968e+08
39.5625	60	5.11849	0.0304582	0.231867	3.5903e+07	0.0507838	3.42832e+07
39.625	60	5.11757	0.0292649	0.215114	1.25725e+08	0.050982	1.29614e+07
39.6875	60	5.09558	0.0290397	0.242813	658.305	0.0552105	1.34802e+07
39.75	60	5.10332	0.0295982	0.22106	6.7529e+07	0.0619111	2.08681e+07
39.8125	60	5.13114	0.0286809	0.223032	7.78328e+07	0.05193	3.36999e+07
39.875	60	5.13323	0.0293648	0.233564	1022.99	0.0470479	3.532e+07
39.9375	60	5.1258	0.0281685	0.219714	25601	0.052749	3.62921e+07
40	60	5.13453	0.0298269	0.20248	6.45476e+07	0.0641801	1.91832e+07
40.0625	60	5.10973	0.0286383	0.215812	4.36798e+07	0.0582185	2.1257e+07
40.125	60	5.12684	0.0293553	0.243708	1535.23	0.0577663	2.03493e+07
40.1875	60	5.11444	0.0292264	0.232328	7590.92	0.053288	5.61227e+07
40.25	60	5.11496	0.0299635	0.244284	4.14765e+07	0.0568875	3.96618e+07
40.3125	60	5.1181	0.0292371	0.230236	6.12425e+07	0.0507423	1.25081e+07
40.375	60	5.11235	0.0299962	0.238461	4.36798e+07	0.0621804	11240
40.4375	60	5.10502	0.0297233	0.209808	6.06593e+07	0.0444793	3.38296e+07
40.5	60	5.10868	0.0278149	0.19435	4311.17	0.0553192	4.20593e+07
40.5625	60	5.11561	0.0288228	0.23815	759.932	0.0424929	2.34601e+07
40.625	60	5.12736	0.0291589	0.221824	2033.46	0.0533562	7.12913e+06	5.96483	0.330799
40.6875	60	5.14468	0.0301406	0.232356	3.94031e+07	0.0581267	2.18402e+07
40.75	60	5.11378	0.0307032	0.222033	6.68807e+07	0.0532405	3.34406e+07
40.8125	60	5.13791	0.0293144	0.236464	2588.8	0.0574805	6.48719e+07
40.875	60	5.12762	0.0285812	0.231614	1464.46	0.0640854	6.66215e+07
40.9375	60	5.12241	0.0279091	0.222145	2.20344e+07	0.0591306	2.19047e+07
41	60	5.14779	0.0285947	0.222569	1506.74	0.0423926	5.83265e+07
41.0625	60	5.13921	0.0282467	0.214672	1.67203e+07	0.0503188	3.31815e+07
41.125	60	5.13869	0.0282105	0.19966	2.54691e+07	0.0494201	2.08678e+07
41.1875	60	5.12384	0.0283744	0.198	1195.52	0.0525646	5.91689e+07
41.25	60	5.11496	0.0283239	0.199637	1149.12	0.0606326	5.86505e+07
41.3125	60	5.13752	0.0300731	0.210306	6.0918e+06	0.0522042	3.12368e+07
41.375	60	5.13505	0.028918	0.206154	641.957	0.0522222	5.81969e+07
41.4375	60	5.12436	0.0291757	0.217381	1.46463e+08	0.0633061	1.8725e+07
41.5	60	5.13375	0.0286387	0.21857	10503	0.0478642	3.17558e+07
41.5625	60	5.13557	0.0290243	0.22861	2.12567e+07	0.0478427	4.25781e+07
41.625	60	5.12919	0.0276025	0.206289	2.33954e+07	0.0485608	3.95323e+07
41.6875	60	5.14429	0.0292613	0.215064	4.16062e+07	0.0585499	2.13216e+07
41.75	60	5.14662	0.0286214	0.208108	2.49508e+07	0.0533547	4.00508e+07
41.8125	60	5.1596	0.0273347	0.206261	1558.73	0.0558768	6.1437e+07
41.875	60	5.12802	0.0290933	0.234257	1155.89	0.0560185	3.34406e+07
41.9375	60	5.13622	0.0291255	0.197776	6.8501e+07	0.0541448	4.07631e+07
42	60	5.14507	0.0287638	0.2155	5254.41	0.0568417	1.09005e+08
42.0625	60	5.13804	0.0291326	0.201898	1.14125e+08	0.0575759	2.19047e+07
42.125	60	5.1413	0.0291589	0.232172	6.02059e+07	0.058673	3.53848e+07
42.1875	60	5.13023	0.0287826	0.232548	2.2877e+07	0.0666505	1884.09
42.25	60	5.13609	0.0292454	0.216131	1100.56	0.0452075	2.29419e+07
42.3125	60	5.15739	0.0279816	0.243208	10279	0.0500702	2.08679e+07
42.375	60	5.1211	0.0287675	0.235492	8.24666e+07	0.0525144	2.30716e+07
42.4375	60	5.14338	0.0287886	0.203709	3.73937e+07	0.0564357	2.07386e+07
42.5	60	5.1271	0.02884	0.23312	1924.9	0.0604935	2.20343e+07
42.5625	60	5.14039	0.0290058	0.245543	1401.47	0.0589496	5.92338e+07
42.625	60	5.10973	0.0284199	0.23036	5496.02	0.0526032	2.12566e+07
42.6875	60	5.13934	0.029055	0.202487	1.10817e+07	0.0621268	4.14763e+07
42.75	60	5.12958	0.0288772	0.191916	4.26427e+08	0.0585025	2.17754e+07
42.8125	60	5.12958	0.0273502	0.197727	331919	0.0553331	1.98311e+07
42.875	60	5.13648	0.028298	0.217259	7.46898e+07	0.0605963	3.42828e+07
42.9375	60	5.12919	0.0290028	0.212026	957.281	0.0591599	1.14189e+08
43	60	5.12971	0.0292406	0.211669	5281.8	0.0560412	3.86249e+07
43.0625	60	5.10043	0.0287077	0.231104	6.66213e+07	0.0502864	2.49507e+07
43.125	60	5.13895	0.0288652	0.208946	4.38093e+07	0.0609951	3.53847e+07
43.1875	60	5.13609	0.0283895	0.2114	2.50154e+07	0.0650962	1179.74
43.25	60	5.10476	0.027999	0.210057	6.74638e+07	0.0528372	3.34402e+07
43.3125	60	5.10463	0.0278785	0.20431	4.27727e+07	0.0507449	6.04e+07
43.375	60	5.11313	0.0267119	0.205037	1.10495e+08	0.0559946	2.51452e+07
43.4375	60	5.1003	0.0287324	0.18405	1.20541e+08	0.0489217	6.66861e+07
43.5	60	5.10358	0.0275427	0.196001	2.25138e+08	0.0553979	1.08422e+08
43.5625	60	5.09046	0.0294185	0.188251	4.26428e+07	0.0503193	2.09978e+07
43.625	60	5.10881	0.0285199	0.184567	6.73991e+07	0.0470248	2.43678e+07
43.6875	60	5.10279	0.0286754	0.187448	4.14765e+07	0.0542392	5.92336e+07
43.75	60	5.10855	0.0282269	0.181597	4.19948e+07	0.0601546	1.89237e+07	5.98896	0.332003
43.8125	60	5.08323	0.0287693	0.218521	3.94675e+07	0.0596223	5086.86
43.875	60	5.11339	0.0285251	0.205609	7.71201e+06	0.0561557	2.17755e+07
43.9375	60	5.08547	0.0285989	0.212067	7.58239e+07	0.0565207	4.25783e+07
44	60	5.12436	0.0291564	0.205249	3.96623e+07	0.0621492	3.43481e+07
44.0625	60	5.09624	0.0296337	0.199773	2.50156e+07	0.0569727	2.2942e+07
44.125	60	5.11392	0.02934	0.211423	1.13153e+08	0.0546786	4.41979e+07
44.1875	60	5.08757	0.0288732	0.20924	1051.08	0.0457523	2.51451e+07
44.25	60	5.10711	0.0290817	0.19871	7.1093e+07	0.0593814	2.2877e+07
44.3125	60	5.09545	0.029185	0.211727	1.18208e+08	0.057383	4353.62
44.375	60	5.10803	0.0299567	0.209567	1.87796e+06	0.0590961	3.42828e+07
44.4375	60	5.09335	0.029379	0.20852	3.74589e+07	0.0491339	1.34799e+07
44.5	60	5.1147	0.0299768	0.220453	6.07244e+07	0.0543639	3.75915e+06
44.5625	60	5.0785	0.0297115	0.18988	3.55144e+07	0.0533706	6.86983e+06
44.625	60	5.09676	0.0302078	0.215578	3.84307e+07	0.0459788	5.83266e+07
44.6875	60	5.10214	0.0287374	0.209709	2.59876e+07	0.0518295	1.92481e+07
44.75	60	5.10672	0.0285331	0.207962	8211.84	0.0606502	6.61064e+06
44.8125	60	5.07915	0.0288402	0.189517	8.15265e+07	0.0582079	2.07385e+07
44.875	60	5.10515	0.0279641	0.202321	4.15413e+07	0.0665182	6.44182e+07
44.9375	60	5.0982	0.0283292	0.208036	4.1606e+07	0.050363	2.18403e+07
45	60	5.11169	0.0283702	0.204946	3.83656e+07	0.0509509	2.9293e+07
45.0625	60	5.12436	0.028116	0.201928	4.56889e+07	0.0567819	2.08681e+07
45.125	60	5.08836	0.028342	0.205469	6.66214e+07	0.0563274	34667.1
45.1875	60	5.09965	0.0283261	0.212387	6.69454e+07	0.0668175	5.41788e+07
45.25	60	5.11117	0.0290605	0.231001	7.51759e+07	0.0545996	1.98309e+07
45.3125	60	5.11418	0.0288673	0.213353	4.61427e+07	0.0589831	2.03497e+07
45.375	60	5.1181	0.0287534	0.230846	4.20275e+07	0.0662687	4404.96
45.4375	60	5.11575	0.0286264	0.231832	7.89348e+07	0.0596688	2.13216e+07
45.5	60	5.13192	0.0287134	0.218086	6.7529e+07	0.0561537	7.31008e+07
45.5625	60	5.11771	0.028956	0.219973	7.52407e+07	0.0528011	3.3311e+07
45.625	60	5.09414	0.0295044	0.215765	7.69906e+07	0.0547953	1685.44
45.6875	60	5.11862	0.0292631	0.187478	1.18337e+08	0.0579234	2720.54
45.75	60	5.10436	0.0305074	0.205276	4.05689e+07	0.0616213	3.57735e+07
45.8125	60	5.11182	0.0282652	0.198874	1.26762e+08	0.0529115	6.3381e+07
45.875	60	5.10279	0.0283853	0.217091	4.58836e+07	0.0540268	2888.14
45.9375	60	5.11953	0.0289042	0.207816	1.55087e+06	0.0574443	5.87149e+07
46	60	5.10737	0.0288981	0.209925	1.24493e+08	0.0556457	1.73685e+07
46.0625	60	5.11692	0.0284176	0.198907	6.85657e+07	0.0661642	1.98313e+07
46.125	60	5.11784	0.0278025	0.218149	4.25782e+07	0.058013	2.08029e+07
46.1875	60	5.10659	0.0283648	0.23936	4.25139e+07	0.0582804	6315.43
46.25	60	5.11771	0.0285046	0.235596	6.85662e+07	0.0586423	2.07384e+07
46.3125	60	5.08888	0.0285258	0.212881	6.66214e+07	0.0640389	7057.3
46.375	60	5.11261	0.0295615	0.223176	7.06396e+07	0.0585062	6.7399e+07
46.4375	60	5.09046	0.0277607	0.235505	3.55145e+07	0.0633205	2.0285e+07
46.5	60	5.09794	0.0292274	0.218813	4.15411e+07	0.0602757	1.99606e+07
46.5625	60	5.09138	0.0283473	0.193514	2.20083e+08	0.0591287	1.36142e+06
46.625	60	5.09204	0.0284973	0.217219	3.95324e+07	0.0568522	2.12568e+07
46.6875	60	5.09597	0.0290447	0.215895	2.26111e+08	0.0617812	2.0868e+07
46.75	60	5.08744	0.0294767	0.220713	6.75288e+07	0.0688828	6.13072e+07
46.8125	60	5.09794	0.0297054	0.219141	4.38094e+07	0.0560103	6.66213e+07
46.875	60	5.07678	0.0286764	0.219118	4.2643e+07	0.0606991	6.64271e+07	5.91623	0.347356
46.9375	60	5.06809	0.0292361	0.218191	7.06396e+07	0.065811	2.08682e+07
47	60	5.10017	0.0287811	0.225691	2.24232e+07	0.0667243	2.06409e+08
47.0625	60	5.09637	0.0280976	0.235875	4.15413e+07	0.058565	7.15789e+07
47.125	60	5.09624	0.0296005	0.207199	4.17356e+07	0.0645512	1.0888e+07
47.1875	60	5.07547	0.0281337	0.217547	6.42883e+07	0.0606388	2.12567e+07
47.25	60	5.09899	0.0284342	0.206204	6.69454e+07	0.0659696	6227.41
47.3125	60	5.0898	0.028944	0.220907	3.60303e+07	0.0681254	1.27026e+07
47.375	60	5.10646	0.0292126	0.206354	1.55536e+07	0.0655861	3337.05
47.4375	60	5.10384	0.0300466	0.201263	1.32854e+08	0.0631522	4.17356e+07
47.5	60	5.08271	0.0284502	0.195358	4.58834e+07	0.0660184	1.72389e+07
47.5625	60	5.10004	0.0287998	0.198003	6.66216e+07	0.0652596	25879.9
47.625	60	5.10685	0.0294771	0.188559	1.21383e+08	0.0552412	2.12571e+07
47.6875	60	5.1211	0.0282884	0.199024	4.206e+07	0.0709749	1.25729e+07
47.75	60	5.10384	0.0288903	0.203901	4.25134e+07	0.0662303	1.27025e+07
47.8125	60	5.09715	0.0295528	0.206033	1.11079e+08	0.0572598	3.33107e+07
47.875	60	5.10842	0.0296348	0.200041	6.74639e+07	0.054383	6.02705e+07
47.9375	60	5.10908	0.0286431	0.193596	2.33304e+08	0.0573153	3926.13
48	60	5.08849	0.0283585	0.190804	6.86952e+07	0.0606391	3.22738e+07
48.0625	60	5.09873	0.0284786	0.188538	4.3064e+07	0.0616563	2482.19
48.125	60	5.1113	0.0285254	0.203416	6.75289e+07	0.0696348	3.6357e+07
48.1875	60	5.1024	0.0283566	0.199648	4.35505e+07	0.0454235	3.96618e+07
48.25	60	5.09584	0.0284105	0.213917	1.18467e+08	0.0622706	6.64918e+07
48.3125	60	5.09925	0.0279215	0.219722	2.60527e+07	0.0623588	1.2443e+07
48.375	60	5.11261	0.028323	0.222929	4.38096e+07	0.0589823	3.57739e+07
48.4375	60	5.11091	0.0291354	0.209308	4.73089e+07	0.0656498	4.78272e+07
48.5	60	5.09951	0.029597	0.181746	80949	0.0528461	3.7588e+07
48.5625	60	5.1024	0.0284051	0.201907	8.41195e+07	0.0608479	8941.1
48.625	60	5.10659	0.0299006	0.208162	7.07693e+07	0.0519385	3.94675e+07
48.6875	60	5.1198	0.028163	0.218336	4.19951e+07	0.0590538	2.08678e+07
48.75	60	5.11326	0.0292838	0.221963	8.10088e+07	0.0569311	32818.5
48.8125	60	5.09912	0.0296778	0.213712	2.41085e+07	0.0658938	1.30914e+07
48.875	60	5.10279	0.029638	0.205106	2.1801e+08	0.0662185	6.64917e+07
48.9375	60	5.11222	0.0298309	0.221324	6.64923e+07	0.056178	2.28121e+07
49	60	5.10528	0.0275521	0.225153	7.0769e+07	0.0667921	5.81964e+07
49.0625	60	5.10751	0.0289822	0.222687	1.20346e+08	0.0468272	6.66213e+07
49.125	60	5.0965	0.0301562	0.219581	8.10085e+07	0.0534859	6.35107e+07
49.1875	60	5.10214	0.0290661	0.229249	4.17358e+07	0.0606008	2.08031e+07
49.25	60	5.12188	0.0290764	0.204833	7.05748e+07	0.0613026	2.09979e+07
49.3125	60	5.12188	0.0284199	0.197114	7.16765e+07	0.0559757	3.43482e+07
49.375	60	5.10764	0.0290972	0.206998	1.208e+08	0.058087	15874.4
49.4375	60	5.11993	0.0289828	0.23765	3.73934e+07	0.0617853	1.66035e+08
49.5	60	5.09348	0.0293123	0.209283	4.16061e+07	0.0559166	3.53846e+07
49.5625	60	5.10109	0.029145	0.199554	7.27132e+07	0.0562666	2.07383e+07
49.625	60	5.10253	0.02983	0.211249	2.39138e+07	0.0541692	6.90152e+07
49.6875	60	5.11222	0.0295868	0.197594	7.15467e+07	0.0592619	3.33111e+07
49.75	60	5.11235	0.0297592	0.214766	4215.4	0.0555731	2.07385e+07
49.8125	60	5.1181	0.0307373	0.198649	2.24101e+08	0.054061	2.09976e+07
49.875	60	5.11339	0.028706	0.242129	2.29623e+06	0.0592074	1.27671e+07
49.9375	60	5.12215	0.0305725	0.185456	7.06395e+07	0.0522491	6.43531e+07
50	60	5.10463	0.0295877	0.206643	4.57538e+07	0.0498843	2.39786e+07	5.4176	0.383302
50.0625	60	5.09335	0.0284628	0.225769	4.05692e+07	0.0496754	1.86647e+07
50.125	60	5.08626	0.0292996	0.209493	7.72497e+07	0.0552266	3.32459e+07
50.1875	60	5.11862	0.0288066	0.202344	2.20083e+08	0.0543446	1.38033e+07
50.25	60	5.09466	0.0290612	0.20715	2.59228e+07	0.0628006	4.56236e+07
50.3125	60	5.10292	0.0289214	0.195432	4.38095e+07	0.0444	2.29417e+07
50.375	60	5.11862	0.0289694	0.222342	4.45871e+07	0.057781	2.49506e+07
50.4375	60	5.09676	0.0291672	0.20623	8.10086e+07	0.064908	5.81968e+07
50.5	60	5.1041	0.0290809	0.197606	1181.69	0.0475203	3.74584e+07
50.5625	60	5.09256	0.0275771	0.187463	2.70892e+07	0.0554512	2.08034e+07
50.625	60	5.09991	0.027853	0.211925	1.28641e+08	0.0542611	3.53848e+07
50.6875	60	5.09335	0.0280139	0.188529	7.72496e+07	0.0460902	4.17356e+07
50.75	60	5.0752	0.0291011	0.210981	6.95377e+07	0.046768	3.78476e+07
50.8125	60	5.09742	0.0282408	0.237388	2.12567e+07	0.0548487	2586.73
50.875	60	5.09715	0.0296355	0.214747	6.64917e+07	0.0603678	3.24038e+07
50.9375	60	5.09191	0.0282782	0.20136	7.32316e+07	0.0472652	1.25077e+07
51	60	5.07652	0.0288616	0.212922	5095.85	0.0544893	5.76132e+07
51.0625	60	5.08941	0.0287793	0.209812	5319.44	0.0516816	1.27022e+07
51.125	60	5.08849	0.0287048	0.19836	4.66611e+07	0.0499527	3.65512e+07
51.1875	60	5.07968	0.0273561	0.185062	1.28641e+08	0.0608654	3.68751e+07
51.25	60	5.09256	0.0271407	0.192564	3.94027e+07	0.0528333	2.12567e+07
51.3125	60	5.08902	0.0279709	0.21482	4.25261e+08	0.0575398	1.14319e+08
51.375	60	5.08744	0.0291513	0.203462	1.12246e+08	0.0533362	2.1289e+07
51.4375	60	5.07191	0.0285319	0.183786	4.15411e+07	0.0559251	6.6427e+07
51.5	60	5.08113	0.0291995	0.192684	7.51758e+07	0.0599622	2.08683e+07
51.5625	60	5.1041	0.0294068	0.232823	1.71091e+07	0.0454714	3.3246e+07
51.625	60	5.08481	0.0292755	0.193975	22481.9	0.0610769	4.10879e+07
51.6875	60	5.0831	0.029838	0.20918	7.06394e+07	0.0557757	3.73935e+07
51.75	60	5.09637	0.0286767	0.177141	4.17355e+07	0.0555801	3.57733e+07
51.8125	60	5.08442	0.0298419	0.215538	1.16263e+08	0.0553502	7.78968e+07
51.875	60	5.08915	0.0288808	0.24101	1.0499e+07	0.0531818	6.16963e+07
51.9375	60	5.08442	0.029659	0.211971	4.20598e+07	0.0501953	1.25729e+07
52	60	5.08573	0.0286177	0.184948	2.18917e+08	0.0481517	6.23444e+07
52.0625	60	5.0923	0.0288659	0.199975	4.17357e+07	0.0591031	4.368e+07
52.125	60	5.07902	0.0283927	0.255137	1.06286e+07	0.0552756	1.06024e+08
52.1875	60	5.05488	0.0299517	0.197389	2.48859e+07	0.0565993	4.14767e+07
52.25	60	5.05845	0.0290673	0.195929	1.3065e+08	0.0585025	1772.41
52.3125	60	5.06993	0.0284316	0.19635	4.40687e+07	0.0551971	2.09978e+07
52.375	60	5.0694	0.0293973	0.231343	3.34403e+07	0.054829	1.29942e+07
52.4375	60	5.08941	0.0282025	0.203207	2047.53	0.0581267	4585.51
52.5	60	5.07375	0.0291332	0.184216	1.16134e+08	0.0637688	17560.2
52.5625	60	5.08613	0.0285463	0.237547	2.28441e+07	0.0565164	2.18403e+07
52.625	60	5.07586	0.0278072	0.225331	2.38489e+07	0.0480015	6695.59
52.6875	60	5.07718	0.0287608	0.202548	5.76131e+07	0.0531388	3.84308e+07
52.75	60	5.09532	0.0282072	0.239108	6.64925e+07	0.0653368	2.22939e+07
52.8125	60	5.09086	0.0285885	0.23608	807.567	0.0556436	3.36999e+07
52.875	60	5.09873	0.0288938	0.182986	1.20411e+08	0.055587	2.29416e+07
52.9375	60	5.08257	0.0292871	0.199845	7.05096e+07	0.0521007	4.1606e+07
53	60	5.07547	0.028618	0.191661	2.22028e+08	0.0565956	2.08034e+07
53.0625	60	5.07389	0.0290939	0.1974	4.0101e+06	0.0500073	3.52553e+07
53.125	60	5.0752	0.0289002	0.213843	4.25135e+07	0.0570024	8.42532e+06	5.29247	0.432705
53.1875	60	5.07678	0.0297774	0.201241	1.24688e+08	0.0564461	6.96027e+07
53.25	60	5.08823	0.0293824	0.204773	6.76582e+07	0.054958	4.25781e+07
53.3125	60	5.08652	0.0290384	0.202438	1.56184e+07	0.0574563	3.13668e+07
53.375	60	5.06756	0.0291283	0.20756	3.6875e+07	0.0486438	2.13214e+07
53.4375	60	5.08665	0.0301806	0.195221	1.12245e+08	0.0486836	3.37643e+07
53.5	60	5.07942	0.0295723	0.226471	6.94728e+07	0.0586575	40835.2
53.5625	60	5.07968	0.0287537	0.199567	6.85008e+07	0.0595155	3.42828e+07
53.625	60	5.113	0.0291812	0.216239	6.90191e+07	0.0622344	6.42882e+07
53.6875	60	5.08481	0.02956	0.201052	4.15415e+07	0.0742198	2.20347e+07
53.75	60	5.0944	0.0297483	0.204127	7.78977e+07	0.0618204	1.4737e+08
53.8125	60	5.081	0.0274229	0.205507	3601.8	0.0649411	2.17752e+07
53.875	60	5.09479	0.0293419	0.19336	7.06394e+07	0.0591843	2.30714e+07
53.9375	60	5.0835	0.0283664	0.219189	3740.7	0.0534557	4.58831e+07
54	60	5.08954	0.0293005	0.20112	6.6427e+07	0.05411	6.4418e+07
54.0625	60	5.09729	0.0297353	0.184248	1.12018e+08	0.0571981	2.29418e+07
54.125	60	5.08823	0.0294594	0.21714	6330.27	0.0660284	1.10145e+07
54.1875	60	5.09584	0.028419	0.188564	2.48858e+07	0.0645986	2.08678e+07
54.25	60	5.09046	0.0284211	0.225774	1.20346e+08	0.0576252	3.99213e+07
54.3125	60	5.0982	0.0282072	0.206813	1.22485e+08	0.0751928	3.55141e+07
54.375	60	5.10921	0.0267123	0.246706	3.12369e+07	0.0669	2.09978e+07
54.4375	60	5.07771	0.0283192	0.212559	3.73936e+07	0.0610978	3.55145e+07
54.5	60	5.0898	0.029049	0.233203	7.7833e+07	0.0703289	4.21248e+07
54.5625	60	5.09768	0.0298742	0.243102	2.54693e+07	0.0651541	7.90638e+07
54.625	60	5.1041	0.0285858	0.242047	6.14369e+07	0.0626298	1.03656e+06
54.6875	60	5.12097	0.0298155	0.230047	7.93235e+07	0.0578719	3.532e+07
54.75	60	5.09033	0.0293243	0.215444	6.48069e+07	0.0717096	5.81318e+07
54.8125	60	5.11797	0.0295581	0.221273	6.68806e+07	0.0677005	1.98312e+07
54.875	60	5.07981	0.0293899	0.235371	1.22355e+08	0.0691024	1.12505e+08
54.9375	60	5.10043	0.0298299	0.242962	529.934	0.0653733	13471.3
55	60	5.10161	0.0298096	0.22583	1366.49	0.0669696	4.17356e+07
55.0625	60	5.11339	0.0289302	0.239511	9.07305e+06	0.0554134	2651.8
55.125	60	5.10135	0.0298867	0.237636	1.46463e+08	0.048474	1.1743e+08
55.1875	60	5.10633	0.0284384	0.233579	2.51453e+07	0.0608853	3.74587e+07
55.25	60	5.11953	0.0292493	0.230649	2.33955e+07	0.061071	3.53848e+07
55.3125	60	5.11156	0.0306743	0.271648	3.57737e+07	0.0652973	1557.15
55.375	60	5.08849	0.0292003	0.244876	10115.1	0.0688097	3.8139e+07
55.4375	60	5.10371	0.0286501	0.256309	1482.36	0.0627175	6.66213e+07
55.5	60	5.09033	0.0285062	0.248588	561.38	0.0569423	1.29614e+07
55.5625	60	5.10777	0.0280371	0.241066	6.4548e+07	0.0510352	3.7588e+07
55.625	60	5.10777	0.0285614	0.223772	2.51454e+07	0.0728622	1.15359e+07
55.6875	60	5.10266	0.029286	0.21779	7.58242e+07	0.0713846	2815.58
55.75	60	5.12671	0.0279736	0.216882	4.4652e+07	0.0674299	3.36996e+07
55.8125	60	5.11209	0.028948	0.21853	4.1606e+07	0.0606343	2.18399e+07
55.875	60	5.09611	0.0291217	0.233611	6.22468e+07	0.0657073	2.08032e+07
55.9375	60	5.09965	0.0284148	0.246388	2.29416e+07	0.0708472	6.43534e+07
56	60	5.09729	0.0274883	0.238691	6.64921e+07	0.0601734	6.3381e+07
56.0625	60	5.09689	0.0283642	0.227315	6.6427e+07	0.0566512	1.36095e+07
56.125	60	5.0982	0.0293959	0.249814	2.70247e+07	0.0642083	7.57588e+07
56.1875	60	5.09663	0.0274176	0.222943	6.74639e+07	0.0673919	6.66213e+07
56.25	60	5.10436	0.0273784	0.224796	6.94729e+07	0.0568284	3.75883e+07	5.23713	0.365514
56.3125	60	5.10659	0.0289025	0.204801	6.85659e+07	0.0552054	2.5145e+07
56.375	60	5.08613	0.0285044	0.235768	3.99211e+07	0.0502988	3.55141e+07
56.4375	60	5.08928	0.0281884	0.250809	7.06397e+07	0.0718149	1.87942e+07
56.5	60	5.09335	0.0288384	0.245134	5.85855e+07	0.0710722	6.4353e+07
56.5625	60	5.12593	0.0272974	0.244361	6.27328e+07	0.0652335	3.94027e+07
56.625	60	5.09925	0.0282436	0.252548	6.69453e+07	0.0691758	2.11594e+08
56.6875	60	5.11496	0.0300172	0.273695	6.54549e+07	0.0622101	4.14763e+07
56.75	60	5.11352	0.0286178	0.228617	1.18337e+08	0.0596359	7.9063e+07
56.8125	60	5.11195	0.0281495	0.233649	6.66217e+07	0.0587665	2.13864e+07
56.875	60	5.09322	0.0290901	0.268841	2740.06	0.0573919	3.75879e+07
56.9375	60	5.11666	0.0289795	0.264089	2.39786e+07	0.0568021	1.16263e+08
57	60	5.12528	0.0289967	0.237403	25489.1	0.0564991	4.17359e+07
57.0625	60	5.12919	0.0275407	0.287817	953.11	0.0648462	1.0732e+08
57.125	60	5.12358	0.0287124	0.244527	6.07241e+07	0.0638649	3.94029e+07
57.1875	60	5.1314	0.0280724	0.253203	5795.04	0.0580832	6.12423e+07
57.25	60	5.10737	0.0288106	0.256342	6.66214e+07	0.0769377	1.11986e+08
57.3125	60	5.11483	0.0299473	0.276414	4.16e+06	0.0702593	1.46464e+07
57.375	60	5.13219	0.0278279	0.219709	1.46464e+07	0.0667549	3.37645e+07
57.4375	60	5.12619	0.029766	0.232534	2619.48	0.0571913	4.17356e+07
57.5	60	5.12371	0.0289181	0.235341	2.29419e+07	0.0614387	1.15162e+08
57.5625	60	5.12815	0.0275751	0.226374	6.64922e+07	0.0509184	3.55142e+07
57.625	60	5.13088	0.029113	0.230652	5.91362e+07	0.0627815	6.76581e+07
57.6875	60	5.1314	0.0295086	0.227734	8791.92	0.0553218	2.13667e+08
57.75	60	5.14584	0.0301703	0.25401	578.516	0.0547699	1.27026e+07
57.8125	60	5.13453	0.0292944	0.230578	6531.34	0.0578264	1.77401e+07
57.875	60	5.14169	0.0290434	0.234595	6.95052e+07	0.0597744	5.70947e+07
57.9375	60	5.14675	0.029561	0.232636	3571.7	0.0524463	3506.52
58	60	5.14091	0.029334	0.258693	5.71599e+07	0.0526774	2.08681e+07
58.0625	60	5.14935	0.0310396	0.253137	1.89236e+07	0.0460661	2.0868e+07
58.125	60	5.13336	0.0303237	0.251886	3.16386e+08	0.0621467	3.95321e+07
58.1875	60	5.14221	0.0292798	0.272014	6.28592e+06	0.0578836	2.20347e+07
58.25	60	5.12828	0.0295347	0.251232	3.49957e+07	0.0481721	2.08682e+07
58.3125	60	5.14403	0.0291856	0.265453	3.62922e+07	0.0496358	3.74584e+07
58.375	60	5.14766	0.0297784	0.248344	2.50158e+07	0.0514706	2.18399e+07
58.4375	60	5.11731	0.0289931	0.26027	6.68809e+07	0.053823	3.53848e+07
58.5	60	5.14156	0.0287914	0.235886	1.16199e+08	0.055987	1.42577e+07
58.5625	60	5.11744	0.0268651	0.245957	4.26431e+07	0.0546391	3320.02
58.625	60	5.12984	0.0286019	0.256416	1.43352e+08	0.0517194	2.39137e+07
58.6875	60	5.12919	0.0292554	0.26168	2.08034e+07	0.0711383	5.9104e+07
58.75	60	5.10986	0.0297225	0.238307	4.78272e+07	0.0501764	2.20393e+06
58.8125	60	5.11601	0.0282658	0.262305	1.9831e+07	0.0590997	2.51446e+07
58.875	60	5.1258	0.0291497	0.260778	549.165	0.0516781	6.94729e+07
58.9375	60	5.12319	0.0307685	0.256677	717.595	0.0589199	1.46464e+07
59	60	5.12084	0.0293014	0.244989	6.8566e+07	0.0745685	2.13864e+07
59.0625	60	5.11627	0.029153	0.271019	1670.67	0.0589199	4.36795e+07
59.125	60	5.12162	0.029103	0.258252	7.90638e+07	0.05495	2.48862e+07
59.1875	60	5.1164	0.0293125	0.238789	69179.8	0.0567411	6.04002e+07
59.25	60	5.12449	0.0296273	0.247735	3.74587e+07	0.0574144	2.39785e+07
59.3125	60	5.11261	0.0295505	0.249147	2.28445e+07	0.0477235	6.7529e+07
59.375	60	5.10502	0.0290214	0.252138	581.679	0.0552488	16907.7	5.07669	0.31678
59.4375	60	5.10672	0.0301042	0.282291	1.30264e+07	0.0550146	6.24738e+07
59.5	60	5.13505	0.0300522	0.258483	7240.14	0.0502814	3.43476e+07
59.5625	60	5.12462	0.0294478	0.291725	686.764	0.0501657	6.48391e+07
59.625	60	5.10266	0.0300928	0.265358	2284.09	0.0542814	3.24037e+07
59.6875	60	5.12502	0.0277887	0.241763	8.30174e+07	0.0675254	3.95321e+07
59.75	60	5.11052	0.0296626	0.239813	821.093	0.0549593	3.96621e+07
59.8125	60	5.09256	0.0289524	0.226961	7.28427e+07	0.0461224	1.50416e+08
59.875	60	5.11405	0.0288426	0.230821	1.12051e+08	0.0554127	2.07387e+07
59.9375	60	5.09965	0.0288892	0.221529	4.16064e+07	0.0541238	3.36999e+07
60	60	5.10777	0.0295276	0.260392	2.59229e+07	0.0571263	3.32462e+07
60.0625	60	5.08573	0.0289667	0.259937	2487.65	0.0550853	6.64921e+07
60.125	60	5.10358	0.0291774	0.251102	2.5145e+07	0.061446	6.22792e+07
60.1875	60	5.09387	0.0281502	0.269592	2.70893e+07	0.048351	3.74585e+07
60.25	60	5.09978	0.0288336	0.231142	925.2	0.0562404	6.64269e+07
60.3125	60	5.08941	0.0298034	0.248343	3.94673e+07	0.0610084	3.5385e+07
60.375	60	5.10593	0.0286396	0.242457	2.49507e+07	0.0561633	2.07383e+07
60.4375	60	5.09729	0.0286091	0.242897	1.08098e+08	0.054161	6.54548e+07
60.5	60	5.09886	0.0289806	0.226007	4.25133e+07	0.0537534	3.42184e+07
60.5625	60	5.11065	0.0281099	0.243283	5461.84	0.0619019	2.50159e+07
60.625	60	5.10279	0.0294516	0.251281	4.10874e+07	0.0672696	2.12571e+07
60.6875	60	5.10803	0.028819	0.252437	4.5754e+07	0.05695	4.05694e+07
60.75	60	5.10305	0.0289925	0.237207	2.39137e+07	0.0473475	2.07384e+07
60.8125	60	5.13869	0.02945	0.285734	1.03719e+06	0.0402896	3.78471e+07
60.875	60	5.11274	0.0289714	0.248141	4.38097e+07	0.0441678	4.16063e+07
60.9375	60	5.14052	0.0288903	0.252691	6325.68	0.0618255	3.99209e+07
61	60	5.11509	0.0295163	0.250769	2.49508e+07	0.0581048	13464.5
61.0625	60	5.11209	0.0286796	0.232026	9.46175e+06	0.0638259	8688.6
61.125	60	5.11274	0.0285025	0.235174	4.17358e+07	0.0541624	7.388e+07
61.1875	60	5.12149	0.0284523	0.26286	2286.31	0.0598727	6.66214e+07
61.25	60	5.10724	0.0284092	0.223221	7.05747e+07	0.053731	3.95324e+07
61.3125	60	5.12919	0.0285238	0.226248	1.15356e+08	0.0469486	4.05042e+07
61.375	60	5.12071	0.0284028	0.238982	7.90641e+07	0.0466007	3.32462e+07
61.4375	60	5.12215	0.0281626	0.238126	2.34601e+07	0.0566908	3.53846e+07
61.5	60	5.09387	0.0295543	0.246499	7.78332e+07	0.0549852	6.02055e+07
61.5625	60	5.11901	0.0279964	0.305369	8.42578e+06	0.0583492	2.18399e+07
61.625	60	5.10973	0.0285188	0.223666	6.03998e+07	0.0518971	2.18401e+07
61.6875	60	5.12971	0.0289597	0.26464	770.596	0.0517264	7.90646e+07
61.75	60	5.13388	0.0276032	0.222411	2.49506e+07	0.0639273	6.66214e+07
61.8125	60	5.12554	0.0280188	0.245942	1.13088e+08	0.0597771	2.20347e+07
61.875	60	5.13583	0.0276522	0.217725	1104.12	0.0630726	2.09975e+07
61.9375	60	5.13505	0.0283926	0.211938	4.51055e+07	0.0482117	6.45475e+07
62	60	5.12423	0.0267944	0.218994	1835.43	0.0584418	3.34406e+07
62.0625	60	5.12932	0.0281192	0.22017	1122.65	0.0592453	5.92333e+07
62.125	60	5.13049	0.0273733	0.226292	2.09961e+07	0.0651941	3.7912e+07
62.1875	60	5.12306	0.0295376	0.233366	6314.37	0.0637268	4.25132e+07
62.25	60	5.12358	0.0293939	0.230889	6.86994e+06	0.0717936	4.14764e+07
62.3125	60	5.11692	0.0280583	0.233907	5.33359e+07	0.0592507	2.08681e+07
62.375	60	5.11535	0.0284202	0.221537	2.36216e+07	0.0512768	2.51451e+07
62.4375	60	5.13427	0.0284053	0.214882	1358.51	0.0696282	6.22148e+07
62.5	66	5.10698	0.02885	0.234063	971.998	0.0600359	3.99185e+07	5.44794	0.213827
62.5625	66	5.06888	0.0272375	0.229613	6.53575e+07	0.0649314	1.07871e+08
62.625	66	5.05898	0.0281083	0.231168	3.89489e+07	0.0598738	3.96623e+07
62.6875	66	5.06716	0.0277073	0.211663	2426.96	0.0655372	3.14965e+07
62.75	66	5.0698	0.0271562	0.225965	2.39788e+07	0.0681919	1.1406e+08
62.8125	66	5.07665	0.0280962	0.199435	1.28609e+08	0.0492246	2.07382e+07
62.875	66	5.06545	0.028538	0.21783	6.24739e+07	0.0607619	3.7588e+07
62.9375	66	5.0595	0.0282279	0.210356	6.53901e+07	0.0576093	6.01409e+07
63	66	5.03447	0.0283198	0.234417	810.01	0.0596286	5.91037e+07
63.0625	66	5.02942	0.0285063	0.238927	3.53845e+07	0.0712852	6.63621e+07
63.125	66	5.02756	0.0291167	0.216268	2.54367e+07	0.0559457	4.76979e+07
63.1875	66	5.02516	0.0280426	0.235268	1788.23	0.0587947	2.17741e+07
63.25	66	5.03035	0.0278099	0.211069	1.12537e+08	0.0586001	6.64271e+07
63.3125	66	5.01704	0.029249	0.209689	9.35807e+07	0.0550327	6.33813e+07
63.375	66	5.03181	0.0281675	0.238672	6309.93	0.0487801	6.64916e+07
63.4375	66	5.01611	0.0292606	0.219117	68643.8	0.0573928	1.4523e+08
63.5	66	5.03141	0.0291196	0.24336	1.16198e+08	0.0612449	2.28124e+07
63.5625	66	5.03845	0.0296211	0.237534	3.84953e+07	0.059931	2.28769e+07
63.625	66	5.0415	0.0273935	0.256965	4.36798e+07	0.05383	3.62922e+07
63.6875	66	5.03978	0.0296873	0.24429	1988.12	0.0531813	1.21318e+08
63.75	66	5.04283	0.0295577	0.232172	265475	0.0626282	3.95322e+07
63.8125	66	5.0632	0.0282915	0.266764	774.313	0.0563008	4.17356e+07
63.875	66	5.04283	0.0291035	0.255339	2.35893e+07	0.0458709	1.13088e+08
63.9375	66	5.03434	0.0280589	0.253628	580.208	0.0539911	2.29421e+07
64	66	5.04932	0.0295676	0.251538	8368.68	0.0543688	1.12505e+08
64.0625	66	5.04429	0.0290392	0.315674	9488.73	0.0596781	2.15161e+07
64.125	66	5.05884	0.027115	0.240133	1.59749e+07	0.0622698	1.72388e+07
64.1875	66	5.05924	0.0289437	0.25692	6.90193e+07	0.0543648	3.48665e+07
64.25	66	5.03792	0.0287455	0.232547	2.54366e+07	0.0479619	3.12372e+07
64.3125	66	5.02875	0.027878	0.240965	2.18404e+07	0.0544723	2.30712e+07
64.375	66	5.04972	0.0279954	0.266639	2.33306e+07	0.054439	3.78475e+07
64.4375	66	5.02743	0.0289518	0.249793	1.01746e+07	0.062131	4693.53
64.5	66	5.05064	0.0275376	0.232526	2341.24	0.0503116	2.30712e+07
64.5625	66	5.03566	0.0285765	0.253439	2.38491e+07	0.0575037	2.49506e+07
64.625	66	5.03593	0.0281316	0.260329	4.30318e+07	0.0674509	3.37647e+07
64.6875	66	5.03434	0.0270235	0.263681	1.54564e+07	0.0522989	3.57736e+07
64.75	66	5.02822	0.02759	0.258328	3.94349e+07	0.0600719	2.41083e+07
64.8125	66	5.03991	0.0280502	0.262717	7.89345e+07	0.0588967	2.54694e+07
64.875	66	5.03407	0.0284021	0.26214	6.85008e+07	0.0657451	1.98312e+07
64.9375	66	5.02836	0.0276697	0.26169	1.08357e+08	0.064338	1337.57
65	66	5.0566	0.0278786	0.253535	6.54548e+07	0.0725782	3.32462e+07
65.0625	66	5.05818	0.0278444	0.264882	1657.11	0.0601461	6.66537e+07
65.125	66	5.06241	0.028849	0.25326	6.4353e+07	0.0626957	2.28768e+07
65.1875	66	5.04508	0.0292154	0.278382	3.65513e+07	0.0647972	1450.43
65.25	66	5.03606	0.0269309	0.26888	7.16115e+07	0.0524271	3.95322e+07
65.3125	66	5.04733	0.0272483	0.280301	450.238	0.0572529	3.33107e+07
65.375	66	5.02703	0.0276946	0.293407	5.44409e+06	0.0636654	2.19047e+07
65.4375	66	5.03314	0.0275394	0.247041	6.69131e+07	0.0561819	1.41149e+08
65.5	66	5.04415	0.0283606	0.276401	572.653	0.0700721	1.15361e+07
65.5625	66	5.01558	0.0280972	0.250502	2.18402e+07	0.0611615	5.87153e+07
65.625	66	5.03155	0.0279763	0.244993	1.16264e+08	0.0678643	5.65119e+07	5.52259	0.194538
65.6875	66	5.02596	0.0268392	0.288096	8.81462e+06	0.05862	1.97664e+07
65.75	66	5.03287	0.0265682	0.261759	2.50156e+07	0.0585229	4.20595e+07
65.8125	66	5.04017	0.0259846	0.246418	6.85657e+07	0.0717635	3.42832e+07
65.875	66	5.04057	0.0270234	0.262147	553.38	0.0679366	2.28123e+07
65.9375	66	5.04389	0.0271008	0.291531	1.98633e+07	0.0637855	2.33307e+07
66	66	5.04799	0.0279255	0.255066	3.5514e+07	0.0544297	1.49833e+08
66.0625	66	5.03487	0.0282067	0.274251	9.71887e+06	0.0686436	3.75882e+07
66.125	66	5.01438	0.0278771	0.343875	14.3835	0.0609526	1.12505e+08
66.1875	66	5.03991	0.0284257	0.263946	8.81369e+06	0.0593648	2.5145e+07
66.25	66	5.0253	0.0268097	0.286017	3.33115e+07	0.0574711	2.28447e+07
66.3125	66	5.03181	0.0282509	0.334769	15.8481	0.057932	2.20347e+07
66.375	66	5.0476	0.0277102	0.282473	1.49057e+07	0.0635838	5.91689e+07
66.4375	66	5.02649	0.0267361	0.266329	4.15413e+07	0.062024	6.33813e+07
66.5	66	5.035	0.0272746	0.257987	5.92334e+07	0.0625214	2.184e+07
66.5625	66	5.01944	0.0284961	0.269912	6.86954e+07	0.0689943	4.19952e+07
66.625	66	5.03075	0.0281368	0.253462	6.06592e+07	0.063596	2.9159e+06
66.6875	66	5.02862	0.0271195	0.260154	8388.3	0.0600903	5.25584e+07
66.75	66	5.04601	0.0282709	0.26487	1573.36	0.0686554	3.84308e+07
66.8125	66	5.01518	0.0272643	0.247695	3.74587e+07	0.067411	3.32462e+07
66.875	66	5.01371	0.0267951	0.287223	4.06988e+07	0.0652862	3.3311e+07
66.9375	66	5.02104	0.0269718	0.271448	6187.86	0.0571046	6.75289e+07
67	66	5.04707	0.0270385	0.260511	1035.75	0.0641709	6.45479e+07
67.0625	66	5.02955	0.0289178	0.281882	2.24235e+07	0.0626398	2.83205e+07
67.125	66	5.0249	0.0279015	0.292766	2.39138e+07	0.0606	3.74586e+07
67.1875	66	5.03301	0.0286937	0.325865	9.3324e+06	0.0660248	1.76927e+07
67.25	66	5.03141	0.0287421	0.312721	612.123	0.0561582	2.51452e+07
67.3125	66	5.01931	0.0279043	0.298213	1814.93	0.0751987	3.2274e+07
67.375	66	5.01691	0.0275953	0.291443	1706.52	0.059221	4.14763e+07
67.4375	66	5.01824	0.0282787	0.284665	2.08036e+07	0.0511916	3.75879e+07
67.5	66	5.00637	0.0281272	0.266208	7.90642e+07	0.0551635	3.53849e+07
67.5625	66	5.02051	0.0277805	0.280322	867.445	0.0760301	3.3311e+07
67.625	66	4.99875	0.0266086	0.263848	6.68805e+07	0.0632391	8.30821e+07
67.6875	66	5.01571	0.0283624	0.285405	3.05888e+07	0.068662	4.19951e+07
67.75	66	5.01638	0.0275179	0.345836	14.8624	0.0576183	3.79123e+07
67.8125	66	5.01638	0.0283862	0.278395	4.16063e+07	0.0615613	2.30712e+07
67.875	66	5.00062	0.0272003	0.262209	6.2474e+07	0.0557234	3.33108e+07
67.9375	66	5.01238	0.0261616	0.275623	1898.89	0.0585017	2.50158e+07
68	66	5.0021	0.0280637	0.279669	1864.47	0.059331	4.36794e+07
68.0625	66	5.01424	0.0274626	0.275058	2.15159e+07	0.0632743	2.12566e+07
68.125	66	5.00544	0.0273744	0.288785	424.552	0.0703747	5.91689e+07
68.1875	66	5.00957	0.0273039	0.273043	6.73991e+07	0.0612246	2.38492e+07
68.25	66	5.0253	0.0274422	0.282029	4.2578e+07	0.0714762	2.08034e+07
68.3125	66	4.99487	0.0288885	0.272532	1.25012e+08	0.0604177	6.86955e+07
68.375	66	5.01984	0.0281444	0.288895	552.151	0.0589822	1.29615e+07
68.4375	66	5.02343	0.028738	0.217346	365.302	0.0651167	2.12893e+07
68.5	66	5.01971	0.0285613	0.177942	896.09	0.0781148	3.37647e+07
68.5625	66	5.02157	0.029249	0.28718	1.97661e+07	0.0809161	1.25728e+07
68.625	66	5.02476	0.0284904	0.282889	1181	0.0756722	4.25784e+07
68.6875	66	5.01224	0.0295048	0.291566	4.19954e+07	0.0620703	6.53257e+07
68.75	66	4.99835	0.028666	0.243177	6.4353e+07	0.0596588	6.23441e+07	5.23388	0.16802
68.8125	66	4.99661	0.0285052	0.285197	824.537	0.0642814	3.55146e+07
68.875	66	5.02663	0.0285362	0.249978	7.89348e+07	0.0589017	6.44183e+07
68.9375	66	5.01344	0.0285667	0.248258	1.10042e+08	0.0736421	4.17355e+07
69	66	5.02104	0.0278401	0.240636	2.46913e+07	0.0593374	2.29416e+07
69.0625	66	5.01678	0.0276292	0.246935	2.28769e+07	0.06693	2.08034e+07
69.125	66	5.03646	0.0269298	0.237519	4.83456e+07	0.07575	1.91831e+07
69.1875	66	5.03048	0.0265348	0.23046	6.6427e+07	0.0659838	1.15162e+08
69.25	66	5.01491	0.0274233	0.247961	3.73935e+07	0.0692716	3.55141e+07
69.3125	66	5.0233	0.0281775	0.257722	6.7399e+07	0.0757373	2409.22
69.375	66	5.00917	0.0278256	0.267223	5.49885e+07	0.0634329	6.75286e+07
69.4375	66	5.02383	0.0282222	0.276477	1187.35	0.0563174	6.02058e+07
69.5	66	5.01944	0.0277165	0.264041	12260.4	0.0610791	3.74584e+07
69.5625	66	5.0257	0.0282725	0.283373	355.637	0.0621984	2.09977e+07
69.625	66	5.03845	0.0277296	0.27358	802.522	0.0551729	1.89562e+07
69.6875	66	5.03022	0.0262844	0.279147	1695.22	0.0657259	6.45477e+07
69.75	66	5.0221	0.0281659	0.27727	3.63567e+07	0.062636	5.83262e+07
69.8125	66	5.0338	0.0281343	0.242256	6.95375e+07	0.0594853	3.52552e+07
69.875	66	5.03779	0.0279256	0.347098	14.029	0.0617761	4.98366e+07
69.9375	66	5.04521	0.028955	0.247438	7.47223e+07	0.068147	2.13216e+07
70	66	5.00811	0.026938	0.233167	3.75882e+07	0.0648199	6.71401e+07
70.0625	66	5.04004	0.0271003	0.26064	2.55339e+07	0.0552804	2.39789e+07
70.125	66	5.03818	0.028166	0.267071	7.6796e+07	0.0681411	3.53845e+07
70.1875	66	5.03726	0.0279559	0.241205	3.83657e+07	0.0593888	2.18398e+07
70.25	66	5.0249	0.0272964	0.250535	6.7399e+07	0.0708864	2.18403e+07
70.3125	66	5.02543	0.0280055	0.282909	4.17363e+07	0.0641405	5.83264e+07
70.375	66	5.03367	0.0285213	0.274712	2.18399e+07	0.0556255	6.90195e+07
70.4375	66	5.03818	0.028973	0.276473	610.758	0.0661702	2.33309e+07
70.5	66	5.04124	0.0281289	0.274591	2.19047e+08	0.0677553	3.36998e+07
70.5625	66	5.01944	0.028679	0.189773	425.734	0.0668629	6.11779e+07
70.625	66	5.03938	0.0280321	0.258502	6.74639e+07	0.0684276	3.75883e+07
70.6875	66	5.04336	0.0281273	0.250935	1.45815e+07	0.0565578	6.64268e+07
70.75	66	5.03646	0.0284289	0.256641	6.7464e+07	0.0575383	2.50155e+07
70.8125	66	5.01971	0.0281562	0.230594	6.85006e+07	0.068913	1.97663e+07
70.875	66	5.01771	0.029131	0.226084	4320.29	0.0688851	1.12505e+08
70.9375	66	5.01864	0.0286177	0.244493	6.24738e+07	0.0638169	5.91689e+07
71	66	5.01891	0.0287452	0.235506	1.09944e+08	0.0624198	6.24739e+07
71.0625	66	5.01651	0.0291862	0.269062	2.12891e+07	0.0612339	3.57736e+07
71.125	66	5.01371	0.0292254	0.238854	4586.9	0.0815843	3.34405e+07
71.1875	66	5.02037	0.029614	0.242564	13373.7	0.0663885	4.19948e+07
71.25	66	5.04177	0.0290092	0.311656	2.9163e+07	0.0778021	1.27025e+07
71.3125	66	5.04031	0.0283074	0.273042	3.78795e+07	0.0698084	1.29617e+07
71.375	66	5.02769	0.0282422	0.276677	4.36149e+07	0.0542473	2.12571e+07
71.4375	66	5.00811	0.0275705	0.215412	20452.8	0.068093	3.44773e+07
71.5	66	5.02596	0.0284023	0.27558	2.38814e+07	0.0609864	5.87152e+07
71.5625	66	5.01318	0.0285056	0.268134	7.27131e+07	0.0663486	6.02705e+07
71.625	66	5.0049	0.0276031	0.28003	1.14384e+07	0.0585066	3.6292e+07
71.6875	66	5.01304	0.0281421	0.252811	4683.09	0.0721279	2.08033e+07
71.75	66	5.01171	0.0276835	0.265911	5613.57	0.0761324	3.27279e+07
71.8125	66	4.99902	0.0283062	0.285094	751.472	0.071121	4.19952e+07
71.875	66	5.00771	0.0279472	0.327392	402.454	0.070369	6.63624e+07	5.1717	0.197331
71.9375	66	5.00263	0.0277478	0.305482	1053.86	0.0696627	4.16062e+07
72	66	5.00022	0.0283859	0.264304	3.9532e+07	0.066731	5.85855e+07
72.0625	66	5.01464	0.0284665	0.31574	403.392	0.070551	2.33955e+07
72.125	66	5.0053	0.028424	0.281035	279.089	0.07434	5.92336e+07
72.1875	66	5.0053	0.0283718	0.285536	521.471	0.0717774	3.52553e+07
72.25	66	4.99394	0.0285405	0.313572	1062.01	0.0655435	5.92337e+07
72.3125	66	4.98831	0.0283369	0.258923	304.424	0.077407	6.04003e+07
72.375	66	4.99514	0.0283738	0.278872	1640.37	0.0788344	4.2643e+07
72.4375	66	4.9938	0.0294503	0.294103	336.676	0.0610743	6.6103e+07
72.5	66	4.99608	0.0283696	0.292703	3.78797e+07	0.060411	6.66215e+07
72.5625	66	5.0061	0.029076	0.278969	551.687	0.0691386	2.28771e+07
72.625	66	4.99474	0.0287097	0.320366	7.51766e+06	0.0785027	4.38094e+07
72.6875	66	4.99206	0.0293799	0.319763	653.304	0.0714183	6.13074e+07
72.75	66	4.98496	0.0284809	0.310583	388.167	0.0686364	3.57737e+07
72.8125	66	4.99996	0.0283314	0.361702	13.786	0.0756786	4.05044e+07
72.875	66	4.99059	0.027668	0.318714	405.991	0.0665902	6.68808e+07
72.9375	66	5.00169	0.0276535	0.330883	958.458	0.0720722	2.18401e+07
73	66	4.97005	0.0286568	0.353768	12.4077	0.0658179	3.43478e+07
73.0625	66	4.98777	0.0290049	0.319409	2026.65	0.0857625	3.78471e+07
73.125	66	4.9722	0.0270126	0.304181	1931.06	0.0805829	2.02848e+07
73.1875	66	4.97045	0.0281031	0.314999	794.987	0.0780793	3.69401e+07
73.25	66	4.99019	0.0284543	0.34352	12.4946	0.0781175	5.62525e+07
73.3125	66	4.98469	0.0285935	0.318191	420.135	0.0820488	6.22471e+07
73.375	66	5.00303	0.0280806	0.322406	3.73287e+07	0.0825604	6.22795e+07
73.4375	66	4.9804	0.0274477	0.30747	418.79	0.079078	6.02055e+07
73.5	66	4.97637	0.0278342	0.370734	13.0333	0.0926077	2.96819e+07
73.5625	66	4.98657	0.0288106	0.319647	957.489	0.0719602	5.71599e+07
73.625	66	4.99889	0.0280953	0.310697	3.59032e+07	0.0736527	1.12051e+08
73.6875	66	4.99594	0.0286913	0.312042	431.918	0.0695619	6.22148e+07
73.75	66	4.99996	0.0299843	0.353094	11.6336	0.0675121	3.99212e+07
73.8125	66	4.97274	0.0277709	0.356707	13.8197	0.0754487	6.43534e+07
73.875	66	4.9859	0.0278192	0.294731	260.084	0.0695736	6.66216e+07
73.9375	66	4.99112	0.0278446	0.304286	260.724	0.0776728	3.32461e+07
74	66	4.98885	0.0282902	0.322113	813.671	0.0791245	1.173e+08
74.0625	66	4.97999	0.0287489	0.284951	6.74639e+07	0.0675848	2.07387e+07
74.125	66	4.98415	0.02756	0.292799	788.217	0.0741666	4.22543e+07
74.1875	66	5.00544	0.0276021	0.31127	368.836	0.0711793	3.73939e+07
74.25	66	4.99032	0.0283166	0.349409	14.3238	0.0744871	4.15799e+08
74.3125	66	4.9757	0.027997	0.340399	13.872	0.0665175	1.07903e+08
74.375	66	4.99568	0.0296632	0.32132	217.961	0.0727343	3.52552e+07
74.4375	66	4.98871	0.0291602	0.3275	497.967	0.0636243	2.09975e+07
74.5	66	4.9946	0.0289472	0.294799	1306.21	0.0740695	1.09005e+08
74.5625	66	4.97986	0.0278382	0.32218	760.122	0.0616484	6.64919e+07
74.625	66	4.98549	0.0276978	0.287569	427.111	0.0780938	3.3311e+07
74.6875	66	4.99353	0.028634	0.341786	12.6351	0.0710054	2.30717e+07
74.75	66	4.97677	0.0278916	0.32087	2.28769e+07	0.070771	4.368e+07
74.8125	66	4.98952	0.0279177	0.305906	1176.48	0.0660724	2.50157e+07
74.875	66	4.98978	0.0285839	0.379183	12.1946	0.076922	3.57737e+07
74.9375	66	5.00437	0.0278915	0.32935	771.989	0.0758196	1.4011e+08
75	66	4.99862	0.0285521	0.299831	3770.61	0.064956	4.25135e+07	4.9248	0.290322
75.0625	66	4.99501	0.0272998	0.331275	2130.91	0.082398	3.55792e+07
75.125	66	4.9871	0.0288909	0.377457	12.1829	0.072409	4.1995e+07
75.1875	66	5.00423	0.0294124	0.295707	8110.47	0.0732648	1.20867e+07
75.25	66	4.98268	0.0285793	0.330213	2.59874e+07	0.0685988	4.15414e+07
75.3125	66	4.97395	0.0284633	0.325659	377.77	0.0642	1.16264e+08
75.375	66	4.99782	0.0285036	0.330569	1948.32	0.0683515	2.29415e+07
75.4375	66	4.99233	0.0286954	0.282151	6.02054e+07	0.069996	3.96619e+07
75.5	66	4.99581	0.0300556	0.290823	605.806	0.0708724	1.475e+08
75.5625	66	4.97919	0.0282778	0.380227	12.8197	0.0811697	3.63568e+07
75.625	66	4.98281	0.0294268	0.363313	11.6588	0.0896739	3.31814e+07
75.6875	66	4.99086	0.0288287	0.315735	1910.22	0.0634771	2.0803e+07
75.75	66	4.97502	0.0289202	0.303074	1101.34	0.0855165	4.38098e+07
75.8125	66	4.9808	0.0278969	0.275804	698.218	0.0807872	5.91688e+07
75.875	66	4.9769	0.0285557	0.276953	353.898	0.05726	4.05694e+07
75.9375	66	4.97664	0.0296326	0.320141	425.69	0.0729947	2.2877e+07
76	66	4.98818	0.0289493	0.314131	401.283	0.0688958	8.34709e+07
76.0625	66	4.97018	0.0281846	0.290712	708.435	0.0763208	3.43478e+07
76.125	66	4.9687	0.0277427	0.273809	5.70296e+06	0.0701502	6.68808e+07
76.1875	66	4.99568	0.0273899	0.277396	865.383	0.0687581	3.95324e+07
76.25	66	4.98697	0.027945	0.24744	2.39784e+07	0.0699693	2018.47
76.3125	66	4.96843	0.027596	0.271751	6.86945e+06	0.0771995	1.24948e+08
76.375	66	4.99661	0.0290225	0.274285	708.659	0.0714136	1.89238e+07
76.4375	66	4.98469	0.0285151	0.252962	806.073	0.0753924	1.15359e+07
76.5	66	4.98053	0.0283318	0.289254	3680.06	0.0707333	1.91831e+07
76.5625	66	4.98268	0.0286361	0.27131	578.237	0.071975	1.30264e+07
76.625	66	4.99153	0.0292572	0.268161	7.67958e+07	0.0839199	4.25136e+07
76.6875	66	5.00837	0.0278652	0.28577	1753.92	0.0827989	2.09978e+07
76.75	66	5.01424	0.0277242	0.246564	1.2553e+08	0.0603748	2.29415e+07
76.8125	66	4.99019	0.0273937	0.278134	654.2	0.0659225	3.57737e+07
76.875	66	5.0073	0.0286983	0.302336	9.59148e+06	0.0693951	3.1237e+07
76.9375	66	5.00062	0.0283177	0.282356	6.66215e+07	0.0649209	4.2578e+07
77	66	4.98603	0.0275699	0.275173	378.395	0.0677661	2.50158e+07
77.0625	66	5.01678	0.0291938	0.298872	33989.8	0.0799812	4.15414e+07
77.125	66	4.99795	0.0286052	0.317324	1.3804e+07	0.0714461	6.64272e+07
77.1875	66	5.02476	0.0286872	0.385796	11.9339	0.0778901	4.43928e+07
77.25	66	5.00931	0.0279482	0.342805	12.5	0.0768234	7.77683e+07
77.3125	66	5.00383	0.0279719	0.321246	284.026	0.0776635	6.63944e+07
77.375	66	5.01278	0.02915	0.285107	921.792	0.0809436	3.34405e+07
77.4375	66	5.00503	0.0293765	0.286282	628.982	0.0774038	1.04989e+07
77.5	66	4.99982	0.0287012	0.268137	3.1496e+07	0.0745728	3.55145e+07
77.5625	66	5.02689	0.0283719	0.335451	14.7252	0.0594348	3.53846e+07
77.625	66	5.03633	0.0282456	0.277868	976.066	0.0774517	6.64916e+07
77.6875	66	5.00463	0.0278936	0.267645	1090.4	0.0699314	3.75883e+07
77.75	66	5.0213	0.0270815	0.250835	3181.51	0.0902972	2.20346e+07
77.8125	66	5.02051	0.028609	0.261715	2799.46	0.073838	1.8697e+07
77.875	66	5.0476	0.0277793	0.260869	1476.93	0.08101	3.13991e+07
77.9375	66	5.02995	0.028387	0.288554	2593.99	0.0705115	6.64273e+07
78	66	5.04429	0.0282735	0.298992	416.089	0.0716504	6.85658e+07
78.0625	66	5.00917	0.0280155	0.279083	7.78008e+07	0.0817884	2.08033e+07
78.125	66	5.0245	0.0278927	0.27415	843.403	0.0809804	1.10174e+07	4.6796	0.371831
78.1875	66	5.01731	0.0288178	0.274212	293.027	0.0765693	1.87942e+07
78.25	66	5.02995	0.0280519	0.289027	426.837	0.0731979	6.22795e+07
78.3125	66	5.02303	0.0277952	0.27399	1785.69	0.0734507	5.70301e+07
78.375	66	5.0245	0.027792	0.252402	3518.28	0.0817591	3.6292e+07
78.4375	66	5.0423	0.0286893	0.289144	2247.03	0.0797029	2.18399e+07
78.5	66	5.02197	0.0279104	0.275572	686.109	0.0815501	3.37646e+07
78.5625	66	5.02343	0.0280026	0.286564	587.174	0.0864293	2.08033e+07
78.625	66	5.01451	0.0286652	0.274088	986.389	0.064173	2.09977e+07
78.6875	66	5.03221	0.0280752	0.302708	2.18074e+07	0.0738062	2.29418e+07
78.75	66	5.03035	0.0284308	0.322453	3742	0.0880002	581473
78.8125	66	5.00517	0.0277196	0.320677	4284.82	0.0810308	1.12759e+07
78.875	66	5.01837	0.0265915	0.302303	269.638	0.0731983	2.18402e+07
78.9375	66	5.01971	0.0277734	0.30093	626.908	0.0629413	4.15415e+07
79	66	5.0221	0.0278015	0.286345	456.303	0.0631955	6.27328e+07
79.0625	66	5.03128	0.029506	0.313633	348.745	0.0718394	6.43533e+07
79.125	66	5.01957	0.029956	0.308315	5.34666e+06	0.0685561	6.43533e+07
79.1875	66	5.0241	0.0274179	0.329674	344.018	0.0684479	6.27332e+07
79.25	66	5.03513	0.0276978	0.363353	13.8722	0.0736979	8.16595e+06
79.3125	66	5.02463	0.0281494	0.302402	989.708	0.078059	1.19896e+07
79.375	66	5.03712	0.0283691	0.332649	2.177e+06	0.0616217	4.19952e+07
79.4375	66	5.01051	0.0279372	0.295111	1.04015e+07	0.0690032	138062
79.5	66	5.03646	0.0280108	0.299617	29869	0.0634969	1.13282e+08
79.5625	66	5.01864	0.0277388	0.293313	1552.65	0.0786192	8626.74
79.625	66	5.01091	0.0271806	0.29661	657.022	0.070608	1.10431e+08
79.6875	66	5.01864	0.0274863	0.271546	615.621	0.0737912	1.10174e+07
79.75	66	5.00397	0.0274153	0.373625	12.2677	0.0818785	1.08098e+08
79.8125	66	5.0065	0.0286184	0.350313	13.633	0.0604228	2.08682e+07
79.875	66	5.00664	0.0279296	0.332994	913.999	0.0789371	3.37646e+07
79.9375	66	5.01198	0.0275427	0.302395	1109.43	0.0634079	3.31813e+07
80	66	4.98549	0.0290523	0.284289	431.46	0.0677405	4.12689e+08
80.0625	66	5.00797	0.0293583	0.312649	372.359	0.0695486	2.09978e+07
80.125	66	5.01264	0.0293418	0.300893	645.813	0.06931	1.34801e+07
80.1875	66	5.01278	0.0291488	0.322206	258.94	0.0696405	6.01409e+07
80.25	66	4.98724	0.0292508	0.304514	2334.52	0.0654067	2.09977e+07
80.3125	66	5.00544	0.027752	0.311606	856.499	0.0649616	6.64271e+07
80.375	66	5.01184	0.0270166	0.335374	12.3655	0.0789327	3.34405e+07
80.4375	66	5.00891	0.0278275	0.350835	14.037	0.0685657	3.32137e+07
80.5	66	5.00851	0.027499	0.323418	416.28	0.0636077	6.48717e+07
80.5625	66	5.00797	0.0272429	0.306435	714.087	0.0640845	3.96621e+07
80.625	66	4.99715	0.0280873	0.376294	12.5434	0.0870691	1.97663e+07
80.6875	66	5.01077	0.0280335	0.372943	12.6645	0.0768818	2.41084e+07
80.75	66	4.99648	0.029348	0.306919	770.458	0.0707219	4.14766e+07
80.8125	66	5.01091	0.0279975	0.355377	12.3072	0.0845976	4.04397e+07
80.875	66	5.02011	0.0284145	0.294529	743.317	0.0678289	6.44179e+07
80.9375	66	4.99902	0.0277877	0.319962	670.099	0.0715728	1.15356e+08
81	66	5.0061	0.0274971	0.36984	11.8768	0.0836787	2315.18
81.0625	66	5.01118	0.0292492	0.311197	5338.45	0.0704613	6.48719e+07
81.125	66	4.99487	0.0282301	0.288531	838.406	0.0691586	3.94677e+07
81.1875	66	4.99661	0.0292964	0.291368	617.722	0.081691	3.4283e+07
81.25	66	5.01424	0.0288148	0.286145	320.088	0.0693734	4.17359e+07	4.68647	0.437838
81.3125	66	5.01091	0.0296734	0.294639	732.261	0.0656531	5.76131e+07
81.375	66	5.01877	0.0290564	0.362895	12.5153	0.0701945	3.42831e+07
81.4375	66	5.01144	0.0282677	0.315809	595.465	0.0743272	1901.01
81.5	66	5.0261	0.0293979	0.355274	13.0312	0.0773111	2.08033e+07
81.5625	66	5.01811	0.030087	0.305087	496.634	0.0799022	3.43479e+07
81.625	66	5.02117	0.027713	0.32009	358.856	0.0800419	4.17359e+07
81.6875	66	5.01997	0.0288694	0.371544	12.7544	0.0725208	3.7329e+07
81.75	66	5.02423	0.0295704	0.326273	478.862	0.0677514	7.58237e+07
81.8125	66	5.01957	0.0291948	0.329563	256.073	0.0731999	5.81967e+07
81.875	66	4.99608	0.0285713	0.308688	341.442	0.0633845	6.02058e+07
81.9375	66	5.01744	0.0283993	0.316993	275.477	0.0787219	2.20343e+07
82	66	5.00049	0.0291781	0.334125	12.4383	0.0800987	3.34406e+07
82.0625	66	5.00904	0.0297562	0.331841	248.24	0.0765642	4.36801e+07
82.125	66	5.0053	0.0287344	0.343528	11.703	0.0748769	3.52552e+07
82.1875	66	5.02503	0.0290886	0.330859	445.764	0.0663801	2.16195e+08
82.25	66	5.0253	0.0280484	0.313059	468.723	0.0819501	12085.7
82.3125	66	5.02144	0.0278305	0.285198	484.969	0.069998	3.64217e+07
82.375	66	5.02024	0.0298846	0.294146	396.596	0.0720096	2.17755e+07
82.4375	66	5.0025	0.0283853	0.324144	386.165	0.0710716	3.36997e+07
82.5	66	5.03022	0.0286961	0.317873	349.605	0.0593338	2.51455e+07
82.5625	66	5.01718	0.0294282	0.294091	532.518	0.0667089	3.73938e+07
82.625	66	5.01638	0.0287031	0.286668	391.685	0.0748245	2.07385e+07
82.6875	66	5.01584	0.0279853	0.291546	269.706	0.0707308	48281.2
82.75	66	5.02463	0.0283842	0.285061	2.28119e+07	0.0654097	3.75882e+07
82.8125	66	5.01598	0.0291506	0.294519	582.011	0.0740327	3.47364e+07
82.875	66	5.02756	0.0300951	0.303215	513.142	0.067037	1.1406e+08
82.9375	66	5.03287	0.0277688	0.317166	296.273	0.0632506	3.63569e+07
83	66	5.02902	0.0289758	0.332448	237.451	0.0872876	3.01354e+07
83.0625	66	5.0468	0.0286718	0.328565	242.511	0.07046	4.21246e+07
83.125	66	5.01118	0.0283018	0.278119	1509.24	0.0681865	4.38097e+07
83.1875	66	5.01371	0.028531	0.286149	1.4938e+07	0.0745655	3.53196e+07
83.25	66	5.01757	0.0278361	0.286667	610.436	0.0647536	3.69401e+07
83.3125	66	5.03035	0.0289621	0.296152	1039.62	0.0599609	3.57736e+07
83.375	66	5.02875	0.0281544	0.320868	357.655	0.0712934	3.6292e+07
83.4375	66	5.0213	0.0279527	0.388246	12.1371	0.0760704	3.95325e+07
83.5	66	5.02556	0.0289219	0.350618	12.1969	0.0740902	6.66215e+07
83.5625	66	5.02716	0.0287143	0.313559	252.627	0.0767589	1.25079e+07
83.625	66	5.0253	0.0284772	0.331161	189.732	0.0734316	2.1905e+07
83.6875	66	5.01571	0.0291423	0.32708	530.782	0.0686709	6.27978e+07
83.75	66	5.02929	0.0276821	0.345924	13.7751	0.065097	3.42183e+07
83.8125	66	5.02942	0.0288067	0.334007	12.0506	0.0688194	4.17359e+07
83.875	66	5.03593	0.0300084	0.364016	11.2459	0.0570297	1.37393e+07
83.9375	66	5.04124	0.0278226	0.358614	11.6749	0.074136	8783.62
84	66	5.03566	0.0284252	0.378167	10.7663	0.0602162	4.04397e+07
84.0625	66	5.04521	0.0278759	0.322655	538.905	0.0682297	1.44194e+08
84.125	66	5.03075	0.0298384	0.291888	470.386	0.0675642	3.73937e+07
84.1875	66	5.01037	0.0285148	0.327475	191.189	0.0824641	2.12569e+07
84.25	66	5.03341	0.0283402	0.32625	302.116	0.0706642	5.83264e+07
84.3125	66	5.03473	0.0288406	0.321786	3.52874e+07	0.0728354	1.4517e+07
84.375	66	5.04017	0.0284212	0.311017	319.262	0.081121	1.89238e+07	4.78269	0.411614
84.4375	66	5.02809	0.0293407	0.392022	11.9642	0.0686583	4280.09
84.5	66	5.04124	0.0286623	0.313173	879.407	0.0809865	3.96621e+07
84.5625	66	5.02317	0.0292692	0.322947	339.451	0.0788643	2.20347e+07
84.625	66	5.01771	0.0290845	0.382671	11.1664	0.0646157	3.75882e+07
84.6875	66	5.02317	0.029178	0.321412	989.029	0.0753974	3.84956e+07
84.75	66	5.00637	0.0292311	0.319443	487.569	1.48179e-16	1.3078e+08
84.8125	66	5.00263	0.0284688	0.309837	324.463	0.0551419	7.38799e+07
84.875	66	5.01971	0.0287685	0.324568	1782.32	0.069489	2.50156e+07
84.9375	66	5.01278	0.0280425	0.325472	5194.88	0.0689967	2.51454e+07
85	66	4.99862	0.0300634	0.307705	429.714	0.0679847	4.26432e+07
85.0625	66	5.00797	0.0290617	0.342929	12.1441	0.0687509	6.12426e+07
85.125	66	5.02875	0.0289065	0.321538	1721.72	0.0690203	3.33108e+07
85.1875	66	5.01877	0.0287462	0.33019	306.111	0.0749899	6.27331e+07
85.25	66	5.01464	0.0289198	0.324794	2137	0.0646547	3.34402e+07
85.3125	66	5.03938	0.028775	0.378598	11.4543	0.0707386	2.55342e+07
85.375	66	5.03434	0.0275034	0.30206	1.36095e+07	0.0692499	1402.23
85.4375	66	5.03075	0.0292668	0.341964	13.9619	0.0627535	1.1419e+08
85.5	66	5.0346	0.0290093	0.274147	507.082	0.0767051	1.16393e+08
85.5625	66	5.02596	0.0297368	0.27821	3319.97	0.0664759	3.32458e+07
85.625	66	5.01504	0.0295198	0.264056	474.815	0.0643446	2.24491e+08
85.6875	66	5.02729	0.0288333	0.299044	566.563	0.0563546	7.57265e+07
85.75	66	5.01184	0.0294194	0.317821	318.921	0.0754886	5.83264e+07
85.8125	66	5.01997	0.0284068	0.316977	422.6	0.0709467	6.6492e+07
85.875	66	5.0217	0.0289861	0.341867	12.3117	0.0626083	3.53845e+07
85.9375	66	5.01531	0.0294573	0.314781	8683.85	0.0718306	6.76586e+07
86	66	5.02982	0.029497	0.3319	1261.99	0.0641642	6.8501e+07
86.0625	66	5.0221	0.0296758	0.296885	238.163	0.0663586	3.74585e+07
86.125	66	5.02237	0.0292904	0.301228	302.634	0.0666574	4.17359e+07
86.1875	66	5.0253	0.0271497	0.302653	496.035	0.0629135	2.19047e+07
86.25	66	5.03274	0.0284951	0.349545	12.1982	0.0655355	3.53197e+07
86.3125	66	5.02117	0.0286228	0.342133	11.8155	0.0676589	4.26428e+07
86.375	66	5.035	0.0274748	0.340081	12.9666	0.0687549	1.47114e+07
86.4375	66	5.00837	0.0274238	0.292416	6.32513e+07	0.0666994	2.21587e+07
86.5	66	5.03234	0.0288988	0.320061	480.971	0.0666794	3.6292e+07
86.5625	66	4.98992	0.0294117	0.289471	886.796	0.0591684	4.17359e+07
86.625	66	5.00383	0.0284011	0.304447	757.422	0.0595046	4.36801e+07
86.6875	66	5.01264	0.0289028	0.293202	3.73611e+07	0.0730592	4.40661e+07
86.75	66	5.03752	0.0294093	0.333365	12.4399	0.0678713	6.14371e+07
86.8125	66	5.0249	0.027869	0.323166	2188.34	0.0729887	3.57733e+07
86.875	66	5.0241	0.0280218	0.321024	233.363	0.0723495	2.24234e+07
86.9375	66	5.01438	0.028387	0.286394	676.936	0.0568073	4.16063e+07
87	66	5.01678	0.0295129	0.325854	365.466	0.0647668	1.34802e+07
87.0625	66	5.0065	0.027639	0.315571	9.6564e+06	0.0629769	3.63245e+07
87.125	66	5.02556	0.0276737	0.30794	544.197	0.0581682	1.24688e+08
87.1875	66	5.01411	0.0283098	0.313787	294.294	0.0582473	2.17754e+07
87.25	66	5.01811	0.0279488	0.348261	12.3106	0.0634194	3.95321e+07
87.3125	66	5.01318	0.0286584	0.329642	514.98	0.0691555	5.6058e+07
87.375	66	5.00891	0.0282655	0.315354	408.181	0.0560283	2.19051e+07
87.4375	66	5.01518	0.0281819	0.348446	11.7479	0.0497445	7.47222e+07
87.5	66	5.02676	0.027271	0.349998	11.9178	0.0646136	4.19947e+07	4.77025	0.439806
87.5625	66	5.01518	0.0276497	0.347546	11.4194	0.0646315	3.94675e+07
87.625	66	5.01544	0.0281577	0.337407	11.9931	0.067402	4.26429e+07
87.6875	66	5.01358	0.0278254	0.333714	12.0709	0.0644241	3.75881e+07
87.75	66	5.03314	0.0279233	0.295049	727.272	0.0577874	3.74586e+07
87.8125	66	5.00343	0.0270124	0.309287	499.133	0.0725867	2.08681e+07
87.875	66	5.00784	0.0277577	0.3378	12.4175	0.0733578	6.7529e+07
87.9375	66	5.01051	0.0281485	0.337852	12.128	0.0603421	3.53199e+07
88	66	5.00397	0.0291422	0.35545	11.9446	0.0682406	1.16717e+08
88.0625	66	5.01944	0.0278433	0.315636	338.868	0.0650402	2.33307e+07
88.125	66	5.01104	0.0291616	0.330048	448.94	0.0593933	3.84308e+07
88.1875	66	5.02011	0.0282715	0.343061	12.4448	0.0685811	3.532e+07
88.25	66	5.02822	0.0281603	0.292711	826.069	0.0603478	3.7329e+07
88.3125	66	5.02104	0.0287187	0.298039	665.206	0.0607723	6.12426e+07
88.375	66	5.02024	0.0269458	0.323994	331.068	0.0611615	2.19051e+07
88.4375	66	5.02237	0.0276269	0.315012	386.299	0.0610552	2.20343e+07
88.5	66	5.0221	0.0279519	0.338256	13.1054	0.0623515	2.20348e+07
88.5625	66	5.01931	0.0279565	0.360259	11.8795	0.0711394	5.85856e+07
88.625	66	5.05078	0.0283973	0.321194	341.461	0.0632074	2.38488e+07
88.6875	66	5.01744	0.0277635	0.323802	952.49	0.0609361	6.23444e+07
88.75	66	5.02423	0.028475	0.299039	718.614	0.0690738	3.99859e+07
88.8125	66	5.01398	0.0282622	0.323528	187.122	0.0693366	3.84304e+07
88.875	66	5.02809	0.0265842	0.295137	816.145	0.0552522	2.2942e+07
88.9375	66	5.02915	0.0270586	0.340164	12.4686	0.0651084	3.48665e+07
89	66	5.01731	0.0290295	0.35263	11.5208	0.0567444	2.29416e+07
89.0625	66	5.03088	0.0293677	0.308005	357.007	0.063751	12198.7
89.125	66	5.02516	0.0274588	0.321635	284.466	0.0618927	4615.82
89.1875	66	5.02955	0.0283268	0.306869	378.031	0.0680877	2270.25
89.25	66	5.02929	0.0280968	0.330259	1569.04	0.0607554	2.1905e+07
89.3125	66	5.01744	0.0272628	0.303931	2.0025e+07	0.0699251	2.39788e+07
89.375	66	5.01944	0.0281987	0.333424	12.5905	0.069	6.23444e+07
89.4375	66	5.01731	0.0283972	0.315792	1736.06	0.0624077	4.27728e+07
89.5	66	5.02383	0.028307	0.333995	12.2781	0.0626303	3.62921e+07
89.5625	66	5.01478	0.0280722	0.339273	12.184	0.0669084	54865.6
89.625	66	5.01771	0.0278421	0.350777	11.524	0.0558198	4.05694e+07
89.6875	66	5.01558	0.0277207	0.367398	11.4713	0.0635784	3.32461e+07
89.75	66	5.00677	0.0272011	0.311631	330.563	0.0619036	176212
89.8125	66	5.03234	0.0281828	0.338198	12.6355	0.0729708	6.53254e+07
89.875	66	5.0415	0.0286104	0.283468	1182.36	0.0695518	3.64216e+07
89.9375	66	5.01904	0.0286313	0.333977	12.3271	0.0624689	7.39123e+07
90	66	5.01904	0.0281451	0.328025	7613.29	0.0633545	1.2242e+08
90.0625	66	5.01331	0.0280157	0.339118	12.3685	0.0631405	9584.9
90.125	66	5.02809	0.0291984	0.361214	11.9065	0.0693556	6.23443e+07
90.1875	66	5.01797	0.0279663	0.307298	360.461	0.0639575	1.19895e+07
90.25	66	5.01638	0.0287923	0.311966	454.768	0.0688592	6.3381e+07
90.3125	66	5.02516	0.0283397	0.313285	408.836	0.0750139	2.36548e+07
90.375	66	5.0057	0.0275712	0.314614	305.274	0.0549685	2.07446e+08
90.4375	66	4.99661	0.0283556	0.308046	812.821	0.0725082	3541.53
90.5	66	5.02689	0.0280241	0.290155	911.597	0.0566607	6.54551e+07
90.5625	66	5.04177	0.0291208	0.361433	11.7976	0.0741556	3462.31
90.625	66	5.01077	0.0278316	0.320817	806.038	0.0569435	7292.12	4.8199	0.458714
90.6875	66	5.03035	0.0278329	0.329531	368.058	0.0647033	1.10431e+08
90.75	66	5.01638	0.0276657	0.324667	429.192	0.0637611	2275.21
90.8125	66	5.02663	0.0285032	0.287781	670.829	0.0727493	3.53201e+07
90.875	66	5.03659	0.0283393	0.309756	360.363	0.0732978	2.09975e+07
90.9375	66	5.02849	0.0286347	0.292562	345.128	0.0657162	13802
91	66	5.00931	0.0294314	0.29883	859.148	0.05971	1891.8
91.0625	66	5.03473	0.0279062	0.288255	22230.7	0.0650126	2.34605e+07
91.125	66	5.01304	0.0291938	0.341257	12.7594	0.0669718	86747
91.1875	66	5.03646	0.0303673	0.346701	12.1898	0.07166	123968
91.25	66	5.01558	0.0292878	0.359004	13.0682	0.0632942	2.19047e+07
91.3125	66	5.02929	0.0305524	0.332932	247.039	0.0593822	2.28124e+07
91.375	66	5.01411	0.0293993	0.295519	419.835	0.0579054	4.19949e+07
91.4375	66	5.03686	0.0295272	0.339133	12.2026	0.0758282	1.09526e+07
91.5	66	5.00837	0.029065	0.320712	472.804	0.0645804	6.33814e+07
91.5625	66	5.01718	0.0278814	0.330498	562.198	0.0628977	1.86646e+07
91.625	66	5.01877	0.0291933	0.309506	502.563	0.0530894	5.91687e+07
91.6875	66	5.01198	0.0281297	0.320549	682.021	0.0676113	2.30716e+07
91.75	66	5.00877	0.0285669	0.298988	563.551	0.0704556	2.18404e+07
91.8125	66	5.01331	0.0288626	0.313677	6.12425e+07	0.0608656	6.44181e+07
91.875	66	5.00984	0.0283416	0.301929	2364.92	0.0658612	2.7089e+07
91.9375	66	5.02663	0.028321	0.335068	12.465	0.065341	5.85855e+07
92	66	5.01544	0.027377	0.320738	473.374	0.055706	5.81317e+07
92.0625	66	5.02503	0.0285703	0.319271	457.112	0.069334	1.14319e+08
92.125	66	5.00597	0.0281471	0.301232	2737.71	0.0693261	3.34405e+07
92.1875	66	5.02636	0.0285639	0.301523	599.7	0.066561	41237.6
92.25	66	5.02729	0.0300462	0.300166	1324.2	0.0689573	6.27333e+07
92.3125	66	5.01984	0.0296111	0.284425	1.35122e+07	0.0670696	5.86504e+07
92.375	66	5.02596	0.0295225	0.273396	330.32	0.0598145	6.2474e+07
92.4375	66	5.02117	0.0279988	0.303269	771.502	0.074932	2.38492e+07
92.5	66	5.01624	0.0282583	0.330023	299.193	0.0700554	1.08357e+08
92.5625	66	5.02237	0.0288646	0.352462	12.1093	0.0563491	6.86951e+07
92.625	66	5.00744	0.028767	0.342131	12.6282	0.0640322	4436.07
92.6875	66	5.01744	0.0282862	0.320205	1107.66	0.067135	6.04002e+07
92.75	66	5.00303	0.0280596	0.30517	452.586	0.0642469	2.50158e+07
92.8125	66	4.99889	0.0286226	0.286776	427.845	0.0517045	6.70105e+07
92.875	66	5.0069	0.0293908	0.371081	12.868	0.052392	6.69457e+07
92.9375	66	5.01184	0.0281515	0.288339	516.313	0.0601488	2.09974e+07
93	66	5.00503	0.0289267	0.347718	13.2853	0.0532411	3.48664e+07
93.0625	66	5.00463	0.0288892	0.272783	813.755	0.059057	4514.8
93.125	66	5.00263	0.0302501	0.306885	3034.43	0.057986	3.79119e+07
93.1875	66	5.00624	0.0287492	0.283127	1.08357e+08	0.0605556	4611.34
93.25	66	5.0069	0.0280344	0.286313	8.29528e+06	0.0565634	3.3311e+07
93.3125	66	5.00637	0.0277999	0.282361	502.9	0.0568688	6.44181e+07
93.375	66	5.00103	0.029302	0.329795	237.767	0.0578168	1955.71
93.4375	66	5.00971	0.028949	0.321179	398.554	0.0666986	5499.67
93.5	66	4.99634	0.0292127	0.293865	342.51	0.0563027	6.53903e+07
93.5625	66	5.00771	0.0298575	0.320415	370.053	0.0564612	3.32458e+07
93.625	66	5.00797	0.0280838	0.2649	424.602	0.0601599	1.46468e+07
93.6875	66	5.0249	0.0274009	0.281189	1300.85	0.0647069	6008.67
93.75	66	5.01957	0.0289661	0.28391	315.306	0.0500779	8.29528e+07	4.71913	0.518057
93.8125	66	5.01464	0.028035	0.307145	285.141	0.0552804	6.74642e+07
93.875	66	5.00383	0.0274821	0.292204	374.499	0.0527798	3.78475e+07
93.9375	66	4.98804	0.0273961	0.330741	2434.51	0.0650937	3.94677e+07
94	66	5.01051	0.0280965	0.325664	283.852	0.0544476	5.91688e+07
94.0625	66	5.02144	0.0275107	0.312785	499.324	0.054632	3.84956e+07
94.125	66	5.01931	0.027829	0.333714	12.3618	0.0541077	2.28772e+07
94.1875	66	5.00597	0.0273846	0.293964	277.579	0.057637	2.50157e+07
94.25	66	5.02503	0.0268978	0.307531	290.11	0.0538322	4.00483e+07
94.3125	66	5.01051	0.0274747	0.366329	12.0031	0.061037	2.1905e+07
94.375	66	5.00757	0.0281215	0.300504	422.833	0.0538569	1.47762e+07
94.4375	66	5.01424	0.0268563	0.298013	442.004	0.0673516	1.50355e+07
94.5	66	5.00196	0.0281645	0.335389	12.5629	0.0607814	2.00244e+07
94.5625	66	5.02277	0.0282448	0.348786	11.5593	0.0607301	3.9921e+07
94.625	66	5.0069	0.0279265	0.319507	522.057	0.0628371	6.6362e+07
94.6875	66	5.01251	0.0276313	0.32071	193.515	0.0633108	1.16393e+08
94.75	66	5.01224	0.0284254	0.301711	342.254	0.0710507	1.14713e+07
94.8125	66	4.99956	0.0283073	0.273398	216.41	0.0651021	5.93634e+07
94.875	66	5.0033	0.0279344	0.365634	10.9547	0.0647418	3.11721e+07
94.9375	66	5.03434	0.0285981	0.327223	417.263	0.0576558	4.06986e+07
95	66	5.00824	0.0281943	0.355272	11.6639	0.0572641	3.78475e+07
95.0625	66	5.02317	0.0273646	0.332029	526.927	0.0526402	4.17357e+07
95.125	66	4.99353	0.0284261	0.353648	11.6121	0.0542293	1.13153e+08
95.1875	66	5.0045	0.0285926	0.318646	440.906	0.0658839	2953.84
95.25	66	5.03712	0.0269872	0.337469	12.9318	0.062576	2.43677e+07
95.3125	66	5.00076	0.0275724	0.314767	271.043	0.0569685	6.6492e+07
95.375	66	5.0253	0.0276387	0.316174	387.964	0.045276	1.19374e+08
95.4375	66	5.03341	0.0282484	0.348693	12.1556	0.0756586	1.1419e+08
95.5	66	5.01344	0.0277873	0.315122	305.747	0.061882	3.4348e+07
95.5625	66	5.00984	0.0285962	0.320673	636.515	0.0772447	4.30968e+07
95.625	66	5.02703	0.0278198	0.298895	822.35	0.0677463	6.01409e+07
95.6875	66	5.01424	0.0284237	0.381845	11.7614	0.0756578	5.66413e+07
95.75	66	5.01971	0.0282923	0.344216	12.4027	0.0771328	3.95325e+07
95.8125	66	5.02277	0.0277103	0.352783	12.324	0.0713955	1.25531e+08
95.875	66	5.01478	0.0288738	0.354955	11.9224	0.0715239	6.68808e+07
95.9375	66	5.03354	0.028577	0.321875	685.92	0.0671203	3.73938e+07
96	66	5.02104	0.0287392	0.308731	1043.32	0.0663808	1.12504e+08
96.0625	66	5.01158	0.0284592	0.29879	2943.86	0.0648859	2.08033e+07
96.125	66	5.03274	0.0286449	0.29166	422.353	0.0805701	2.09978e+07
96.1875	66	5.02011	0.0277792	0.290773	347.746	0.0689561	1.28836e+08
96.25	66	5.02969	0.0274859	0.280828	500.955	0.063213	2.14121e+08
96.3125	66	5.03022	0.0277512	0.273711	1284.01	0.054493	4.04396e+07
96.375	66	5.03075	0.0284752	0.291357	1543.39	0.0566781	6.85659e+07
96.4375	66	5.00717	0.0273831	0.290749	2.07377e+06	0.0634776	2.18402e+07
96.5	66	5.0217	0.0283922	0.308175	307.567	0.0558093	2.51454e+07
96.5625	66	5.01478	0.0287755	0.292553	2.20991e+07	0.0660135	3.84954e+07
96.625	66	4.99675	0.0284742	0.303731	347.964	0.0690054	3.44776e+07
96.6875	66	5.02157	0.0273795	0.31672	375.909	0.0646028	6.42885e+07
96.75	66	5.00463	0.0275711	0.305339	441.716	0.0628287	1.09394e+08
96.8125	66	5.01478	0.0281273	0.290057	317.831	0.0724458	2.17754e+07
96.875	66	5.01291	0.0279913	0.347997	13.2288	0.0650776	4740.2	4.60083	0.586773
96.9375	66	5.00837	0.0288497	0.307443	304.806	0.0717484	2.33953e+07
97	66	5.01198	0.0277851	0.313874	289.039	0.0627175	1.18272e+08
97.0625	66	5.01238	0.0281096	0.304238	238.009	0.066204	1.16393e+08
97.125	66	5.02437	0.0277688	0.303651	1.63962e+07	0.0534215	3.32463e+07
97.1875	66	5.01504	0.0268723	0.321055	293.891	0.0516598	7.28431e+07
97.25	66	4.98657	0.028214	0.313357	260.283	0.0594073	3.97268e+07
97.3125	66	5.01691	0.0292622	0.297332	264.356	0.0613135	1.45818e+07
97.375	66	5.01344	0.0283952	0.338411	12.3469	0.0662632	3153.44
97.4375	66	5.03885	0.0276372	0.288798	841.309	0.0557869	8.48994e+06
97.5	66	5.0241	0.0270778	0.340986	12.4958	0.063155	1.45818e+07
97.5625	66	4.99527	0.0283667	0.343256	11.3655	0.0540344	4.36801e+07
97.625	66	5.0213	0.0278469	0.324501	273.847	0.0550138	4309.82
97.6875	66	5.02756	0.0286862	0.333429	12.9291	0.0539723	2.48861e+07
97.75	66	4.98978	0.0277923	0.33106	236.34	0.0674065	5.81967e+07
97.8125	66	5.02117	0.0279645	0.326599	259.477	0.0627552	7.64706e+06
97.875	66	4.99434	0.0284764	0.324361	327.021	0.061661	3.74583e+07
97.9375	66	4.98268	0.0278391	0.315235	384.839	0.0667676	6.86954e+07
98	66	4.99527	0.0279149	0.301314	352.933	0.0641114	1.12766e+07
98.0625	66	5.0065	0.0273085	0.343643	12.4065	0.0579836	6.69456e+07
98.125	66	5.01238	0.0276258	0.365221	11.3036	0.0631228	3.53849e+07
98.1875	66	4.99126	0.0287997	0.324675	446.119	0.077088	1.2184e+07
98.25	66	4.98643	0.0288925	0.304235	187.49	0.0642261	3.75883e+07
98.3125	66	4.99166	0.0301101	0.298973	346.04	0.0621867	2.49509e+07
98.375	66	4.98925	0.0287582	0.271924	457.578	0.0713069	6.66217e+07
98.4375	66	4.97919	0.0292412	0.28338	440.798	0.0634184	5.96871e+07
98.5	66	4.96817	0.0294064	0.351589	12.526	0.0681431	2.18399e+07
98.5625	66	4.98174	0.0289472	0.316443	377.704	0.0668396	33284.7
98.625	66	4.97677	0.0298643	0.332179	363.944	0.0710174	1.97663e+07
98.6875	66	4.97946	0.027526	0.311093	308.394	0.0703439	2.09975e+07
98.75	66	4.97529	0.0279443	0.310427	370.473	0.0618053	6.23444e+07
98.8125	66	4.98295	0.0274449	0.310139	3273.1	0.0518223	3.79771e+07
98.875	66	4.9942	0.0287153	0.289023	6.22793e+07	0.0637062	2.28124e+07
98.9375	66	4.9613	0.0279521	0.317808	1425.97	0.0607222	2.18403e+07
99	66	4.99193	0.0286224	0.311087	623.589	0.0673683	1.18337e+08
99.0625	66	4.99193	0.0277063	0.326693	326.67	0.0677302	3.52552e+07
99.125	66	4.98978	0.0284811	0.30984	309.958	0.0621997	2.39141e+07
99.1875	66	4.98603	0.0288553	0.337619	12.7847	0.0711787	6.45474e+07
99.25	66	4.98885	0.0281888	0.328757	530.53	0.0674907	2.50158e+07
99.3125	66	4.99273	0.0282805	0.344435	11.8934	0.0572529	6.12427e+07
99.375	66	5.00103	0.0287372	0.336803	11.5418	0.0622176	9.13125e+07
99.4375	66	4.99608	0.0291442	0.324358	431.144	0.0654874	3.53179e+07
99.5	66	5.01704	0.0280638	0.334522	12.0342	0.0526146	1.39987e+07
99.5625	66	5.0045	0.029111	0.342743	11.4309	0.0546098	1.81418e+07
99.625	66	5.01118	0.0287434	0.357626	12.2257	0.0492888	3.96622e+07
99.6875	66	5.02397	0.029064	0.33541	11.8397	0.0587586	3.95322e+07
99.75	66	5.01638	0.0288442	0.323574	277.775	0.0566339	1.16717e+08
99.8125	66	4.99246	0.0289367	0.398828	10.0976	0.0630142	6.22796e+07
99.875	66	5.00997	0.0289125	0.340974	11.7814	0.0571069	4.17359e+07
99.9375	66	5.00677	0.0290381	0.356792	11.5834	0.048692	2.11594e+08
100	66	5.01224	0.0300137	0.412961	9.129	0.0554531	6.74637e+07	4.84593	0.510968
100.062	66	5.01051	0.0285889	0.361987	11.2032	0.0574434	2.50159e+07
100.125	66	5.01144	0.0277363	0.326354	225.792	0.0710794	2.28124e+07
100.188	66	5.00103	0.0274764	0.316594	456.428	0.051775	4.15411e+07
100.25	66	5.00944	0.0281878	0.291885	336.543	0.0579047	6.68806e+07
100.312	66	5.00169	0.0289996	0.303944	7.16125e+06	0.0672434	5.70946e+07
100.375	66	5.00931	0.0285444	0.287491	449.838	0.058572	1.12116e+08
100.438	66	4.99862	0.0277423	0.31883	385.247	0.048978	6.75289e+07
100.5	66	5.00544	0.0289648	0.297977	548.718	0.0675682	1.12051e+08
100.562	66	5.00984	0.0287618	0.29201	221.657	0.059765	1.98312e+07
100.625	66	5.0053	0.0283377	0.265083	246.327	0.0622836	3.53845e+07
100.688	66	4.9946	0.0283009	0.319142	244.49	0.0693009	5.81317e+07
100.75	66	5.0021	0.0284849	0.300581	473.588	0.0645877	3825.64
100.812	66	5.01291	0.0294708	0.337677	12.222	0.0642327	2.09979e+07
100.875	66	4.99808	0.0289211	0.320048	225.676	0.0725871	6.54547e+07
100.938	66	4.99822	0.0282299	0.282727	271.999	0.069569	2.19051e+07
101	66	5.00797	0.0289422	0.302901	393.575	0.0598565	2315.96
101.062	66	4.99862	0.027917	0.299787	754.672	0.0581169	1.37393e+07
101.125	66	4.9946	0.0275039	0.354457	11.5756	0.062078	12275.4
101.188	66	5.00437	0.0298265	0.317633	837.226	0.0564897	2.30716e+07
101.25	66	5.00343	0.0272407	0.32166	635.942	0.065079	3.44775e+07
101.312	66	5.00584	0.0278439	0.300094	433.113	0.0584423	6.53902e+07
101.375	66	5.01118	0.0283005	0.29227	781.699	0.0637091	2.49509e+07
101.438	66	5.0245	0.0281057	0.289048	550.528	0.0554459	1.25081e+07
101.5	66	5.00503	0.0269125	0.30083	325.377	0.0693358	3.74583e+07
101.562	66	5.00343	0.0278257	0.282986	640.48	0.0735577	1652.87
101.625	66	5.01251	0.0289358	0.276824	419.424	0.0739883	1.30265e+07
101.688	66	5.01064	0.0268149	0.292219	3317.85	0.0666479	3.99212e+07
101.75	66	4.99822	0.0280457	0.279965	484.008	0.0524295	3.53849e+07
101.812	66	5.01291	0.0276522	0.282862	309.547	0.0481789	3.66808e+07
101.875	66	4.99568	0.0284036	0.309094	700.105	0.0690326	1825.66
101.938	66	5.0233	0.0286165	0.328374	258.322	0.0678563	2.08682e+07
102	66	4.99246	0.0283175	0.289839	757.084	0.0626684	5.87152e+07
102.062	66	5.00116	0.0278486	0.31531	215.774	0.0614739	1.25729e+07
102.125	66	4.99219	0.0281151	0.312048	501.695	0.0604504	1.43222e+08
102.188	66	4.99969	0.0293266	0.319195	327.45	0.0591058	2047.29
102.25	66	4.99527	0.0291676	0.302058	1.20542e+07	0.0710024	1593.51
102.312	66	5.00183	0.0270377	0.281592	564.003	0.0516518	6.6492e+07
102.375	66	5.01744	0.029542	0.2721	624.146	0.0604194	2.20346e+07
102.438	66	5.00169	0.0284308	0.308841	1.0434e+07	0.0536014	2.24235e+07
102.5	66	5.00557	0.028125	0.301487	335.543	0.0591505	4.16063e+07
102.562	66	5.01264	0.0268613	0.355134	12.4894	0.0567413	3.74586e+07
102.625	66	5.01264	0.0283565	0.294891	1023.02	0.0487809	1.30256e+07
102.688	66	5.0041	0.0293786	0.291534	399.988	0.0570059	6.02705e+07
102.75	66	5.01438	0.0282838	0.317402	873.293	0.0634037	2127.28
102.812	66	5.00797	0.0279665	0.285614	1147.21	0.0554589	6718.37
102.875	66	4.99808	0.0278681	0.287698	1057.98	0.066219	2.41084e+07
102.938	66	5.00437	0.0278453	0.292227	278.465	0.059939	6.4353e+07
103	66	4.98429	0.0285589	0.311678	377.724	0.060495	3.95325e+07
103.062	66	4.99179	0.0283124	0.284457	455.259	0.0591088	6.27333e+07
103.125	66	4.9938	0.0282934	0.300339	510.003	0.055542	6.12426e+07	4.84835	0.382664
103.188	66	5.00143	0.0296386	0.279881	384.532	0.0639019	2.24234e+07
103.25	66	5.00036	0.0282522	0.303463	345.283	0.0700982	4.15415e+07
103.312	66	4.9816	0.0280688	0.280101	400.089	0.0689458	3.18852e+07
103.375	66	4.99447	0.0289697	0.281388	3.42828e+07	0.0585733	1.09519e+07
103.438	66	5.00036	0.0289762	0.283628	462.628	0.0652926	1.35449e+07
103.5	66	4.99742	0.0289147	0.322906	2320.88	0.0578168	3.95325e+07
103.562	66	4.99594	0.028079	0.284293	351.524	0.0647571	1.13542e+08
103.625	66	5.01624	0.0285536	0.289559	849.542	0.0598239	6.02058e+07
103.688	66	4.99688	0.0286574	0.311784	1386.6	0.0524196	5.76134e+07
103.75	66	5.00824	0.0284705	0.286523	406.488	0.0558659	3.74586e+07
103.812	66	5.00196	0.028889	0.263552	316.909	0.0543537	3.84308e+07
103.875	66	4.98549	0.0280342	0.295274	252.23	0.059292	5.83263e+07
103.938	66	5.00997	0.0286619	0.277414	3.42504e+07	0.0599784	3.75882e+07
104	66	5.01238	0.0280117	0.308141	1138.78	0.044351	4.27724e+07
104.062	66	5.0065	0.0272633	0.300333	501.379	0.0579426	6.11775e+07
104.125	66	4.99434	0.0290671	0.281551	2112.51	0.0647284	3.58381e+07
104.188	66	5.01638	0.0287347	0.2579	6.64269e+07	0.0644083	3.34407e+07
104.25	66	5.00917	0.0285297	0.28787	2347.64	0.066718	1.19572e+07
104.312	66	5.00143	0.0285965	0.283503	1600.18	0.0646425	3.4348e+07
104.375	66	5.01504	0.0286699	0.282869	272.948	0.0550579	5.9104e+07
104.438	66	5.02969	0.0282411	0.287398	1.25079e+07	0.0531636	2.78021e+08
104.5	66	5.00864	0.0279324	0.327048	1400.83	0.0618933	6.19554e+07
104.562	66	5.00503	0.0288747	0.265842	240.215	0.0515814	2.17754e+07
104.625	66	5.01304	0.0284672	0.2816	7.20649e+07	0.054523	1.99607e+07
104.688	66	5.03155	0.0289097	0.30617	1467.72	0.0523946	5.80671e+07
104.75	66	5.02836	0.0285758	0.302088	615.034	0.0516782	5.81968e+07
104.812	66	5.04905	0.029226	0.309053	340.891	0.0603734	3.79124e+07
104.875	66	5.03925	0.0282703	0.302255	307.011	0.0531878	1.20541e+08
104.938	66	4.99929	0.0283577	0.312309	292.045	0.0580148	2.2942e+07
105	66	5.00811	0.0291914	0.309852	244.626	0.0556947	4.09582e+07
105.062	66	5.03606	0.0292915	0.300677	314.024	0.0521725	1.20536e+07
105.125	66	5.01957	0.0287163	0.319916	387.813	0.0619569	3.73614e+07
105.188	66	5.0233	0.0283033	0.300084	511.274	0.0535398	6.73989e+07
105.25	66	5.02117	0.0289285	0.280698	332.008	0.0444526	3.68754e+07
105.312	66	5.01757	0.0283593	0.317171	799.78	0.0530284	4.26429e+07
105.375	66	5.02343	0.0280564	0.286799	1.14053e+07	0.0542157	1.15358e+07
105.438	66	5.01664	0.0282597	0.288104	2429.33	0.0597813	2.3979e+07
105.5	66	5.01251	0.0279917	0.270792	2.13216e+07	0.0550348	4.04398e+07
105.562	66	4.99835	0.0294516	0.272584	639.207	0.0591073	2.08681e+07
105.625	66	5.01304	0.0286681	0.251068	1.16007e+07	0.0483334	2.17755e+07
105.688	66	5.02476	0.0285663	0.300904	386.498	0.042785	6.73993e+07
105.75	66	5.01424	0.0276598	0.312356	679.503	0.0493164	7.99068e+07
105.812	66	5.02197	0.0286603	0.31249	4768.72	0.0566608	3.43478e+07
105.875	66	5.02782	0.0284611	0.285625	499.971	0.0666488	1.98312e+07
105.938	66	5.00997	0.0284406	0.301005	390.64	0.0579954	5.18456e+07
106	66	5.0209	0.0290973	0.313141	1166	0.0533671	1561.15
106.062	66	4.99487	0.0280379	0.301687	265.877	0.0576076	7297.47
106.125	66	5.01451	0.0267873	0.283728	773.117	0.0540766	3649.68
106.188	66	5.03487	0.0281364	0.281366	800.468	0.0579018	6.23444e+07
106.25	66	5.03367	0.0293615	0.287494	393.854	0.0528501	1.46466e+07	5.01905	0.367113
106.312	66	5.00503	0.0283836	0.278683	1451.1	0.0630478	3.35052e+07
106.375	66	5.02929	0.0281604	0.293006	432.342	0.0575537	6.27333e+07
106.438	66	5.02303	0.0274545	0.263386	426.877	0.0497264	1.15097e+08
106.5	66	5.01251	0.0275544	0.279432	419.993	0.0557531	6.7464e+07
106.562	66	5.01398	0.0279356	0.262265	341.07	0.0608909	3.16259e+07
106.625	66	5.02822	0.028681	0.318437	3742.8	0.0550088	1.27025e+07
106.688	66	5.02822	0.0288836	0.275727	1031.37	0.0651907	3796.38
106.75	66	5.03739	0.0281799	0.250827	3149.23	0.0598993	6.64268e+07
106.812	66	5.04322	0.027789	0.262193	321.967	0.0610583	5.81318e+07
106.875	66	5.04031	0.0289444	0.309909	2559.31	0.0454607	3.4348e+07
106.938	66	5.02623	0.0275151	0.274868	766.22	0.0515982	4.19951e+07
107	66	5.02663	0.0284621	0.224964	6.02702e+07	0.0556108	2.38813e+07
107.062	66	5.01811	0.0285303	0.287253	1.04339e+07	0.0590846	127366
107.125	66	5.03301	0.0276188	0.255938	761.405	0.0495569	1.07839e+08
107.188	66	5.03168	0.0283441	0.25124	805.307	0.0544917	3.53848e+07
107.25	66	5.02849	0.029477	0.260136	730.455	0.0544791	7.68607e+07
107.312	66	5.02636	0.0285092	0.261091	552.995	0.055524	1.96967e+07
107.375	66	5.02836	0.0291845	0.276944	845.836	0.0538683	4.10224e+07
107.438	66	5.01384	0.0291444	0.27412	5908.12	0.0530977	3.64218e+07
107.5	66	5.02237	0.0290657	0.248394	4.0569e+07	0.067178	1.14713e+07
107.562	66	5.0049	0.0295522	0.248255	22800.9	0.0691066	4.25132e+07
107.625	66	5.01504	0.0278292	0.27449	312.701	0.0593428	1261.49
107.688	66	5.01904	0.0268679	0.243133	6383.45	0.0652969	6669.33
107.75	66	5.02663	0.0279802	0.237473	427.412	0.0509989	3.9662e+07
107.812	66	5.02503	0.0286144	0.261377	775.737	0.0448905	2.13862e+08
107.875	66	5.01624	0.029251	0.265062	290.915	0.0634723	3.81067e+07
107.938	66	5.01811	0.0289931	0.273038	1.34799e+07	0.0542785	1.45817e+07
108	66	5.03115	0.0290319	0.263564	1966.26	0.053011	4.16059e+07
108.062	66	5.01304	0.0289485	0.274817	257.574	0.0486477	6.07891e+07
108.125	66	5.01384	0.0279372	0.318171	7358.72	0.0579362	3.73287e+07
108.188	66	5.0213	0.0285291	0.31472	568.153	0.0635849	2.28769e+07
108.25	66	5.02809	0.0289583	0.362068	12.63	0.0558193	3.62922e+07
108.312	66	5.02264	0.0297234	0.322047	480.168	0.0638412	3.47368e+07
108.375	66	5.02024	0.0282276	0.315717	344.614	0.0558745	2.50158e+07
108.438	66	5.01584	0.0292164	0.30992	576.131	0.048503	2.12567e+07
108.5	66	5.02184	0.0287388	0.292338	688.712	0.0510781	4.57536e+07
108.562	66	5.02596	0.0298428	0.282591	545.106	0.0584305	2.38492e+07
108.625	66	5.00931	0.0299665	0.261266	354.56	0.0480811	2093.05
108.688	66	5.01384	0.0288882	0.276638	594.978	0.060704	1.80814e+07
108.75	66	5.01558	0.0296673	0.289595	2.90983e+07	0.057879	1.29617e+07
108.812	66	5.0411	0.0297212	0.308268	8.87854e+06	0.0601284	7.52396e+07
108.875	66	5.02037	0.0290381	0.304998	1653.86	0.053271	1.18337e+08
108.938	66	5.04044	0.028862	0.291746	6639.53	0.055205	3.31813e+07
109	66	5.03832	0.0286001	0.335031	14.2869	0.0635344	2.1905e+07
109.062	66	5.01744	0.0291129	0.32645	251.015	0.0509064	31788.9
109.125	66	5.01997	0.0286033	0.335053	14.7996	0.0697633	1.93124e+07
109.188	66	5.01704	0.029102	0.318397	5870.34	0.0581159	4.21247e+07
109.25	66	5.01398	0.0282509	0.296662	323.875	0.0525468	6.03998e+07
109.312	66	5.01518	0.0282885	0.31369	6334.43	0.0572259	1.89239e+07
109.375	66	5.01331	0.0285571	0.267369	2.56635e+07	0.0470081	6.2474e+07	5.32303	0.145704
109.438	66	5.01891	0.0288835	0.286328	1376.59	0.0489021	5.80672e+07
109.5	66	5.01331	0.0296192	0.312798	2274.29	0.0524567	4.19947e+07
109.562	66	5.0253	0.0290845	0.348246	14.2538	0.0630121	3.53845e+07
109.625	66	5.01171	0.0298096	0.335261	13.1369	0.0544224	2.29417e+07
109.688	66	5.02117	0.0285077	0.308264	8368.2	0.0602177	6.33813e+07
109.75	66	5.02649	0.0293286	0.293487	1309.59	0.0646166	6.73994e+07
109.812	66	5.02317	0.0284951	0.311612	7.75088e+07	0.0661059	1.14189e+08
109.875	66	5.03062	0.0287258	0.315612	723.312	0.0666594	3.84955e+07
109.938	66	5.02117	0.0290267	0.277003	4.56888e+07	0.0505439	6.24737e+07
110	66	5.02969	0.0289197	0.29564	3.53199e+07	0.0596071	3.74586e+07
110.062	66	5.01584	0.0283771	0.256078	7.93559e+07	0.0511582	2.30717e+07
110.125	66	5.03088	0.0285708	0.337991	14.0506	0.0786471	3.37647e+07
110.188	66	5.02596	0.0292108	0.288414	2.22938e+07	0.0560506	1.14125e+08
110.25	66	5.03062	0.0287929	0.281901	1124.31	0.066423	2.20347e+07
110.312	66	5.03062	0.0289187	0.332673	480.678	0.0556465	5.96225e+07
110.375	66	5.0253	0.0284535	0.307093	2.13863e+07	0.0630915	3.32462e+07
110.438	66	5.03672	0.0298106	0.300375	314.707	0.0699889	2.13218e+07
110.5	66	5.02011	0.0286619	0.305261	1520.74	0.0646547	6.66214e+07
110.562	66	5.01358	0.0282034	0.304875	2.3363e+07	0.0588342	3.55141e+07
110.625	66	5.00797	0.0289774	0.297371	1305.53	0.0548823	4.17358e+07
110.688	66	5.02011	0.0294675	0.289101	1176.49	0.0486407	1.20411e+08
110.75	66	5.01744	0.0292325	0.259657	1157.84	0.0609275	1.16393e+08
110.812	66	5.03274	0.0285193	0.239571	4.10227e+07	0.0571696	3.75883e+07
110.875	66	5.02556	0.0279645	0.252332	2549.35	0.056021	2.17752e+07
110.938	66	5.00957	0.0293596	0.273911	3.50281e+07	0.0537324	4.1736e+07
111	66	5.01304	0.0289627	0.182673	740.946	0.0552689	3.78471e+07
111.062	66	5.01091	0.0295522	0.288538	6495.74	0.0639389	3.73935e+07
111.125	66	5.0217	0.0292072	0.25251	1.14578e+08	0.0577503	3.62917e+07
111.188	66	4.99648	0.0279664	0.25762	4854.3	0.0565259	3.63245e+07
111.25	66	4.99634	0.0289994	0.280321	6.33165e+07	0.0559678	4.27728e+07
111.312	66	5.00784	0.028418	0.267617	4.38094e+07	0.0476099	6.06915e+07
111.375	66	5.01811	0.0279927	0.249349	6.48071e+07	0.0467981	6.2798e+07
111.438	66	5.00156	0.0289139	0.264889	1.24433e+07	0.0507546	1.173e+08
111.5	66	5.0069	0.0285543	0.238989	4.1995e+07	0.0515906	2.30717e+07
111.562	66	5.01304	0.0266277	0.289578	3.32463e+07	0.0507152	6.74638e+07
111.625	66	5.01144	0.0283685	0.27497	3.96625e+07	0.0440335	3.75883e+07
111.688	66	5.00624	0.0285056	0.252254	2.02842e+07	0.0544773	6.27329e+07
111.75	66	4.99929	0.0284706	0.252023	1.50675e+07	0.0620265	4.06989e+07
111.812	66	4.99956	0.0289318	0.247331	7.27133e+07	0.0566696	2.29418e+07
111.875	66	5.02636	0.0289359	0.256136	2.184e+07	0.0579755	6.6492e+07
111.938	66	5.01997	0.0275618	0.271252	1377.89	0.0564655	2.17755e+07
112	66	5.00143	0.0289457	0.294593	6.24738e+07	0.0579542	2.30717e+07
112.062	66	5.00263	0.0282472	0.273827	1.09977e+08	0.0516339	4.1736e+07
112.125	66	5.00797	0.029323	0.235475	2.33952e+07	0.0589995	2.09978e+07
112.188	66	5.01731	0.0283156	0.25859	4.17355e+07	0.0590643	3.73935e+07
112.25	66	4.99862	0.0286593	0.302948	1.66554e+07	0.066044	3.74583e+07
112.312	66	4.97139	0.0279845	0.276362	1.14319e+08	0.0489806	2.19049e+07
112.375	66	5.03726	0.0285886	0.248965	3.73937e+07	0.0528553	3.57733e+07
112.438	66	5.01118	0.0270022	0.239577	2.59876e+07	0.0618994	2.30716e+07
112.5	66	4.99634	0.0287713	0.294953	7.42687e+07	0.0584257	3.55142e+07	5.7505	0.0416567
112.562	66	5.00664	0.027943	0.259658	1.25466e+08	0.0474893	4.38095e+07
112.625	66	5.00891	0.0283413	0.340386	15.3649	0.0532811	2.5469e+07
112.688	66	5.01411	0.0286172	0.268557	4.1606e+07	0.0537132	3.42182e+07
112.75	66	5.01304	0.0289035	0.283041	6.64269e+07	0.0566142	6.66213e+07
112.812	66	5.00557	0.0287985	0.278937	2.80612e+07	0.0586107	2.08681e+07
112.875	66	5.00677	0.0294501	0.265926	8.21749e+07	0.0588163	4.20599e+07
112.938	66	5.01944	0.0287632	0.27275	1.36094e+07	0.0554285	1.10042e+08
113	66	5.01638	0.0290048	0.264865	1.42574e+07	0.0536563	2.17755e+07
113.062	66	5.01304	0.0279291	0.266125	424.727	0.070835	3.84955e+07
113.125	66	5.01837	0.0270453	0.253098	2649.19	0.0677536	5.88448e+07
113.188	66	5.01011	0.0274326	0.238948	6.23441e+07	0.0686928	3.43479e+07
113.25	66	5.00062	0.0286166	0.244092	2996.47	0.0643634	3.94676e+07
113.312	66	5.02969	0.0292091	0.26758	1216.78	0.0579356	5.92334e+07
113.375	66	5.01997	0.0284556	0.259014	4.16065e+07	0.0693348	5.81968e+07
113.438	66	5.01811	0.0283049	0.269305	722.675	0.0654297	3.53847e+07
113.5	66	5.03194	0.0291439	0.277366	6.74638e+07	0.0652435	2.17815e+08
113.562	66	5.01904	0.0280843	0.278418	151992	0.0564869	2.30712e+07
113.625	66	5.01651	0.0284359	0.246742	6779.97	0.0585699	2.12567e+07
113.688	66	5.01238	0.0296359	0.282611	6397.35	0.0600342	6.16963e+07
113.75	66	5.00303	0.0300031	0.246715	3.89492e+07	0.0696768	1.19896e+07
113.812	66	5.02729	0.0293023	0.263933	4.46519e+07	0.0681154	2.50157e+07
113.875	66	5.03181	0.0294249	0.266241	4.1606e+07	0.0689588	2.28772e+07
113.938	66	5.02623	0.0295784	0.269123	3.79769e+07	0.0689779	6.27328e+07
114	66	5.02849	0.028256	0.269212	1824.68	0.064455	4.20595e+07
114.062	66	5.03593	0.0283611	0.266055	4.30964e+07	0.0739905	4.17359e+07
114.125	66	5.02011	0.0299047	0.236564	1.24558e+08	0.0639202	4.16063e+07
114.188	66	5.01024	0.0278969	0.269723	5.81966e+07	0.0590768	7.68611e+07
114.25	66	5.03088	0.0292317	0.248129	2915.28	0.0561355	3.69401e+07
114.312	66	5.0209	0.0291626	0.257115	4.38096e+07	0.0637371	3.74586e+07
114.375	66	5.04309	0.0275273	0.237834	7.47869e+07	0.0629129	6.27981e+07
114.438	66	5.01571	0.027771	0.275571	3305.67	0.0626572	1.67072e+08
114.5	66	5.0021	0.0285094	0.275624	803.095	0.0616422	4.05691e+07
114.562	66	5.02437	0.028231	0.274336	4.16061e+07	0.0644228	6.55847e+07
114.625	66	5.01344	0.0293649	0.280159	1.16263e+08	0.0538218	2.13733e+08
114.688	66	5.00677	0.0281619	0.257079	2.11788e+08	0.0673587	2.21642e+07
114.75	66	4.98978	0.0283113	0.273116	7.10287e+07	0.0585048	1.04015e+08
114.812	66	5.00757	0.028514	0.292925	6.33164e+07	0.0646838	5.92335e+07
114.875	66	4.99434	0.028489	0.251993	3.75885e+07	0.0652409	3.3246e+07
114.938	66	5.0069	0.0295509	0.269865	6.68809e+07	0.0585976	1.35451e+07
115	66	5.01224	0.0280274	0.274912	2.44322e+07	0.0546421	3.55145e+07
115.062	66	5.00584	0.0284104	0.286175	2.44323e+07	0.0576776	6.24736e+07
115.125	66	5.00517	0.0292578	0.256281	6.76583e+07	0.0551615	3.34407e+07
115.188	66	4.98107	0.029047	0.283088	3722.18	0.0617661	3.53197e+07
115.25	66	4.99581	0.0299527	0.253678	6.01732e+07	0.0573119	2.23587e+07
115.312	66	4.98965	0.0285758	0.253831	4.04397e+07	0.0538247	3.7588e+07
115.375	66	4.9946	0.0288191	0.227657	2.60523e+07	0.0572575	4.36802e+07
115.438	66	4.97583	0.0284753	0.223798	4.57537e+07	0.0524509	3.33109e+07
115.5	66	5.00103	0.0288858	0.246781	1.14125e+08	0.0474238	1.19309e+08
115.562	66	4.9867	0.0280249	0.237425	6.68809e+07	0.0517207	4.26432e+07
115.625	66	4.99728	0.0286782	0.228937	7.06393e+07	0.0632104	6.6913e+07	6.2931	0.216202
115.688	66	4.98281	0.0284705	0.244393	6.66215e+07	0.0615717	6.64916e+07
115.75	66	4.99273	0.0282155	0.251526	4.17358e+07	0.0617837	2.38493e+07
115.812	66	4.98389	0.029058	0.265883	6.68809e+07	0.0583776	5.91685e+07
115.875	66	4.97247	0.0287447	0.310788	2.08031e+07	0.0650307	6.55847e+07
115.938	66	4.96453	0.0287786	0.23469	2.50155e+07	0.0576534	3.21442e+07
116	66	4.99019	0.0290804	0.27378	1158.79	0.0620204	4.0569e+07
116.062	66	4.97704	0.0298733	0.266267	2.02185e+07	0.0591499	6.11779e+07
116.125	66	4.97301	0.0291991	0.270205	970.504	0.0531922	2.19051e+07
116.188	66	4.97476	0.0297727	0.253941	6.4418e+07	0.066512	3.36999e+07
116.25	66	4.99581	0.0290533	0.286049	4.17362e+07	0.0505927	3.94673e+07
116.312	66	4.9812	0.0289067	0.267885	6.9473e+07	0.0625605	6.69457e+07
116.375	66	4.99594	0.0290142	0.29062	3.6357e+07	0.0516093	2.09977e+07
116.438	66	4.99474	0.0285673	0.253189	3.94025e+07	0.0529398	3.95325e+07
116.5	66	4.98858	0.0274695	0.270895	2917.71	0.0620621	6.54548e+07
116.562	66	4.98764	0.0285096	0.281265	1.16652e+08	0.0620248	3.43476e+07
116.625	66	4.99434	0.0286845	0.332396	1.86967e+07	0.0582243	2.08679e+07
116.688	66	4.9934	0.0290571	0.373238	12.8044	0.0640903	6.06591e+07
116.75	66	4.98402	0.027977	0.314496	1045.55	0.0689715	5.83264e+07
116.812	66	4.97744	0.0275351	0.214283	536.622	0.0675604	3.74583e+07
116.875	66	4.99715	0.028749	0.300414	2.62467e+07	4.04336e-14	4.05694e+07
116.938	66	4.99501	0.0278566	0.298858	1.02719e+07	0.0546891	5.865e+07
117	66	4.97838	0.026737	0.288485	6.53899e+07	0.0583177	1.76925e+07
117.062	66	5.00236	0.0273969	0.278813	7.89343e+07	0.0629934	1.44259e+08
117.125	66	4.98576	0.0276124	0.28952	2.08682e+07	0.0640536	5.71599e+07
117.188	66	4.99367	0.0270215	0.261887	3.76527e+07	0.0653865	2.50158e+07
117.25	66	4.993	0.0274259	0.278953	1962.66	0.0687144	4.25134e+07
117.312	66	5.0045	0.0278855	0.256444	4.30964e+07	0.0611497	6.66213e+07
117.375	66	4.99019	0.0293753	0.261938	3.78471e+07	0.0560156	3.75883e+07
117.438	66	5.01664	0.0284161	0.340306	14.8549	0.0481567	1.37394e+07
117.5	66	4.98898	0.0269721	0.264815	4.56888e+07	0.0673029	2.39785e+07
117.562	66	5.00223	0.0284444	0.278172	2.54366e+07	0.0714563	3.70697e+07
117.625	66	4.98885	0.0278049	0.266402	3.53196e+07	0.0740296	2.09974e+07
117.688	66	4.99648	0.0277654	0.255906	4.15412e+07	0.0687234	2.25531e+07
117.75	66	4.99394	0.028292	0.243373	6.85658e+07	0.0662974	4.26425e+07
117.812	66	4.98348	0.0290321	0.260771	1.24947e+08	0.0563824	4.26432e+07
117.875	66	5.00143	0.0286503	0.249165	2.18399e+07	0.0635187	2.09978e+07
117.938	66	5.00236	0.0280147	0.260225	5226.41	0.0633747	2.2942e+07
118	66	4.98871	0.0289651	0.251705	1395.45	0.0589545	2.2942e+07
118.062	66	5.00156	0.0288761	0.249293	1.12569e+08	0.0564278	5.8132e+07
118.125	66	4.98147	0.0289298	0.270648	2.20345e+07	0.0536594	3.53199e+07
118.188	66	4.9652	0.0296051	0.26734	20432.4	0.0480954	2.19051e+07
118.25	66	4.99701	0.0287248	0.250116	4.82807e+06	0.0983319	1.76925e+07
118.312	66	4.99554	0.0288826	0.24116	4.20272e+07	0.0570773	6.22796e+07
118.375	66	4.97919	0.029507	0.264784	1.09912e+08	0.0523739	3.73938e+07
118.438	66	4.99045	0.0289462	0.246312	6.63622e+07	0.0421097	6.86954e+07
118.5	66	4.97973	0.0287922	0.240343	4.26431e+07	0.0450779	3.73939e+07
118.562	66	4.97516	0.027902	0.246757	1.11241e+08	0.0521586	3.74587e+07
118.625	66	4.99915	0.0279503	0.255177	2956.82	0.050081	4.17355e+07
118.688	66	4.97408	0.0283876	0.251521	6.48715e+07	0.0490871	6.85658e+07
118.75	66	4.98737	0.0288352	0.249827	6.04002e+07	0.052774	7.4787e+07	6.17105	0.153892
118.812	66	4.98576	0.0290893	0.243504	7.47872e+07	0.0561223	4.1606e+07
118.875	66	4.97113	0.0284035	0.231354	2.5145e+07	0.0524475	2.08034e+07
118.938	66	5.00143	0.0291185	0.273502	1.06283e+07	0.0511097	2.17755e+07
119	66	4.98268	0.0289838	0.255876	6.64918e+07	0.0611534	1.87943e+07
119.062	66	5.00343	0.0295617	0.231655	849.012	0.0484071	2.38489e+07
119.125	66	5.00316	0.0282437	0.232698	4.25781e+07	0.0433807	6.48071e+07
119.188	66	4.99929	0.0282493	0.253982	1.10171e+08	0.0529983	3.17557e+07
119.25	66	5.00744	0.0287477	0.258287	2.75429e+07	0.0551815	3.73291e+07
119.312	66	4.98523	0.0284821	0.236663	6.89548e+07	0.062005	1.10431e+08
119.375	66	4.99032	0.0273746	0.255754	2.29418e+07	0.0530144	2.28769e+07
119.438	66	4.99112	0.0284643	0.239388	4.36149e+07	0.0622903	2.184e+07
119.5	66	4.98026	0.02923	0.270188	4.36798e+07	0.0554103	1.16652e+08
119.562	66	5.01144	0.0291342	0.237269	8.30818e+07	0.0602218	2.5145e+07
119.625	66	4.98965	0.0287134	0.252748	818.833	0.0555253	6.85655e+07
119.688	66	4.99394	0.0294049	0.290275	2.52099e+07	0.0593402	3.43478e+07
119.75	66	5.0041	0.0295801	0.281189	6.23442e+07	0.0537495	1.36098e+07
119.812	66	5.00757	0.0294499	0.306038	3.34403e+07	0.0530561	1.12051e+08
119.875	66	4.99019	0.0286584	0.338528	15.2121	0.0640646	2.1257e+07
119.938	66	4.98657	0.028337	0.266882	4.16062e+07	0.0620565	4.05043e+07
120	66	4.9942	0.0274251	0.270031	5606.71	0.0506021	7.47222e+07
120.062	66	5.0057	0.029395	0.302581	1.68501e+07	0.0541555	1.16652e+08
120.125	66	4.99353	0.0282276	0.267022	1395.79	0.05281	3.44775e+07
120.188	66	4.98228	0.0286985	0.291148	8838.25	0.0492386	3.8366e+07
120.25	66	4.99286	0.0284798	0.296943	3.81065e+07	0.0525662	3.65513e+07
120.312	66	4.99849	0.0285196	0.266701	6.68811e+07	0.0573505	2.2942e+07
120.375	66	4.99233	0.0288472	0.286065	16992.3	0.0627851	6.69129e+07
120.438	66	4.99367	0.0286959	0.266583	6.38994e+07	0.0675564	4.19947e+07
120.5	66	4.98107	0.0290836	0.260507	1916.8	0.0650269	4.26431e+07
120.562	66	4.99969	0.0287207	0.315379	9.46227e+06	0.0561923	2.30716e+07
120.625	66	4.99045	0.030206	0.336114	15.8943	0.0519994	3.42828e+07
120.688	66	4.98911	0.0291413	0.288554	2.33629e+07	0.0508837	2.09715e+08
120.75	66	4.97905	0.0286127	0.263969	4.1606e+07	0.0627569	3.53197e+07
120.812	66	4.98268	0.0281313	0.256296	377.081	0.0548643	3.75882e+07
120.875	66	4.98911	0.0275113	0.232995	3.16321e+08	0.0556896	1.14319e+08
120.938	66	4.97381	0.0300167	0.278198	919.702	0.0532986	3.48016e+07
121	66	4.99166	0.0285194	0.254398	368.393	0.0560503	3.11396e+07
121.062	66	5.00517	0.0293378	0.233756	7.53057e+07	0.0616108	2149.33
121.125	66	4.98938	0.0297705	0.241389	874.527	0.0583147	1.42578e+07
121.188	66	4.99019	0.0293612	0.205911	1.15097e+08	0.0539978	1.07385e+08
121.25	66	4.98925	0.0280754	0.281244	33555.5	0.0582315	7.26487e+07
121.312	66	4.97717	0.0284784	0.250931	3.73934e+07	0.0529512	2.08034e+07
121.375	66	4.97139	0.0284229	0.239745	4.16059e+07	0.0648072	3.94004e+07
121.438	66	4.99019	0.028304	0.261632	4.61426e+07	0.0511553	3.43478e+07
121.5	66	4.9804	0.0289024	0.251506	9.72082e+06	0.0442777	4.16059e+07
121.562	66	4.98429	0.0286421	0.240025	6.66214e+07	0.067853	64798.2
121.625	66	4.99581	0.0293686	0.294851	4.353e+06	0.0600288	6.02702e+07
121.688	66	4.96103	0.0305781	0.317195	15274.4	0.0629371	6.23442e+07
121.75	66	4.96682	0.0296384	0.23942	1.28317e+07	0.0614213	3.51903e+07
121.812	66	4.97838	0.0306509	0.247347	2.29425e+07	0.0631521	3.22092e+07
121.875	66	4.98777	0.0292953	0.232312	5.91361e+07	0.0560138	2.54367e+07	6.14614	0.129331
121.938	66	4.98603	0.0295868	0.272162	777.594	0.0589566	1.97015e+07
122	66	4.95995	0.0300046	0.2865	6.7464e+07	0.0612987	2.07385e+07
122.062	66	4.9938	0.02914	0.248254	2.95842e+07	0.0572646	5.91036e+07
122.125	66	4.9946	0.0289937	0.256183	3.74583e+07	0.0607885	1.173e+08
122.188	66	4.99862	0.0291968	0.254194	1086.39	0.0678801	2.08033e+07
122.25	66	4.98375	0.0301015	0.2327	3.79119e+07	0.0549967	6.45474e+07
122.312	66	4.98228	0.0296062	0.259532	1047.76	0.052786	2.1905e+07
122.375	66	4.97999	0.0299613	0.245592	1676.9	0.056398	3.59032e+07
122.438	66	4.98858	0.0289347	0.236855	2.08033e+07	0.0619444	1.29613e+07
122.5	66	4.97045	0.0282139	0.165064	726.318	0.0534454	6.68806e+07
122.562	66	4.98804	0.028358	0.310836	8.87867e+06	0.0679657	3.34404e+07
122.625	66	4.97771	0.0287623	0.281668	1.30263e+07	0.0638519	1.24431e+07
122.688	66	4.9765	0.0285834	0.257367	6.75291e+07	0.0601662	1.27022e+07
122.75	66	4.98456	0.028436	0.254785	2.30712e+07	0.0552216	4.26433e+07
122.812	66	4.96238	0.0274028	0.25209	7.18058e+07	0.0667932	1.16263e+08
122.875	66	4.96817	0.0277557	0.241758	7.49165e+07	0.0507178	2.80094e+08
122.938	66	4.98938	0.0286867	0.241765	2.05441e+07	0.0507173	2.5469e+07
123	66	4.96601	0.0287142	0.245092	3.86252e+07	0.0461016	6.48071e+07
123.062	66	4.98214	0.0289447	0.271302	3.32458e+07	0.0508642	1.16393e+08
123.125	66	4.95901	0.0290149	0.255222	6.25384e+07	0.0580005	3.73935e+07
123.188	66	4.96062	0.0275947	0.229511	4.4717e+07	0.0565075	6.13074e+07
123.25	66	4.95253	0.0284098	0.259308	2.13635e+08	0.0599381	1.13542e+08
123.312	66	4.95118	0.0278539	0.245592	654.297	0.061132	4.05046e+07
123.375	66	4.96695	0.0290943	0.253039	6.44178e+07	0.0598464	1.16393e+08
123.438	66	4.97973	0.0277569	0.255341	920.939	0.0567007	8.55482e+06
123.5	66	4.97556	0.0301575	0.22552	2480.62	0.0451468	2.39788e+07
123.562	66	4.98093	0.0279235	0.223302	2.48858e+07	0.0574054	4.21247e+07
123.625	66	4.95658	0.0298525	0.241517	3.99858e+07	0.0628178	1.10795e+07
123.688	66	4.95914	0.028859	0.233973	671.373	0.0633876	2.08681e+07
123.75	66	4.98925	0.0297174	0.253163	1674.63	0.0612226	5.98817e+07
123.812	66	4.97583	0.0292713	0.228699	4.17356e+07	0.0566875	5.83263e+07
123.875	66	4.95887	0.0284643	0.292092	1.04992e+07	0.065292	2.1257e+07
123.938	66	4.96399	0.0285527	0.218155	4.67904e+07	0.0614985	2.07382e+08
124	66	4.97274	0.0281873	0.25114	920.042	0.0544175	1.34661e+06
124.062	66	4.97583	0.0292873	0.244527	6.48717e+07	0.0702019	3.43475e+07
124.125	66	4.96991	0.0298461	0.222161	6.89547e+07	0.0587116	1.16393e+08
124.188	66	4.97381	0.0290015	0.263387	7442.31	0.0618272	6.11779e+07
124.25	66	4.97664	0.0291326	0.193678	929.311	0.0638454	3.532e+07
124.312	66	4.98844	0.0283673	0.26972	2.29417e+07	0.064884	3.57738e+07
124.375	66	4.96345	0.0291376	0.293165	1.89564e+07	0.0593143	1.12504e+08
124.438	66	4.99367	0.0288763	0.289243	466.997	0.071858	9.46179e+07
124.5	66	4.9722	0.0297137	0.272748	1376.66	0.0593172	17113.8
124.562	66	4.96574	0.0296547	0.300559	227.756	0.0597098	2.08681e+07
124.625	66	4.98684	0.0286159	0.291903	478.598	0.0510656	3.78473e+07
124.688	66	4.9871	0.0279695	0.256126	458.71	0.0636329	6.68808e+07
124.75	66	4.99581	0.0286864	0.256662	397.77	0.0606247	2.09975e+07
124.812	66	4.9683	0.0279267	0.258295	658.563	0.0570018	1.45167e+07
124.875	66	4.99568	0.0278237	0.227416	1283.8	0.050473	2.08034e+07
[truncated: 9,001 more rows]
