# Supplementary material for: Real-time observation of topological defect dynamics mediating two-dimensional skyrmion lattice melting
Source: Nat Nanotechnol. 2025 Aug 4;20(10):1405–11. doi: 10.1038/s41565-025-01977-2 (PMC12534186; doi:10.1038/s41565-025-01977-2)
Supplement: Supplementary file 8 — Statistical source data for Fig. 3. [file 41565_2025_1977_MOESM8_ESM.xlsx]

## Sheet: 3_neighbors-I
x	y	nn	edge
226.373	162.714	6	FALSE
250.598	151.234	6	FALSE
230.336	277.371	6	FALSE
137.846	195.477	6	FALSE
131.138	66.0063	5	TRUE
249.75	177.595	6	FALSE
215.409	157.221	6	FALSE
271.863	212.684	6	FALSE
173.754	321.522	6	FALSE
286.903	246.056	6	FALSE
271.763	200.664	6	FALSE
168.379	82.4712	6	FALSE
119.992	86.2751	6	FALSE
296.123	121.48	4	TRUE
142.075	59.3618	4	TRUE
161.93	303.182	6	FALSE
183.322	206.847	6	FALSE
284.781	258.698	6	FALSE
274.034	176.056	6	FALSE
53.4251	153.243	6	FALSE
111.234	132.482	6	FALSE
113.99	169.929	6	FALSE
252.992	265.517	6	FALSE
261.912	233.206	6	FALSE
42.4191	174.983	8	TRUE
240.461	284.384	6	FALSE
217.072	297.717	6	FALSE
66.7541	277.626	6	TRUE
240.884	296.125	4	TRUE
250.054	215.125	6	FALSE
285.007	142.235	6	FALSE
159.057	131.115	6	FALSE
115.481	293.435	6	FALSE
239.573	196.492	6	FALSE
219.096	249.841	6	FALSE
262.78	244.364	6	FALSE
161.912	235.337	6	FALSE
100.13	165.402	6	FALSE
284.527	194.668	6	FALSE
284.524	220.253	6	FALSE
121.448	98.8952	6	FALSE
238.995	222.36	6	FALSE
53.4977	192.156	6	FALSE
284.756	128.859	6	FALSE
271.897	110.581	6	FALSE
137.175	207.742	6	FALSE
272.549	136.454	6	FALSE
239.932	234.805	6	FALSE
110.339	104.99	6	FALSE
101.414	176.23	6	FALSE
182.223	192.867	6	FALSE
219.421	261.516	6	FALSE
286.433	234.435	6	FALSE
217.871	210.271	6	FALSE
229.068	290.78	6	FALSE
186.453	128.932	6	FALSE
42.4985	226.227	4	TRUE
172.223	186.168	6	FALSE
251.738	278.452	6	FALSE
158.19	156.1	6	FALSE
203.576	164.489	6	FALSE
172.111	226.863	6	FALSE
164.938	55.9356	6	FALSE
49.16	113.539	5	TRUE
192.194	81.0048	6	FALSE
156.741	105.485	6	FALSE
144.965	98.154	6	FALSE
180.382	74.4945	6	FALSE
193.388	199.198	6	FALSE
273.733	162.618	6	FALSE
230.976	255.388	6	FALSE
110.532	119.498	6	FALSE
296.858	174.617	7	TRUE
228.098	228.923	6	FALSE
245.812	99.4299	6	FALSE
184.161	317.577	6	FALSE
172.894	200.348	6	FALSE
228.553	215.465	6	FALSE
238.956	158.08	6	FALSE
74.5115	151.613	6	FALSE
54.2157	181.002	6	FALSE
285.673	182.328	6	FALSE
161.727	194.006	6	FALSE
101.98	190.817	6	FALSE
127.144	312.6	6	TRUE
137.575	289.758	6	FALSE
87.7729	158.123	6	FALSE
284.879	169.144	6	FALSE
167.462	96.4505	6	FALSE
203.542	191.58	6	FALSE
260.866	220.284	6	FALSE
191.875	94.7056	6	FALSE
180.108	152.355	6	FALSE
158.754	167.718	6	FALSE
149.378	201.621	6	FALSE
50.933	125.709	6	FALSE
238.665	132.808	6	FALSE
249.089	138.727	6	FALSE
260.336	207.498	6	FALSE
148.949	226.568	6	FALSE
241.456	272.288	6	FALSE
43.5776	264.711	5	TRUE
41.8681	212.952	7	TRUE
42.1513	147.073	6	TRUE
250.019	164.718	6	FALSE
205.95	317.194	8	TRUE
249.665	226.991	6	FALSE
252.535	289.785	7	TRUE
189.808	53.4423	4	TRUE
194.498	322.71	4	TRUE
115.576	306.186	5	TRUE
125.153	164.673	6	FALSE
283.182	116.371	6	FALSE
250.024	202.941	6	FALSE
273.05	188.159	6	FALSE
260.432	194.737	6	FALSE
172.234	336.466	3	TRUE
169.08	148.995	6	FALSE
227.059	139.558	5	FALSE
42.2258	200.49	5	TRUE
260.89	131.487	6	FALSE
284.623	271.469	4	TRUE
262.939	283.81	4	TRUE
247.198	87.4005	4	TRUE
42.4526	239.902	5	TRUE
258.795	93.7527	5	TRUE
132.048	79.527	6	FALSE
41.3286	120.133	6	TRUE
201.712	59.8312	5	TRUE
163.864	44.873	5	TRUE
292.451	111.817	4	TRUE
280.888	105.308	6	TRUE
269.229	99.235	5	TRUE
223.101	72.0809	7	TRUE
184.225	330.11	6	TRUE
236.954	80.4263	7	TRUE
213.441	88.7921	5	FALSE
211.902	65.8732	4	TRUE
297.427	252.263	4	TRUE
41.9311	133.551	4	TRUE
297.752	239.505	9	TRUE
220.428	273.248	5	FALSE
152.531	51.9495	7	TRUE
296.449	264.439	3	TRUE
273.221	278.159	7	TRUE
103.511	299.514	5	TRUE
42.4334	160.583	4	TRUE
120.455	71.5348	5	TRUE
167.982	135.606	5	FALSE
100.822	216.711	6	FALSE
297.04	215.02	5	TRUE
213.068	76.5422	6	FALSE
136.414	144.491	6	FALSE
62.3977	120.098	6	FALSE
67.7731	237.435	6	FALSE
274.696	252.279	6	FALSE
149.159	324.825	5	TRUE
176.887	47.151	4	TRUE
296.185	160.591	4	TRUE
160.657	181.378	6	FALSE
132.45	91.7559	6	FALSE
297.099	227.748	4	TRUE
42.6152	187.296	4	TRUE
229.73	202.259	6	FALSE
272.198	124.436	6	FALSE
191.297	144.993	6	FALSE
262.802	258.314	6	FALSE
285.136	155.12	6	FALSE
98.6346	84.4263	5	TRUE
231.758	266.654	6	FALSE
250.629	240.476	6	FALSE
202.175	71.1123	6	FALSE
224.903	127.996	6	FALSE
259.236	106.282	6	FALSE
146.629	163.943	6	FALSE
242.596	260.679	6	FALSE
239.626	170.539	6	FALSE
239.178	183.247	6	FALSE
249.974	126.489	6	FALSE
297.015	201.589	6	TRUE
180.869	164.997	6	FALSE
296.76	187.382	4	TRUE
296.952	147.835	6	TRUE
216.893	310.436	4	TRUE
109.59	77.5542	7	TRUE
229.13	303.138	6	TRUE
181.216	177.444	6	FALSE
79.6081	284.477	4	TRUE
206.035	218.431	6	FALSE
90.9048	292.23	6	TRUE
251.992	252.541	6	FALSE
217.127	223.405	6	FALSE
202.701	85.443	6	FALSE
238.719	145.989	6	FALSE
102.63	229.808	6	FALSE
184.63	301.625	6	FALSE
73.9267	98.5644	8	TRUE
153.943	64.6332	6	FALSE
296.955	135.218	5	TRUE
241.016	247.899	6	FALSE
173.43	256.354	6	FALSE
249.355	190.273	6	FALSE
112.836	145.856	6	FALSE
124.878	139.073	6	FALSE
122.807	124.922	6	FALSE
125.657	256.713	6	FALSE
194.222	309.827	6	FALSE
113.575	196.423	6	FALSE
55.1307	258.586	6	FALSE
161.438	290.345	6	FALSE
228.707	189.746	6	FALSE
143.944	85.0209	6	FALSE
65.0314	198.045	6	FALSE
124.53	152.52	6	FALSE
86.2192	120.4	6	FALSE
100.368	139.757	6	FALSE
172.267	125.771	7	FALSE
73.7182	113.264	6	FALSE
174.295	240.176	6	FALSE
194.233	107.15	6	FALSE
103.263	287.124	6	FALSE
160.362	222.513	6	FALSE
80.6043	244.079	6	FALSE
90.4581	236.498	6	FALSE
113.027	236.067	6	FALSE
162.527	315.198	6	FALSE
52.4193	217.459	6	FALSE
215.292	170.344	6	FALSE
182.804	219.252	6	FALSE
172.842	268.879	6	FALSE
260.125	118.114	6	FALSE
65.7991	224.06	6	FALSE
149.125	214.212	6	FALSE
184.893	262.024	6	FALSE
148.903	176.533	6	FALSE
207.303	230.457	6	FALSE
202.409	135.296	6	FALSE
172.268	282.937	6	FALSE
170.312	173.79	6	FALSE
54.0833	230.826	6	FALSE
89.9441	223.786	6	FALSE
74.2656	139.527	6	FALSE
114.564	264.37	6	FALSE
212.423	124.617	6	FALSE
114.806	279.452	6	FALSE
89.9085	197.941	6	FALSE
42.9557	252.54	4	TRUE
207.571	257.655	6	FALSE
78.1981	178.633	6	FALSE
98.483	99.695	6	FALSE
150.167	242.549	6	FALSE
180.396	103.595	6	FALSE
273.227	225.814	6	FALSE
84.9929	106.813	6	FALSE
77.4793	190.892	6	FALSE
104.996	257.702	6	FALSE
54.5817	244.448	6	FALSE
150.053	296.821	6	FALSE
125.501	285.22	6	FALSE
90.9463	184.652	6	FALSE
126.202	299.241	6	FALSE
221.688	99.7704	7	FALSE
62.2025	106.891	4	TRUE
151.061	310.065	6	FALSE
138.159	304.652	6	FALSE
53.3452	204.497	6	FALSE
149.858	189.157	6	FALSE
68.137	250.065	6	FALSE
91.3094	280.173	6	FALSE
160.083	276.589	6	FALSE
92.9302	263.934	6	FALSE
204.749	178.693	6	FALSE
81.0076	257.155	6	FALSE
79.954	270.549	6	FALSE
192.788	185.99	6	FALSE
185.031	275.733	6	FALSE
64.3426	211.744	6	FALSE
112.581	182.125	6	FALSE
146.003	123.13	6	FALSE
77.2013	216.738	6	FALSE
184.888	287.916	6	FALSE
203.817	151.142	6	FALSE
124.984	271.007	6	FALSE
195.668	295.275	6	FALSE
135.354	130.638	6	FALSE
88.9489	211.02	6	FALSE
99.3754	152.58	6	FALSE
62.9541	132.272	6	FALSE
149.161	256.761	6	FALSE
77.1963	230.066	6	FALSE
137.021	235.929	6	FALSE
111.183	158.621	6	FALSE
148.462	270.196	6	FALSE
135.945	183.05	6	FALSE
136.679	277.015	6	FALSE
112.149	209.238	6	FALSE
137.069	248.56	6	FALSE
76.7546	163.829	6	FALSE
209.879	272.283	7	FALSE
67.9505	262.507	6	FALSE
102.683	243.218	6	FALSE
124.872	176.068	6	FALSE
147.874	138.058	6	FALSE
162.683	249.138	6	FALSE
160.425	331.621	7	TRUE
138.742	318.175	4	TRUE
121.559	111.748	6	FALSE
195.572	253.633	6	FALSE
124.415	215.334	6	FALSE
191.638	171.553	6	FALSE
52.2206	140.046	6	FALSE
133.869	117.388	6	FALSE
167.702	69.1401	6	FALSE
160.205	208.154	6	FALSE
233.749	93.109	6	FALSE
66.7086	184.841	6	FALSE
205.715	304.663	6	FALSE
178.457	61.0335	6	FALSE
226.841	151.114	6	FALSE
157.014	90.0528	6	FALSE
223.462	83.499	6	FALSE
205.095	205.411	6	FALSE
184.507	247.97	6	FALSE
137.7	263.623	6	FALSE
262.955	270.959	6	FALSE
261.844	183.903	6	FALSE
217.994	284.734	6	FALSE
99.5019	112.582	6	FALSE
112.048	222.247	6	FALSE
197.511	267.816	6	FALSE
109.137	91.3927	6	FALSE
147.522	151.005	6	FALSE
75.8249	127.57	6	FALSE
114.455	248.549	6	FALSE
262.001	171.418	6	FALSE
217.117	185.064	6	FALSE
239.901	209.787	6	FALSE
283.479	207.622	6	FALSE
273.061	149.416	6	FALSE
123.72	229.058	6	FALSE
99.1705	126.491	6	FALSE
273.647	264.962	6	FALSE
180.865	88.7968	6	FALSE
227.642	176.486	6	FALSE
247.11	113.852	6	FALSE
55.5611	271.04	4	TRUE
234.757	106.552	6	FALSE
191.701	65.9722	6	FALSE
88.8952	169.389	6	FALSE
85.8909	92.4944	4	TRUE
207.226	290.434	6	FALSE
261.119	158.446	6	FALSE
194.984	238.676	6	FALSE
160.151	142.823	6	FALSE
177.533	139.434	6	FALSE
76.5952	203.692	6	FALSE
63.466	145.84	6	FALSE
183.898	232.124	6	FALSE
148.747	283.011	6	FALSE
236.974	121.168	6	FALSE
160.784	262.666	6	FALSE
274.243	238.895	6	FALSE
135.336	221.167	6	FALSE
205.829	98.9847	6	FALSE
194.724	211.781	6	FALSE
66.2003	172.972	6	FALSE
174.241	309.069	6	FALSE
229.717	241.939	6	FALSE
102.576	273.696	6	FALSE
125.572	202.095	6	FALSE
142.976	71.669	6	FALSE
198.923	280.97	6	FALSE
197.957	121.491	6	FALSE
194.87	225.1	6	FALSE
100.57	204.095	6	FALSE
214.443	142.484	7	FALSE
182.516	116.963	6	FALSE
191.062	158.415	6	FALSE
156	77.2217	6	FALSE
93.6721	251.508	6	FALSE
206.695	244.063	6	FALSE
53.5767	168.252	6	FALSE
217.362	237.106	6	FALSE
146.206	110.039	6	FALSE
261.769	143.919	6	FALSE
224.405	114.855	6	FALSE
63.3248	160.068	6	FALSE
157.22	118.133	6	FALSE
124.333	188.988	6	FALSE
173.407	297.012	6	FALSE
125.636	241.329	6	FALSE
87.1591	134.176	6	FALSE
86.6107	146.127	6	FALSE
135.933	170.413	6	FALSE
169.139	160.429	6	FALSE
216.996	198.248	6	FALSE
136.249	157.82	6	FALSE
168.87	111.779	6	FALSE
209.367	111.889	6	FALSE
133.5	104.899	6	FALSE
171.215	213.978	6	FALSE

## Sheet: 3_DislocationDisplacement-I
Delta(r0)
0.0123113
0.0202458
0.0731329
0.172782
0.156851
0.148902
0.020967
0.0907447
0.059776
0.0404616
0.0559093
0.120078
0.0444568
0.0588306
0.0316542
0.0576913
0.0517
0.1429
0.0149791
0.0326353
0.0918306
0.0852726
0.00400422
0.0196215
0.0283783
0.0556826
0.0472044
0.0287379
0.0809526
0.0385571
0.0587351
0.0271466
0.0333936
0.07633
0.0959406
0.132772
0.0296924
0.0915307
0.014237
0.0304661
0.0328173
0.134734
0.0781193
0.0562233
0.0222431
0.0222392
0.0329957
0.0414833
0.104409
0.171042
0.0353913
0.135847
0.0387887
0.136438
0.11033
0.0686343
0.0760115
0.192987
0.0464914
0.0202023
0.0555941
0.0786428
0.0812023
0.0819404
0.0368355
0.054897
0.0663868
0.183676
0.102798
0.0716079
0.0428474
0.0248547
0.0529775
0.0905186
0.026057
0.0194788
0.058515
0.0219423
0.110969
0.115643
0.0487143
0.00668369
0.156683
0.0443432
0.0377733
0.131341
0.0955487
0.11901
0.117696
0.125481
0.0449881
0.0887778
0.114891
0.0344794
0.0898353
0.00858096
0.0533239
0.138422
0.0964048
0.0735528
0.114712
0.171996
0.153304
0.0713686
0.0314502
0.0543686
0.0372219
0.0301897
0.0621708
0.0344364
0.0420659
0.0548232
0.106202
0.0372924
0.0432242
0.0798197
0.0861843
0.0386342
0.0942855
0.0330763
0.0145532
0.022168
0.0756858
0.0826905
0.0711095
0.00944422
0.00316694
0.0231219
0.0826502
0.0755956
0.0572515
0.070698
0.073468
0.0193528
0.0374631
0.0532223
0.0426683
0.0846647
0.125166
0.0380029
0.0382281
0.0608387
0.0678425
0.0256554
0.0321681
0.104574
0.0509577
0.0448331
0.105232
0.0729349
0.0530168
0.0151538
0.0748215
0.0707383
0.0205695
0.0555685
0.00711684
0.0840584
0.0685109
0.0259343
0.0540535
0.0912449
0.176127
0.16917
0.0346294
0.044619
0.0688135
0.0583432
0.00956474
0.0765241
0.0715557
0.161084
0.0106287
0.0424432
0.0782769
0.125623
0.114465
0.0338209
0.0817734
0.0125709
0.036969
0.100333
0.0760095
0.0339191
0.0547214
0.0359869
0.092959
0.0193665
0.0491202
0.0323579
0.0473159
0.0491659
0.0160345
0.0374576
0.0311644
0.110188
0.040974
0.0423403
0.205322
0.0823119
0.0201834
0.0115048
0.0294278
0.0159125
0.0799131
0.063346
0.0540529
0.0886089
0.116606
0.0350749
0.0802895
0.114972
0.0952241
0.00939867
0.0925041
0.102704
0.184558
0.180714
0.14603
0.0841069
0.0296391
0.100827
0.0320397
0.077058
0.130588
0.120823
0.0707474
0.0268415
0.0423958
0.0350103
0.0386053
0.112801
0.0601575
0.0548665
0.092081
0.0542928
0.0277344
0.0226238
0.00171262
0.0507715
0.0717309
0.0170312
0.106966
0.163683
0.00548526
0.0353138
0.0336546
0.0518124
0.0181566
0.0995984
0.103545
0.0742312
0.0303675
0.0582636
0.00882211
0.0619825
0.0397861
0.0415983
0.0206364
0.0479267
0.0905967
0.0132833
0.0527366
0.00799752
0.0884614
0.0225589
0.05812
0.091097
0.0722467
0.0117966
0.100869
0.0665971
0.0300071
0.155222
0.0607885
0.0997035
0.023175
0.0311082
0.0151682
0.0525201
0.0757414
0.0539897
0.181679
0.125052
0.03566
0.0528751
0.0682943
0.0868137
0.0437877
0.143022
0.0282669
0.000550233
0.0192483
0.0354555
0.155741
0.0656297
0.0692478
0.0782994
1.02788
0.0438111
0.0594384
0.102922
0.104534
0.0482749
0.0732857
0.0492668
0.0673823
0.0279903
0.141693
0.116138
0.0495115
0.00670316
0.021474
0.0723809
0.0338031
0.0231495
0.065908
0.0610312
0.0555893
0.0235661
0.0345356
0.0621887
0.0692889
0.0768655
0.0569268
0.0254356
0.00986558
0.0574629
0.057844
0.0204832
0.00914201
0.0506794
0.00518568
0.0398359
0.0283216
0.0331772
0.0628178
0.0413175
0.0654621
0.0363514
0.0101596
0.0525804
0.0210261
0.084199
0.0346093
0.039629
0.0542495
0.0475344
0.033777
0.0264004
0.0318487
0.0199224
0.10473
0.0366355
0.0898095
0.0566738
0.0731556
0.0517337
0.0304934
0.0717283
0.0470965
0.0653648
0.0213109
0.0389761
0.0577879
0.0678038
0.0128517
0.0124226
0.0466149
0.0065087
0.0226162
0.0228953
0.0200016
0.016521
0.0297476
0.0305529
0.033395
0.0763073
0.0845446
0.0281864
0.102481
0.0477915
0.0393492
0.0854979
0.0927004
0.0245853
0.0753406
0.0359484
0.103169
0.0827242
0.021717
0.0169587
0.0207473
0.0222051
0.109959
0.0463112
0.0687556
0.0681316
0.0329424
0.0756938
0.137773
0.0592459
0.0349516
0.0292323
0.113263
0.126136
0.0682041
0.0133175
0.0389039
0.011007
0.0292316
0.0876328
0.0654724
0.0455366
0.0550539
0.0222859
0.0953161
0.082037
0.0672473
0.0223081
0.0542854
0.0355517
0.0352285
0.0463459
0.0621655
0.0105459
0.0210297
0.0347224
0.0489359
0.041248
0.117522
0.0264087
0.0414371
0.113275
0.031618
0.0634717
0.0151714
0.022858
0.032414
0.0378591
0.107036
0.0663373
0.0243626
0.0165595
0.0509738
0.0720795
0.0744508
0.0335198
0.0777598
0.0830991
0.0495149
0.0145722
0.0517647
0.0879268
0.0656825
0.039626
0.0185376
0.0734499
0.0372168
0.0251861
0.0760435
0.0724178
0.0475079
0.0360236
0.0369209
0.0357855
0.0214633
0.00862785
0.0452677
0.025429
0.031338
0.0496745
0.0604403
0.0546689
0.0275602
0.0308951
0.0267252
0.0247344
0.0165228
0.0358427
0.0271605
0.0412386
0.088024
0.04808
0.0638236
0.00118319
0.0567252
0.00949489
0.0180656
0.0416621
0.0465434
0.0364488
0.0368848
0.0228034
0.0554372
0.0554968
0.0643392
0.0374492
0.00917518
0.0378826
0.0514486
0.0329129
0.0298118
0.0647796
0.0626619
0.0767194
0.0632876
0.0407847
0.0199383
0.0823602
0.068185
0.0345922
0.11405
0.0633922
0.0536008
0.0416408
0.0184794
0.0140736
0.0399568
0.0232591
0.0303345
0.0257854
0.0335705
0.0453859
0.0155325
0.0857643
0.0639468
0.063677
0.026577
0.0474222
0.0248652
0.0325605
0.0366655
0.0223362
0.0201731
0.0304449
0.0148537
0.023645
0.0291013
0.0427069
0.0357209
0.0350513
0.0512779
0.0490758
0.0312323
0.0443249
0.0154169
0.00999542
0.0167437
0.00881362
0.0128231
0.0383305
0.0374391
0.0249938
0.0451473
0.0236337
0.0346013
0.0253033
0.0320537
0.0461599
0.0246124
0.0100363
0.0487223
0.0349029
0.0293312
0.0138254
0.0382791
0.0223998
0.0353765
0.00943533
0.0214004
0.0126864
0.0120644
0.0488657
0.0261472
0.0214367
0.0371419
0.0244045
0.0167072
0.0335939
0.0196672
0.0355252
0.0282726
0.0322591
0.0473111
0.0895584
0.0232617
0.0143992
0.0442828
0.0155195
0.0555832
0.0306738
0.0361237
0.0282462
0.0209664
0.0722596
0.0387554
0.0165823
0.034303
0.0305251
0.0281146
0.070731
0.948467
1.01172
0.0363525
0.0392262
0.0157384
0.0717448
0.0206954
0.0412529
0.0527789
0.0311677
0.0148725
0.0633219
0.0523309
0.0406577
0.0326612
0.0592368
0.0146255
0.0468186
0.0442618
0.0110692
0.0249879
0.0695669
0.0518492
0.0225043
0.0298518
0.0175333
0.00672132
0.0388576
0.0352943
0.0329472
0.00616407
0.0327294
0.0412471
0.0525105
0.0346222
0.0373315
0.0227387
0.0576737
0.0166489
0.0457821
0.023086
0.0746459
0.0666794
0.0389309
0.0852548
0.0455755
0.0791938
0.0138814
0.0387068
0.0474805
0.0227135
0.0902411
0.0563242
0.0547314
0.0518067
0.0434324
0.0759518
0.0344942
0.0226088
0.0231061
0.0422307
0.0438102
0.0356278
0.0157561
0.0410055
0.058862
0.0303892
0.0250372
0.0675696
0.0502911
0.0118633
0.0139594
0.0221254
0.0215819
0.0928027
0.0791744
0.034643
0.0760029
0.0519588
0.0336427
0.0140102
0.0409746
0.0896304
0.0519296
0.0445963
0.0343346
0.0477775
0.00857148
0.0431526
0.0380984
0.987378
0.948518
0.0462495
0.908954
0.0738773
0.886143
0.0262919
0.962592
0.963999
0.0215657
0.0605988
0.0730718
0.0378817
0.899938
0.998046
0.0471234
0.0650411
0.0422669
0.02651
0.0342078
0.0218296
0.0228525
0.0341336
0.0249812
0.0332381
0.00595156
0.0367803
0.10898
0.0130444
0.0519799
0.0707603
0.106606
0.040085
0.0597249
0.0610348
0.0971107
0.0155808
0.0415554
0.0149932
0.0350629
0.0315486
0.0255054
0.032826
0.0155563
0.0129737
0.0501685
0.0589926
0.0164445
0.0381794
0.0293508
0.0456754
0.0435023
0.0402585
0.0590039
0.0347391
0.0118969
0.0521889
0.0465506
0.0503128
0.0646915
0.0313707
0.0271897
0.0351671
0.0669948
0.0503901
0.0333014
0.0325276
0.0467916
0.023203
0.0636632
0.0223061
0.046314
0.030368
0.0405812
0.030029
0.0268016
0.00952846
0.0320395
0.0461847
0.0394173
0.0474659
0.0466795
0.0413649
0.0425871
0.0444551
0.065961
0.0375989
0.0410031
0.0449138
0.0644607
0.0515533
0.0403945
0.00474652
0.0185557
0.0333125
0.0219979
0.0169244
0.045433
0.0143623
0.0152407
0.0137946
0.030826
0.0377294
0.0808768
0.0728646
0.0430911
0.0617193
0.037961
0.0217139
0.0380454
0.118917
0.0831248
0.0284553
0.0112346
0.0387507
0.0381709
0.0364667
0.0124752
0.974893
0.97989
0.985451
0.0423069
0.0545232
0.0190876
0.0226251
0.00733384
0.936149
0.948444
0.0120495
0.0015352
0.0468959
0.0311561
0.00811717
0.0139469
0.954031
0.0126701
0.0116937
0.0485106
0.0601698
0.0364921
0.0471017
0.0549608
0.0111143
0.00913043
0.0644642
0.0132474
0.0879056
0.114182
0.0372034
1.00089
0.0185605
0.0103274
0.035865
1.00527
0.0542557
0.0137093
0.0276853
0.90947
0.929356
0.00931793
0.954483
0.026211
1.00254
0.06568
0.915621
0.021859
0.96835
0.0278318
0.964327
0.916449
0.00481446
0.0498194
0.986353
0.931165
0.0362171
0.0193414
0.0716846
0.0134131
0.0229711
0.0604727
0.0439095
0.015419
0.00594127
0.0047223
0.00831754
0.0175661
0.0132751
0.0251427
0.0451971
0.0381152
0.0474097
0.0559448
0.0228351
0.0334665
0.0211075
0.0423022
0.0475722
0.0176161
0.0273077
0.0164859
0.00752246
0.0577329
0.0756656
0.0450245
0.0503558
0.0187995
0.0458482
0.0391035
0.0294368
0.0275937
0.0395175
0.0382205
0.0312028
0.0696362
0.0415241
0.0758874
0.0619714
0.0695328
0.0573003
0.0293232
0.0426177
0.0565764
0.024675
0.0565398
0.0860341
0.0312986
0.0220457
0.0415491
0.0508249
0.0310753
0.0689884
0.0615441
0.0369972
0.0563879
0.0170594
0.0175277
0.0483002
0.0195579
0.0803027
0.0474883
0.0133837
0.0143493
0.0127513
0.0252613
0.0112839
0.0403871
0.0376231
0.0473436
0.0668709
0.0140019
0.0282758
0.104667
0.0282103
0.0447045
0.0259933
0.0586976
0.0353852
0.0872788
0.0704918
0.0142317
0.0322405
0.0319786
0.00267266
0.0354241
0.0426818
0.0186501
0.0131801
0.029402
0.0420249
0.043162
0.031777
0.0177845
0.0522229
0.0424359
0.0499361
0.0385593
0.0539717
0.029051
0.012015
0.0440304
0.0310475
0.0539286
0.0499216
0.0279105
0.0160638
0.0199414
0.0320548
0.0560751
0.0309011
0.041781
0.0309074
0.0753841
0.0171296
0.0547717
0.0442509
0.0237287
0.0578235
0.100771
0.014305
0.0027966
0.0630657
0.0803991
0.0270704
0.0115902
0.0670444
0.0322929
0.0411173
0.0595087
0.0802602
0.0382357
0.0266424
0.00644599
0.0678896
0.02742
0.0397738
0.0119203
0.0454415
0.0923126
0.0312013
0.0928913
0.0151076
0.025011
0.127677
0.152938
0.0613364
0.0755583
0.0679234
0.0663249
0.0482501
0.040748
0.0175327
0.03883
0.0331196
0.00892371
0.0243538
0.0455676
0.168801
0.0370266
0.149604
0.07507
0.00902498
0.0593095
0.084864
0.0793266
0.023111
0.0215973
0.0492716
0.0456904
0.0297117
0.0737931
0.0452131
0.0634836
0.0173351
0.0486658
0.0397866
0.0220692
0.0586539
0.101448
0.0715648
0.0443978
0.0264338
0.0229082
0.0371838
0.0379979
0.028135
0.0310017
0.0423946
0.0630692
0.0443373
0.0642663
0.133834
0.0105953
0.143182
0.195736
0.00938474
0.146293
0.0598911
0.0376282
0.133618
0.0352789
0.0933455
0.0232231
0.0492542
0.0943892
0.0233618
0.0982875
0.0523592
0.0217863
0.0611369
0.0356516
0.0298669
0.0529578
0.0952678
0.0407136
0.0392896
0.0401139
0.0244313
0.0187643
0.0500567
0.0756824
0.0254792
0.0240595
0.0395533
0.0920743
0.157734
0.20052
0.227993
0.201072
0.0676445
0.0356708
0.0389112
0.0648465
0.0121225
0.0599289
0.0193126
0.0260603
0.0703949
0.0866355
0.00540558
0.132278
0.0938946
0.0846984
0.14013
0.116185
0.0237918
0.0403732
0.189181
0.0864204
0.0425102
0.0470906
0.0355305
0.0597755
0.0532363
0.0435674
0.117816
0.129399
0.0499922
0.13448
0.13777
0.0396569
0.0221013
0.0449224
0.0561868
0.0373793
0.021578
0.0378557
0.0196225
0.0447533
0.0116839
0.0366755
0.00888063
0.0474642
0.04462
0.0159973
0.0352502
0.095479
0.0389942
0.0384451
0.0315953
0.0121539
0.0111288
0.0739442
0.150632
0.0657862
0.0415861
0.0926926
0.0141881
0.0769516
0.0267558
0.0370718
0.1257
0.120459
0.0829541
0.082596
0.0202012
0.0608477
0.0303239
0.0222853
0.0697908
0.0498089
0.0288847
0.0330128
0.0393833
0.0336428
0.012361
0.0571588
0.0613035
0.0602405
0.0103562
0.033711
0.0398721
0.0930337
0.0824453
0.0409985
0.00775556
0.0115564
0.0301225
0.083642
0.103208
0.0205384
0.0333394
0.0206744
0.0534955
0.0755334
0.0687077
0.0517226
0.0742137
0.0529815
0.0306785
0.0363844
0.0646493
0.0594984
0.126922
0.0411102
0.0209108
0.0846265
0.102538
0.059398
0.0345567
0.036773
0.0870036
0.0141669
0.0149972
0.0953352
0.0872902
0.0128843
0.122151
0.0455153
0.0603322
0.0352166
0.055814
0.0417254
0.0952457
0.0084261
0.0832737
0.063162
0.220862
0.114925
0.0280043
0.0408085
0.0231424
0.0781376
0.0852166
0.0759204
0.0272216
0.0389826
0.0328117
0.0360793
0.0814887
0.0238458
0.0617021
0.0794982
0.00607329
0.0377421
0.0466372
0.0387647
0.0245057
0.0465076
0.0259491
0.0221654
0.00794817
0.0451167
0.0498001
0.00720043
0.0224824
0.122337
0.119201
0.0756066
0.0564326
0.053594
0.0173984
0.0351232
0.188686
0.0312063
0.162831
0.0348829
0.126704
0.0385272
0.0312996
0.0587586
0.0360889
0.0616327
0.0366168
0.0212732
0.0132696
0.028699
0.0762675
0.0898027
0.0253106
0.0331173
0.0198669
0.0163408
0.0308785
0.0710283
0.050326
0.0365149
0.00660551
0.0650933
0.0311206
0.0236003
0.0260234
0.00813963
0.0608536
0.0752481
0.0350662
0.0324047
0.0375146
0.119418
0.0771035
0.0479769
0.0205774
0.00483993
0.0721981
0.0450689
0.0441595
0.040894
0.0564849
0.00572905
0.101353
0.0526547
0.0339915
0.00835222
0.0600111
0.0425654
0.0474415
0.0278739
0.0253315
0.044446
0.119651
0.087434
0.0188019
0.0554708
0.0757623
0.0541222
0.0267761
0.0342595
0.0859484
0.0567044
0.0483373
1.04942
0.0194218
0.010079
0.144941
0.0769159
0.0523158
0.0693037
0.0665631
0.131783
0.103079
0.0506015
0.0500057
0.0265961
0.0123047
0.0385309
0.060263
0.0362902
0.0368341
0.022444
0.00487585
0.007916
0.106249
0.0957648
0.0297376
0.0685685
0.0505249
0.0130335
0.010762
0.0410344
0.0268921
0.00757837
0.039833
0.0464186
0.0823168
0.00431604
0.0566358
0.0141754
0.0457761
0.0926899
0.0396035
0.105656
0.00855061
0.123645
0.0415436
0.0553196
0.00915188
0.0707015
0.0552408
0.0296603
0.0531949
0.0686202
0.0110235
0.0445125
0.0572348
0.0504148
0.0729608
0.0372244
0.100794
0.021672
0.0323243
0.0390372
0.012772
0.0390035
0.0570801
0.072622
0.0170933
0.0430048
0.0343145
0.0287896
0.0237102
0.0395767
0.112305
0.0373526
0.0167358
0.028079
0.129119
0.0395978
0.0707651
0.120893
0.0722041
0.00678002
0.0227962
0.0269922
0.0271243
0.00588601
0.0275915
0.0195123
0.00198192
0.0478435
0.0909893
0.0962502
0.0636412
0.0468959
0.079831
0.0497229
0.0674361
0.151334
0.0647156
0.0449702
0.0608732
0.0556767
0.0310878
0.0195172
0.0363847
0.0546229
0.0513447
0.0341783
0.0410464
0.0451745
0.0516843
0.0445367
0.0917925
0.0403503
0.0805897
0.0787119
0.0474805
0.0657869
0.0155785
0.0496996
0.0673883
0.0605476
0.060143
0.0511588
0.0431497
0.043133
0.0294929
0.0261619
0.00481757
0.0862352
0.0940794
0.0474067
0.0303499
0.0332386
0.0153256
0.00977792
0.0404862
0.015943
0.0298603
0.0361232
0.0188694
0.0556317
0.0759955
0.059623
0.0279984
0.033545
0.0271463
0.0264101
0.0696911
0.0340572
0.00167247
0.0121541
0.0364935
0.0373629
0.0186713
0.0541257
0.07498
0.0131878
0.0380265
0.0194351
0.0440426
0.0208821
0.0908448
0.0701569
0.0452505
0.0285516
0.0518962
0.0045071
0.0258058
0.0348167
0.025757
0.0424845
0.0488034
0.0782978
0.0174805
0.0325478
0.0259331
0.0631946
0.0344862
0.0741193
0.0334839
0.0388774
0.0332102
0.0205488
0.0335368
0.0421876
0.10797
0.102793
0.0407622
0.00399887
0.036746
0.020638
0.0651491
0.095777
0.0888126
0.0292844
0.0706328
0.0205073
0.041723
0.0790968
0.0456502
0.0774194
0.107318
0.0157597
0.0787599
0.0973631
0.0350061
0.0530799
0.103763
0.0431557
0.0935935
0.0594621
0.0038127
0.0482564
0.0931418
0.128332
0.0199174
0.00833344
0.0326762
0.030546
0.028943
0.0293202
0.0537583
0.0138566
0.0778148
0.061765
0.0537852
0.00815042
0.0341741
0.0562524
0.0447499
0.024885
0.0331215
0.00533542
0.0141599
0.0150601
0.0536502
0.0345087
0.085343
0.0807631
0.0521556
0.0916613
0.0965072
0.0484707
0.0552932
0.0700922
0.0407716
0.0136942
0.069602
0.0531358
0.0488172
0.0954735
0.0476248
0.0279661
0.0257891
0.020551
0.00760846
0.0124432
0.0378757
0.0455336
0.0471419
0.0477329
0.048105
0.0287407
0.0553679
0.0262119
0.0718272
0.0417131
0.0828132
0.0393758
0.0856132
0.0377929
0.0848827
0.122173
0.0764788
0.00682115
0.0712168
0.0984319
0.0365273
0.0354983
0.0525946
0.14243
0.0542688
0.0320238
0.0114063
0.016197
0.0157524
0.0494556
0.0868443
0.030156
0.0300403
0.0498811
0.0806979
0.0705984
0.0327043
0.0564318
0.0318358
0.0652196
0.0147772
0.0727137
0.00991996
0.042599
0.0772197
0.00803055
0.06621
0.0659587
0.089801
0.00875613
0.0492311
0.0617865
0.0248168
0.0124182
0.0642896
0.0927618
0.0234713
0.0362276
0.0547932
0.0646355
0.058242
0.0422061
0.0731888
0.0400574
0.0676813
0.121931
0.0133275
0.0586491
0.0644162
0.0812701
0.0725787
0.0870628
0.0357407
0.0389015
0.024526
0.0477446
0.0805974
0.11226
0.0853585
0.05753
0.0226208
0.128969
0.105459
0.0110338
0.0702985
0.111766
0.0498324
0.111343
0.0433381
0.0693686
0.0324863
0.0229291
0.0404426
0.0676679
0.0872089
0.0604356
0.0198187
0.050867
0.0243235
0.0406412
0.0357633
0.0675173
0.0568686
0.129841
0.0795799
0.0741075
0.103364
0.0994072
0.0510903
0.0302867
0.0584279
0.0365701
0.0465511
0.0584757
0.055868
0.0412554
0.0293575
0.0754322
0.0561106
0.102662
0.0958812
0.0695633
0.0584156
0.0200926
0.0338155
0.0348628
0.0988141
0.0855991
0.0505178
0.0802374
0.0396784
0.0360929
0.056314
0.0795777
0.0465924
0.0342409
0.0543136
0.0633635
0.0554389
0.00572534
0.0521714
0.0556521
0.0165809
0.00233893
0.0273398
0.0230326
0.0467705
0.070457
0.0744667
0.0499941
0.0470055
0.0369356
0.0288517
0.0333168
0.0929652
0.0133199
0.0594506
0.0979325
0.0903029
0.024797
0.0555789
0.0469424
0.0313885
0.0200888
0.0917358
0.0999519
0.0498268
0.0959819
0.104182
0.0463192
0.0254434
0.0849795
0.0463058
0.0304746
0.0687682
0.0857236
0.0326
0.0509445
0.0888796
0.056942
0.0270602
0.0152387
0.0290231
0.0163136
0.0331801
0.0780173
0.0441436
0.0592114
0.0119389
0.00810765
0.04922
0.023393
0.0117416
0.0238083
0.0735069
0.0099881
0.0211916
0.0372863
0.0516446
0.055981
0.0249108
0.0549437
0.038337
0.0124796
0.0368964
0.082833
0.0553137
0.0190188
0.0112526
0.0165357
0.0300911
0.0437446
0.0431508
0.0505978
0.0370297
0.022158
0.0361296
0.0447898
0.0703485
0.0284963
0.0591097
0.0524
0.023032
0.0274228
0.0379379
0.0676112
0.0616204
0.0684724
0.082679
0.0617538
0.0363906
0.039267
0.0776794
0.0576212
0.0915815
0.0454026
0.0891467
0.0474112
0.0188636
0.00914218
0.0352601
0.0270942
0.0370804
0.0319153
0.0280762
0.0930269
0.0377641
0.109436
0.0871688
0.019788
0.0818438
0.0354473
0.0368772
0.0599001
0.0860962
0.0851331
0.0108579
0.0221051
0.0285776
0.0766063
0.122072
0.0947839
0.0300395
0.0289769
0.040797
0.0130031
0.065892
0.058591
0.0485659
0.0903421
0.0497217
0.0893861
0.0900833
0.0534261
0.0520852
0.0567217
0.0195231
0.0545006
0.0674294
0.0804348
0.0967304
0.0853293
0.0638834
0.0420884
0.0218292
0.0314997
0.0678024
0.0535553
0.0304189
0.0508152
0.0267874
0.0487119
0.102687
0.069665
0.0280954
0.0373994
0.0512209
0.0379688
0.0206435
0.016931
0.0759993
0.0404758
0.0624387
0.105261
0.0357043
0.00807783
0.113109
0.073673
0.0393612
0.0636599
0.0407889
0.0423243
0.052013
0.0741555
0.0833546
0.0689272
0.0554651
0.0215748
0.049585
0.0363268
0.0624983
0.0548997
0.0294819
0.00907592
0.0380635
0.0480121
0.0657956
0.0479416
0.0553623
0.102899
0.0661283
0.0206733
0.0243647
0.00536569
0.0514207
0.0237613
0.0396699
0.0450604
0.0179923
0.0108141
0.0968412
0.0264801
0.0660175
0.0673657
0.0471997
0.0771476
0.0617221
0.0410449
0.0138154
0.0229501
0.0358906
0.05782
0.0582598
0.038347
0.099675
0.0690804
0.0731738
0.0634744
0.0190301
0.0757325
0.0792775
0.0195171
0.0576403
0.142649
0.142164
0.0328294
0.0463873
0.0330062
0.0356328
0.0319695
0.0228268
0.0250615
0.0464771
0.0404644
0.0356377
0.0346859
0.0121355
0.0195001
0.0424081
0.0706342
0.04605
0.0522557
0.0476437
0.0737656
0.078554
0.0263919
0.0462941
0.040499
0.0297367
0.0225949
0.0508118
0.0379676
0.0459694
0.0467475
0.0339721
0.0449574
0.0703383
0.0402213
0.0707083
0.056574
0.0254584
0.0712608
0.0591571
0.0157175
0.0412855
0.0230157
0.0525357
0.0361428

## Sheet: 3_neighbors-II
x	y	nn	edge
183.471	316.727	6	FALSE
117.695	292.596	6	FALSE
280.899	143.163	6	FALSE
231.263	266.379	6	FALSE
295.236	124.087	4	TRUE
199.569	122.428	6	FALSE
113.676	181.568	6	FALSE
150.567	297.172	6	FALSE
133.022	79.666	6	FALSE
244.077	86.0564	5	TRUE
201.303	71.9452	6	FALSE
161.251	278.552	6	FALSE
112.393	130.448	6	FALSE
224.835	142.208	6	FALSE
136.597	209.432	6	FALSE
239.582	196.663	6	FALSE
226.036	163.324	7	FALSE
136.908	183.746	6	FALSE
135.808	119.9	6	FALSE
101.209	231.481	6	FALSE
153.932	65.6994	6	FALSE
280.689	107.636	4	TRUE
184.249	206.674	6	FALSE
165.327	57.8843	6	FALSE
212.648	76.7024	6	FALSE
205.817	218.21	6	FALSE
248.977	163.964	6	FALSE
194.465	225.801	6	FALSE
283.673	205.394	6	FALSE
296.061	238.834	4	TRUE
112.511	235.826	6	FALSE
54.6791	181.262	6	FALSE
185.468	165.702	6	FALSE
250.101	202.858	6	FALSE
260.044	169.791	6	FALSE
217.239	90.2228	6	FALSE
284.583	270.944	4	TRUE
224.774	129.764	6	FALSE
142.428	59.5351	4	TRUE
230.221	240.387	6	FALSE
89.5507	239.115	6	FALSE
269.936	137.17	6	FALSE
295.941	137.404	5	TRUE
296.371	174.798	5	TRUE
241.438	284.554	6	FALSE
252.157	252.726	6	FALSE
156.702	77.0631	6	FALSE
241.458	246.909	6	FALSE
147.69	140.48	6	FALSE
165.823	45.3059	3	TRUE
245.766	113.566	6	FALSE
182.744	116.584	6	FALSE
136.178	105.295	6	FALSE
118.243	306.372	5	TRUE
101.434	204.175	6	FALSE
283.73	193.525	6	FALSE
209.674	111.561	6	FALSE
75.5198	138.779	6	FALSE
104.641	258.708	6	FALSE
256.692	93.4703	4	TRUE
189.952	66.2094	6	FALSE
194.436	323.08	4	TRUE
175.064	256.912	6	FALSE
171.798	171.155	7	FALSE
193.157	199.211	6	FALSE
185.737	287.812	6	FALSE
195.273	158.499	6	FALSE
66.7902	224.613	6	FALSE
138.902	265.058	6	FALSE
187.031	130.54	7	FALSE
182.467	143.258	5	FALSE
52.1436	137.999	6	FALSE
125.614	163.998	6	FALSE
229.823	202.73	6	FALSE
250.13	177.449	6	FALSE
206.846	206.055	6	FALSE
284.47	218.91	6	FALSE
259.855	157.533	6	FALSE
90.6127	197.569	6	FALSE
206.7	99.0988	6	FALSE
282.542	155.049	6	FALSE
229.933	290.478	6	FALSE
137.722	158.825	6	FALSE
178.584	61.7588	6	FALSE
135.858	170.856	6	FALSE
146.277	112.465	6	FALSE
108.414	89.5938	5	FALSE
178.56	48.0799	4	TRUE
173.013	228.958	6	FALSE
112.829	209.767	6	FALSE
168.569	69.703	6	FALSE
124.781	98.1174	5	FALSE
112.544	145.312	6	FALSE
160.516	330.53	5	TRUE
208.025	163.243	7	FALSE
295.921	225.06	5	TRUE
206.797	290.516	6	FALSE
162.38	303.286	6	FALSE
215.886	172.626	5	FALSE
296.07	264.499	4	TRUE
272.939	238.922	6	FALSE
296.765	252.189	9	TRUE
121.636	72.2371	4	TRUE
261.873	245.05	6	FALSE
238.803	145.394	6	FALSE
272.28	187.949	6	FALSE
280.935	119.583	6	FALSE
233.001	78.7987	5	TRUE
42.288	198.889	5	TRUE
262.168	206.475	6	FALSE
41.9529	210.076	5	TRUE
219.497	270.458	6	FALSE
229.437	215.845	6	FALSE
54.0237	192.918	6	FALSE
271.642	200.53	6	FALSE
111.434	76.6866	6	TRUE
220.404	258.406	5	FALSE
241.029	296.717	7	TRUE
294.178	201.362	4	TRUE
257.489	106.972	6	FALSE
219.236	235.531	6	FALSE
262.475	233.35	6	FALSE
220.113	247.469	6	FALSE
296.529	162.16	6	TRUE
268.304	125.115	6	FALSE
229.922	302.252	4	TRUE
239.786	209.706	6	FALSE
211.718	65.0587	5	TRUE
291.823	112.173	5	TRUE
189.74	53.0879	5	TRUE
201.344	60.2101	4	TRUE
41.7117	147.253	9	TRUE
229.542	151.791	5	FALSE
183.453	329.947	5	TRUE
223.569	81.1039	5	FALSE
184.104	154.697	6	FALSE
41.7394	222.904	6	TRUE
146.682	165.192	5	FALSE
262.951	284.311	6	TRUE
273.831	277.811	5	TRUE
251.941	290.206	4	TRUE
269.255	99.707	8	TRUE
97.283	84.626	6	TRUE
92.604	293.798	6	TRUE
252.273	214.296	6	FALSE
195.648	311.18	6	FALSE
42.4974	187.832	5	TRUE
76.1061	98.9672	4	TRUE
138.242	277.247	6	FALSE
161.733	179.688	6	FALSE
206.517	316.888	7	TRUE
261.327	144.216	6	FALSE
271.446	150.437	6	FALSE
238.914	157.486	6	FALSE
261.947	220.074	6	FALSE
285.679	257.563	6	FALSE
239.21	182.489	6	FALSE
270.703	164.211	6	FALSE
194.687	146.256	6	FALSE
218.935	210.168	6	FALSE
294.463	149.39	4	TRUE
54.1836	110.378	6	TRUE
284.037	232.054	6	FALSE
173.504	160.327	5	FALSE
217.354	197.501	6	FALSE
145.881	97.8581	6	FALSE
86.1538	91.3394	6	TRUE
248.388	139.277	6	FALSE
130.037	312.476	4	TRUE
284.402	180.889	6	FALSE
259.932	195.071	6	FALSE
141.829	72.2258	6	FALSE
178.7	75.2679	6	FALSE
251.284	240.66	6	FALSE
159.261	145.58	6	FALSE
244.944	100.429	6	FALSE
153.585	51.8369	7	TRUE
258.696	133.232	6	FALSE
218.986	309.165	5	TRUE
171.977	336.044	3	TRUE
253.433	226.731	6	FALSE
139.197	319.166	8	TRUE
41.8308	132.27	4	TRUE
273.941	211.949	6	FALSE
268.06	113.456	6	FALSE
242.851	221.593	6	FALSE
249.791	150.967	6	FALSE
42.4354	160.293	4	TRUE
106.136	300.416	5	TRUE
149.432	324.528	4	TRUE
168.166	82.3976	6	FALSE
274.025	264.297	6	FALSE
205.263	151.277	6	FALSE
241.899	272.545	6	FALSE
235.398	133.663	6	FALSE
205.269	179.447	6	FALSE
295.999	212.185	6	TRUE
281.378	131.283	6	FALSE
130.924	66.3063	6	TRUE
150.027	175.708	6	FALSE
222.588	71.4396	6	TRUE
273.315	252.452	6	FALSE
184.904	275.945	6	FALSE
125.17	151.46	6	FALSE
100.311	110.357	6	FALSE
129.539	298.421	6	FALSE
136.784	221.933	6	FALSE
149.379	188.853	6	FALSE
246.538	127.03	6	FALSE
185.461	246.823	6	FALSE
171.961	135.594	6	FALSE
43.245	250.025	5	TRUE
68.4771	262.644	6	FALSE
52.1191	217.366	6	FALSE
173.524	200.956	6	FALSE
79.2207	228.389	6	FALSE
42.5737	236.247	4	TRUE
158.461	119.953	6	FALSE
57.5605	271.84	6	TRUE
150.521	154.008	7	FALSE
89.7757	183.939	6	FALSE
172.55	184.969	6	FALSE
113.302	196.42	6	FALSE
174.21	269.214	6	FALSE
161.931	208.736	6	FALSE
195.759	294.319	6	FALSE
115.615	249.819	6	FALSE
231.393	227.256	6	FALSE
125.154	242.294	6	FALSE
171.966	122.297	6	FALSE
208.26	244.221	6	FALSE
284.502	245.043	6	FALSE
81.761	270.09	6	FALSE
78.2132	242.025	6	FALSE
137.476	251.352	6	FALSE
112.068	116.278	6	FALSE
66.9615	235.923	6	FALSE
199.111	135.723	6	FALSE
161.288	291.693	6	FALSE
211.087	127.802	6	FALSE
238.993	169.952	6	FALSE
78.0589	177.94	6	FALSE
196.06	239.419	6	FALSE
87.5983	157.446	6	FALSE
114.54	278.108	6	FALSE
163.859	249.616	6	FALSE
78.1049	215.98	6	FALSE
100.195	139.443	6	FALSE
64.2778	130.176	6	FALSE
91.694	279.968	6	FALSE
103.253	272.189	6	FALSE
137.969	195.585	6	FALSE
65.0077	211.992	6	FALSE
101.826	189.932	6	FALSE
54.8374	243.277	6	FALSE
149.523	229.481	6	FALSE
162.209	193.756	6	FALSE
150.093	257.582	6	FALSE
174.348	308.885	6	FALSE
77.2819	125.809	6	FALSE
192.815	93.8428	6	FALSE
54.5425	229.94	6	FALSE
127.108	272.235	6	FALSE
148.459	213.966	6	FALSE
111.989	102.087	7	FALSE
124.284	110.99	6	FALSE
56.1389	257.807	6	FALSE
196.822	267.171	6	FALSE
89.2033	210.09	6	FALSE
69.9716	276.376	4	TRUE
80.5312	256.215	6	FALSE
162.1	263.941	6	FALSE
103.547	287.951	6	FALSE
124.635	216.26	6	FALSE
121.174	86.5787	7	FALSE
218.19	283.959	6	FALSE
74.2276	151.675	6	FALSE
146.728	127.902	6	FALSE
161.208	222.687	6	FALSE
93.0036	263.931	6	FALSE
77.5507	203.585	6	FALSE
175.847	296.087	6	FALSE
233.482	105.947	6	FALSE
150.398	244.081	6	FALSE
137.635	236.365	6	FALSE
64.4888	159.401	6	FALSE
180.483	89.0179	6	FALSE
80.285	285.045	5	TRUE
207.099	230.89	6	FALSE
100.248	152.49	6	FALSE
65.8575	197.102	6	FALSE
198.602	253.888	6	FALSE
86.5496	145.502	6	FALSE
125.994	284.252	6	FALSE
194.638	108.517	6	FALSE
115.792	264.365	6	FALSE
140.315	303.486	6	FALSE
205.754	304.203	6	FALSE
67.5708	249.505	6	FALSE
217.498	153.942	6	FALSE
89.861	118.392	6	FALSE
149.789	283.871	6	FALSE
65.8672	104.336	5	TRUE
98.2488	97.6585	6	FALSE
217.565	296.545	6	FALSE
272.536	225.925	6	FALSE
149.998	311.192	6	FALSE
125.271	175.822	6	FALSE
125.012	229.611	6	FALSE
182.373	192.583	6	FALSE
249.121	190.192	6	FALSE
169.874	108.987	6	FALSE
42.6668	174.846	5	TRUE
209.37	261.315	7	FALSE
112.835	158.101	6	FALSE
65.3938	172.689	6	FALSE
263.079	270.921	6	FALSE
218.683	222.863	6	FALSE
124.688	189.88	6	FALSE
197.51	280.344	6	FALSE
190.59	79.3861	6	FALSE
232.083	92.4058	7	FALSE
262.887	257.271	6	FALSE
53.3828	204.995	6	FALSE
160.625	317.29	6	FALSE
196.228	171.465	6	FALSE
202.733	85.8533	6	FALSE
125.344	203.163	6	FALSE
181.77	102.324	6	FALSE
211.963	140.523	6	FALSE
163.048	157.608	6	FALSE
252.563	278.205	6	FALSE
173.082	214.511	6	FALSE
167.598	95.8643	6	FALSE
282.946	167.078	6	FALSE
156.582	90.1235	6	FALSE
228.419	189.113	6	FALSE
242.471	260.784	6	FALSE
66.9372	184.71	6	FALSE
88.511	105.25	6	FALSE
150.433	270.66	6	FALSE
220.465	103.279	6	FALSE
205.217	192.299	6	FALSE
272.976	175.724	6	FALSE
257.319	120.214	6	FALSE
172.77	323.476	6	FALSE
229.702	277.784	6	FALSE
88.0289	133.295	6	FALSE
43.4355	118.721	3	TRUE
174.261	242	6	FALSE
64.4785	117.503	6	FALSE
134.27	133.013	6	FALSE
54.1692	168.816	6	FALSE
296.257	187.46	6	TRUE
227.718	176.033	6	FALSE
124.076	124.218	6	FALSE
100.876	124.039	6	FALSE
53.3254	153.462	6	FALSE
112.097	223.354	6	FALSE
126.761	257.234	6	FALSE
62.5516	144.442	6	FALSE
53.5335	125.414	6	FALSE
186.274	261.047	6	FALSE
88.791	170.924	6	FALSE
151.053	201.127	6	FALSE
161.905	236.485	6	FALSE
160.986	133.174	6	FALSE
138.493	289.635	6	FALSE
44.7685	263.611	3	TRUE
93.0145	251.575	6	FALSE
209.088	274.223	6	FALSE
76.4036	164.388	6	FALSE
195.437	212.817	6	FALSE
184.207	234.211	6	FALSE
173.319	282.861	6	FALSE
216.853	185.105	6	FALSE
90.8136	224.539	6	FALSE
156.283	104.566	6	FALSE
172.492	149.534	6	FALSE
182.98	221.577	6	FALSE
261.737	182.441	6	FALSE
135.863	91.4287	6	FALSE
183.976	177.999	6	FALSE
101.552	176.755	6	FALSE
241.788	233.348	6	FALSE
253.069	265.769	6	FALSE
77.8699	113.368	6	FALSE
135.863	145.238	6	FALSE
123.051	137.871	6	FALSE
221.529	117.054	6	FALSE
234.869	120.462	6	FALSE
78.2508	191.192	6	FALSE
193.038	186.479	6	FALSE
102.746	244.593	6	FALSE
145.787	83.8302	6	FALSE
101.472	216.962	6	FALSE
158.528	168.353	6	FALSE
230.612	254.751	6	FALSE
113.207	169.06	6	FALSE
187.212	303.835	6	FALSE
100.021	164.695	6	FALSE

## Sheet: 3_DislocationDisplacement-II
Delta(r0)
0.00848521
0.0236083
0.00629087
0.0509835
0.0452732
0.00551011
1.01657
0.0172168
0.0407397
0.0289618
0.0216568
0.0131538
0.0764128
0.0526683
0.0162478
0.0367542
0.0663296
0.0144635
0.0647395
0.0375669
0.0200101
0.0112124
0.0229385
0.03338
0.0310694
0.959398
0.0317987
0.0806464
0.0599154
0.991667
0.994548
0.041972
0.0299256
0.0524715
0.0347968
0.0340419
0.0537515
0.00465305
0.01193
0.00959577
0.0089231
0.0227156
0.015966
0.0493468
0.0451829
0.0194315
0.0197631
0.0420165
1.1237
0.0620044
0.0371722
0.0554391
0.0219887
0.00193581
0.00754997
0.0177823
0.0396196
0.0826519
0.0388006
0.0235475
0.0446425
0.0361396
0.0439044
0.0434288
0.0849002
0.0414825
0.00789796
0.0761465
0.0966517
0.0254495
0.0103333
0.0397431
0.0181796
0.0714549
0.0271777
0.0284532
1.03496
0.0671492
0.981771
0.0161172
0.00868641
0.070471
0.0367507
0.0866338
0.0488253
0.0250341
0.051284
0.0460526
0.00980041
0.0360765
0.0430173
0.0161528
0.0458157
1.04701
0.0444807
1.07611
0.0214338
0.0478871
0.0289049
0.0539525
0.0252513
0.0198527
0.0053825
0.0194726
0.0290294
0.0349114
0.0272942
1.02727
0.0458882
0.0395738
0.025308
0.0183785
0.0856645
0.0150325
0.029769
0.0281925
0.0183033
0.0542119
0.0157201
0.00318263
0.0310342
0.0370264
0.0103666
0.0306268
0.0320654
0.0246369
0.044471
0.0295359
0.0534692
0.0173551
0.0343267
0.0401439
0.00548365
0.0187347
0.0149087
0.0228767
0.0355261
0.0390369
0.0578436
0.025873
0.00849323
0.0277905
0.0395579
0.0182755
0.0167525
0.0231891
0.00762935
0.10126
1
0.0537882
0.0511287
0.025284
0.00629659
0.0142633
0.0310218
0.0261666
0.030529
0.0366858
0.0811351
0.106035
0.0536317
0.0832463
0.056606
0.00984335
0.041428
0.0442547
0.010155
0.0191917
0.0144866
0.0255952
0.00205534
0.0347076
0.0172087
0.00640348
0.0142529
0.00612791
0.0497546
0.0228352
0.0446265
0.0256178
0.0264795
0.0626007
0.0755503
0.0434944
0.0233947
0.0737649
0.008938
1.00344
0.0212066
0.0676943
0.989692
0.966061
1.00466
0.0147139
0.043288
0.024438
0.039867
0.0245115
0.0578852
0.0299077
1.00066
1.00196
0.0199916
0.00688155
0.0241271
0.0501455
0.0705865
0.0248361
0.0451882
0.0181162
0.0245316
0.038843
0.0116945
0.0429022
0.0201931
0.0527548
0.0952594
0.0533301
1.00652
0.0385481
0.0535328
0.984063
0.0183893
0.00420231
1.03862
1.03887
0.0474437
0.0221241
0.0072314
0.0359626
0.0343923
0.0473725
0.00872312
0.0236093
0.0247698
0.0203562
0.00826897
0.0216972
0.032349
0.0422918
0.0304515
0.0465856
0.0133205
1.0559
0.0820652
0.0505799
1.07248
0.00415005
0.00917256
1.01582
0.989262
0.0306824
0.0399581
0.0649006
0.0338166
0.0203357
0.0312589
0.0170654
0.99867
0.0899013
0.0159456
0.022843
0.0254159
0.039039
1.05821
1.02461
1.02671
0.997618
0.0492517
0.0481375
1.01519
0.0119138
0.0333087
0.0239688
0.0152338
0.0156544
0.0264388
0.00507511
0.0409179
0.0369752
0.0213993
0.0237637
0.0214469
0.0175043
0.00623229
1.09936
0.0319717
0.0173845
0.0234974
0.0242538
0.0305815
0.0511429
0.0314718
0.0126119
0.0327063
0.0113883
0.0300434
0.0322374
0.0235136
0.0196332
0.0245018
0.0332012
0.0287309
0.0516741
0.0368108
0.054414
0.025013
0.0181107
0.0209979
1.09381
0.0123631
0.00167344
0.0736221
1.03338
0.0151727
0.0188283
0.0191199
0.0161868
0.0184787
0.0111171
0.0350238
0.031564
0.0266929
0.0166673
0.0313135
0.0159781
0.0176132
0.00782984
0.0283609
0.0286688
0.0412435
0.0210684
0.0352193
0.0539624
0.0299846
0.0199561
0.0143603
0.0258719
0.0159487
0.012732
0.0188903
0.0363491
0.0526775
0.0405137
0.0174938
0.00537386
0.0499342
0.0488374
0.0345533
0.0128654
0.0282819
0.018659
0.0126825
1.04894
0.0343347
0.043372
0.0493385
0.0414027
0.0266393
0.0382264
1.0645
0.0306939
0.028693
0.0568343
0.0312785
0.00803948
0.0247238
1.03903
0.026623
0.0394101
0.0187308
0.048244
1.07237
0.0132646
0.0571
0.00953611
0.0358951
0.00467668
0.0176672
0.0126219
0.0140522
0.0451282
0.0669852
0.0423509
0.0133997
0.0154079
0.0504271
0.0245555
0.0166068
0.0079488
0.0314734
0.0311191
0.0381489
0.00783422
0.0198985
0.0670548
0.0345407
0.0351165
0.0351013
0.017066
0.0530533
0.0919624
0.0423259
0.0270121
0.016675
0.0101007
0.00469722
0.0216008
0.013588
0.0243026
0.0284195
0.0303434
0.0361867
0.0385898
0.0524704
0.0428319
0.0301396
0.0459393
0.0654459
0.0446664
0.0478791
0.0276813
0.0224199
0.015595
0.00843237
0.0314466
0.0434983
0.044344
0.0393729
0.0472682
0.0147983
0.0263553
0.026905
0.0185116
0.0166257
0.0139931
0.0170396
0.0225053
0.0769115
0.079327
0.977093
0.973612
0.0284799
0.0442623
0.922162
0.0051221
0.933512
0.04943
0.0218103
0.0550594
0.0127602
0.0144583
0.019587
0.0190119
0.0363484
1.03177
0.0603116
0.0376102
1.06504
0.0750818
0.0240603
0.00729352
0.0537555
0.0471536
0.0419748
0.0183558
0.0414624
0.0195614
1.02663
1.02922
0.025881
0.012363
0.0273724
0.0322261
0.992618
0.0277774
1.03857
0.0429248
0.0594671
0.0362487
0.00813402
0.0166149
1.01857
1.01014
0.0342314
0.0626501
0.993412
0.0427044
0.0530166
0.0311697
1.02379
0.0368202
0.0628381
0.0266831
0.024137
0.0509618
0.990851
0.00768292
0.0767197
0.0238076
0.0172698
0.0306393
0.0330719
0.0382145
0.0383562
0.00959621
0.0373822
0.0199971
0.00844814
0.0210478
0.0382308
0.00354142
0.00501757
0.0395828
0.015384
0.0181232
0.0606328
0.0491893
0.0231185
0.00994095
0.0347132
0.968493
0.0414836
0.0337662
0.0370794
0.0795218
0.951115
0.0594706
0.0561371
0.04978
0.0195421
0.0290224
0.0647238
0.0434047
0.0340987
0.0092613
0.0221557
0.0443299
0.0282859
0.0149152
0.0385244
0.0371898
0.0212247
0.0420234
0.0257668
0.0217031
0.0405859
0.0632087
0.0490919
0.0127289
0.0177474
0.0584946
0.0587696
0.0284619
0.947318
0.949212
0.93599
0.0217477
0.0267312
0.0294958
0.0278282
0.0382019
0.0338163
0.0447654
0.0369576
0.0341366
0.0105249
0.0444841
0.0436617
0.0345998
0.0250746
0.0690292
0.0200952
0.043837
0.0263818
0.0302928
0.0796636
0.0404952
0.0446124
0.0313545
0.0313384
0.0685131
0.0546366
0.0286185
0.0167469
0.0236932
0.0186324
0.0362805
0.0335745
0.0844108
0.0462218
0.0162792
0.0209296
0.0139401
0.0809055
0.0503632
0.0487919
0.02258
0.0616566
0.0267994
0.0151178
0.0196985
0.0196405
0.0371884
0.0118251
0.0236738
0.00715013
0.0463163
0.0400019
0.0531524
0.0109029
0.0390481
0.0305376
0.0203984
0.00922077
0.00751017
0.028821
0.028478
0.0322081
0.0215287
0.00610841
0.0118585
0.0322505
0.0374382
0.012189
0.0241309
0.0227814
0.0308631
0.0398862
0.0315387
0.0360039
0.0364502
0.0138732
0.0390622
0.438674
0.469351
0.013324
0.51671
0.504155
0.0323184
0.0564734
0.0527851
0.0400614
0.490366
0.491754
0.480395
0.0289766
0.0342486
0.0381729
0.068839
0.0367132
0.0379807
0.436184
0.0380284
0.491337
0.0497128
0.0249303
0.469812
0.0152865
0.469964
0.442165
0.463492
0.473505
0.0262696
0.457684
0.469626
0.462717
0.472466
0.508881
0.0283694
0.476544
0.0425467
0.0446856
0.0219238
0.500066
0.478294
0.0342776
0.0140786
0.0613223
0.0337877
0.00866371
0.0350435
0.032379
0.0218955
0.498673
0.498324
0.467364
0.0103071
0.464689
0.0104343
0.457414
0.468575
0.0797784
0.0617569
0.0452254
0.419199
0.455049
0.027122
0.00343822
0.477767
0.494455
0.00590244
0.011159
0.012939
0.0402951
0.0872917
0.46001
0.010943
0.0236947
0.0522485
0.0237295
0.0164279
0.482213
0.0363435
0.0659601
0.0394407
0.062871
0.0225848
0.0472081
0.0305671
0.480733
0.507066
0.0101835
0.0266441
0.0266823
0.0252668
0.0257692
0.0492227
0.0535511
0.0659752
0.0227749
0.0443529
0.0657359
0.0314561
0.0227432
0.0466806
0.0064506
0.461051
0.464828
0.0291088
0.0486944
0.0228
0.0582652
0.0608118
0.0237788
0.0338859
0.019912
0.00369212
0.495164
0.513021
0.522794
0.503409
0.0331113
0.0299135
0.0433615
0.0257485
0.0286563
0.0170657
0.0871512
0.0409024
0.033749
0.485498
0.491351
0.471403
0.467591
0.0161083
0.0193339
0.0932572
0.0955034
0.0371212
0.48673
0.0449271
0.00487492
0.0165706
0.497419
0.507081
0.0297494
0.467471
0.0338659
0.466145
0.0683585
0.45838
0.415688
0.444959
0.466439
0.0324164
0.495808
0.0397994
0.0280425
0.504019
0.506601
0.0158818
0.0174561
0.0313688
0.0384503
0.46667
0.0486671
0.45497
0.00879327
0.0218417
0.0664354
0.455039
0.0166714
0.0583619
0.460662
0.0192397
0.0451626
0.0189943
0.0195741
0.493983
0.0195198
0.474842
0.507126
0.0520125
0.433305
0.00990944
0.455516
0.00689017
0.471037
0.0517421
0.437384
0.442917
0.0343981
0.0444945
0.486286
0.466795
0.0148316
0.0117486
0.0369028
0.0440487
0.480512
0.046105
0.0156727
0.46472
0.0110584
0.0191259
0.0526918
0.0606811
0.0203577
0.0365314
0.00820081
0.484297
0.508725
0.466686
0.458987
0.0724012
0.0110069
0.00933826
0.0493694
0.0432485
0.0536424
0.021264
0.0313665
0.0174069
0.0279278
0.0348559
0.0307672
0.0208063
0.0421626
0.0197185
0.0305158
0.0399949
0.047768
0.0145991
0.025308
0.0132333
0.496547
0.0308963
0.0516606
0.0524654
0.0134213
0.440636
0.475786
0.501653
0.476133
0.446725
0.0300788
0.0492361
0.0624975
0.0565822
0.0653024
0.039433
0.475338
0.456648
0.0324281
0.0334461
0.0163668
0.0198186
0.465922
0.435332
0.0303057
0.461787
0.458633
0.0644027
0.508319
0.48719
0.487461
0.0354295
0.481647
0.0200835
0.479543
0.493433
0.51773
0.500878
0.0430151
0.0150579
0.0565863
0.0564485
0.0603421
0.0865935
0.00750929
0.017731
0.0186347
0.029942
0.0516793
0.0325821
0.0450001
0.056215
0.0441093
0.0340558
0.453531
0.425183
0.0500318
0.494416
0.518778
0.0478917
0.0152306
0.0446867
0.0305757
0.495688
0.488614
0.0580824
0.01972
0.445581
0.467238
0.0465506
0.00718368
0.0635763
0.0231251
0.425913
0.457293
0.0457528
0.481139
0.0274899
0.475874
0.0101208
0.0100988
0.0309496
0.0614912
0.464291
0.0231792
0.0273092
0.457939
0.0406912
0.017499
0.0336948
0.0167271
0.0248434
0.01278
0.0196477
0.0530825
0.0298032
0.474585
0.470677
0.47078
0.504179
0.0569435
0.0191882
0.0558498
0.0504348
0.0378324
0.0671079
0.480846
0.470775
0.0404456
0.0321062
0.0332469
0.0597688
0.460096
0.486668
0.066781
0.484778
0.0452445
0.0392474
0.0289081
0.452708
0.0529099
0.0400864
0.0298033
0.0283576
0.0334009
0.0362343
0.017518
0.0468303
0.0489462
0.0490043
0.422133
0.0559867
0.00825953
0.0252768
0.0273853
0.0519655
0.0462848
0.06816
0.0649281
0.019097
0.469463
0.0267512
0.0177278
0.0633938
0.0448685
0.0277242
0.0151805
0.0263587
0.0325446
0.016732
0.0276768
0.0552993
0.0228737
0.10269
0.0297122
0.0268078
0.487398
0.0447435
0.483312
0.515145
0.0393451
0.502786
0.0440414
0.452917
0.0233789
0.0280796
0.424985
0.0237586
0.0255599
0.00847043
0.0310535
0.0235279
0.0556565
0.0166685
0.0344435
0.0531157
0.0296517
0.0423934
0.0541768
0.0149585
0.0751199
0.0164415
0.0285879
0.466981
0.0122104
0.482083
0.02328
0.0330175
0.0347471
0.02149
0.479391
0.477928
0.0570661
0.0822087
0.0143477
0.0864754
0.0154026
0.0868973
0.049574
0.101186
0.0150177
0.0428173
0.0305942
0.0602222
0.0574997
0.441244
0.466181
0.0185854
0.0201192
0.0256541
0.0250069
0.0165298
0.0142221
0.0122479
0.480173
0.0241241
0.00517403
0.506923
0.0416416
0.0176701
0.0427874
0.073343
0.00485598
0.0126553
0.0055935
0.0754847
0.0201222
0.441326
0.477046
0.034947
0.0407916
0.0120855
0.0443753
0.0479403
0.0314218
0.0143192
0.0289626
0.0250178
0.482567
0.498735
0.495887
0.0246892
0.478593
0.0271327
0.0170594
0.00887062
0.0230365
0.0520499
0.0489383
0.0154724
0.0261336
0.46658
0.480619
0.477988
0.0254783
0.0360768
0.0157777
0.0249315
0.0258592
0.0221227
0.0214502
0.02826
0.012092
0.0198211
0.0333061
0.0315388
0.0122182
0.0647895
0.0388069
0.092755
0.0252812
0.0268075
0.0879558
0.0284449
0.00297067
0.0132165
0.0278577
0.0217893
0.0412645
0.0150443
0.0363669
0.0297608
0.0388354
0.0377506
0.0422417
0.0305713
0.0523491
0.0425145
0.0432142
0.0606905
0.0618291
0.0643373
0.0447106
0.104992
0.0392944
0.0311813
0.0488004
0.0173762
0.0237951
0.0203691
0.0306561
0.0627368
0.0238206
0.0471256
0.0718146
0.0172035
0.0289969
0.039207
0.0242789
0.0648808
0.0400956
0.0419867
0.0196883
0.0209187
0.0151218
0.0412649
0.0460467
0.0290198
0.0450794
0.00596039
0.039497
0.0154105
0.0677723
0.0157321
0.026327
0.059154
0.0358574
0.00458452
0.0317972
0.000883104
0.0385529
0.0601614
0.06552
0.00366487
0.017387
0.0120573
0.0573855
0.0383372
0.0571446
0.0405024
0.0249983
0.0649849
0.022171
0.027576
0.0129278
0.0498719
0.0799044
0.0363877
0.0425334
0.0199386
0.123286
0.0351832
0.0513781
0.0516414
0.0383948
0.0482187
0.0227109
0.029392
0.0372371
0.0431003
0.047846
0.0669727
0.0617213
0.0386811
0.0134796
0.0690851
0.0105566
0.0511249
0.0538524
0.0117151
0.042983
0.0505878
0.598571
0.895867
0.0319332
0.0345275
0.0331559
0.0505886
0.0595298
0.0290895
0.0267295
0.0662046
0.0437143
1.40594
1.40443
0.0145124
0.0159761
0.0202931
0.0300005
0.0297625
1.42256
1.38
1.3887
0.0167757
0.474067
1.49656
0.0132344
0.00920039
0.0181219
0.0547339
0.0253636
1.37963
1.39469
0.0766784
0.0329124
0.0369576
1.40842
0.618936
0.575051
0.642906
0.0511261
0.0113686
0.599925
0.00947696
0.0170565
0.562197
0.0333007
0.61089
0.656098
0.65049
1.44826
1.42701
1.40744
1.41672
1.41579
0.61657
0.0198116
0.047459
0.0218316
0.017511
0.027779
0.0186941
0.0279555
0.00763421
0.00372303
0.0278657
0.0472722
0.0228912
0.0128965
0.0321081
0.0246492
0.0273596
0.00675928
0.0171889
0.0254664
0.031546
0.0295582
0.0202145
0.0244257
0.0588489
0.0418886
0.0176567
0.149348
0.0360301
0.0813646
0.0565665
0.012872
0.0303273
0.0333539
0.0269531
0.0402453
0.0226075
0.0886306
0.0700372
0.0241967
0.0151303
0.0267855
0.0246917
0.0113701
0.0247668
0.0369527
0.0109731
0.62328
0.0201134
0.0620706
0.0363486
0.0366404
0.00411765
0.0060146
0.0484919
0.0460408
0.0183555
0.0224152
0.595502
0.603462
0.0170229
0.0295907
0.0255703
0.0353696
0.0254077
0.612748
0.578103
0.55072
0.0413346
0.0506419
0.607331
0.0608096
0.0374916
0.0317774
0.0325887
0.0258323
0.55314
0.541465
0.032176
0.00716411
0.0481538
0.702348
1.43758
1.43242
1.44927
0.0425262
0.0492692
1.50183
0.0433522
0.0707273
1.40237
0.90916
0.629025
1.43828
1.44753
0.675449
0.630165
0.596202
0.61177
0.661292
1.49522
0.0551497
0.0111408
0.0710831
0.0353938
0.0610635
0.0559001
0.00559526
0.00882951
0.0258222
0.0363538
0.0190079
0.058209
0.0202781
0.0328723
0.0473697
0.0696621
0.0413706
0.0555553
0.0346345
0.0393745
0.0843302
0.0410982
0.0421907
0.0379312
0.0791968
0.0317736
0.0337218
0.0174338
0.0499958
0.053412
0.0207055
0.0263256
0.0122858
0.0186087
0.0199612
0.0339954
0.02603
0.0310899
0.0296032
0.0174818
0.0296394
0.094337
0.0666752
0.0499377
0.0491669
0.0534608
0.0324283
0.0393171
0.0421444
0.0536631
0.0279221
0.0141924
0.02223
0.0287404
0.0674921
0.0484422
0.0320168
0.0303353
0.0653864
0.0174729
0.0285698
0.0182243
0.0201489
0.0510215
0.0773981
0.0767526
0.124079
0.0478918
0.0297806
0.0353855
0.0335942
0.066037
0.0658415
0.00366924
0.0643946
0.0336302
0.0157145
0.0458741
0.0464629
0.0341115
0.0280528
0.0276027
0.068525
0.0265508
0.0325878
0.00926956
0.0550265
0.0467057
0.0178388
0.0146024
0.019749
0.036569
0.01243
0.0507407
0.0291778
0.0395762
0.00959357
0.0243261
0.0297379
0.0272908
0.0572633
0.0161202
0.0169664
0.0122342
0.0232717
0.0342265
0.0226494
0.0467257
0.0781258
0.0631988
0.0577178
0.0287629
0.0444001
0.0479652
0.0273374
0.0368117
0.051149
0.042989
0.0393029
0.0238049
0.0125143
0.0378119
0.0761717
0.0632446
0.0778006
0.0423345
0.0504618
0.0458457
0.0417903
0.0429328
0.0152056
0.0761176
0.0226097
0.0344768
0.033218
0.0365686
0.0573267
0.0260933
0.021136
0.0225405
0.0101686
0.0437182
0.0752782
0.0303586
0.0672749
0.0661911
0.0151196
0.0444141
0.0569368
0.041649
0.0242252
0.0415872
0.0591606
0.103669
0.0710145
0.0268977
0.0285606
0.0838116
0.0876359
0.0503167
0.0312816
0.0355073
0.0704437
0.101474
0.0515772
0.0328105
0.0621122
0.0123664
0.068227
0.0174708
0.0210798
0.0467045
0.00796095
0.0271043
0.0383535
0.0457338
0.0171827
0.0101809
0.0302294
0.081896
0.0655145
0.0377023
0.0346275
0.0893812
0.0371915
0.0100178
0.0551494
0.0216779
0.0272492
0.0949461
0.0273602
0.0516035
0.0247209
0.0381602
0.0272201
0.013983
0.00108535
0.0176414
0.0216489
0.0409202
0.0599969
0.0055096
0.0454668
0.0147865
0.0803123
0.0841124
0.0771614
0.0863622
0.0651298
0.0515012
0.0309258
0.0351865
0.00661346
0.0210621
0.0611829
0.112076
0.0880377
0.0521086
0.0198688
0.0594354
0.0608775
0.0928411
0.0582446
0.054561
0.0443517
0.0452721
0.0857071
0.0371907
0.0524512
0.0263735
0.0696812
0.0616874
0.069635
0.0848542
0.0640181
0.076168
0.0137694
0.0391423
0.0295594
0.0311707
0.0101782
0.0291707
0.0351916
0.0451726
0.0299894
0.0413563
0.0550849
0.0526076
0.0273172
0.042617
0.0145104
0.0148571
0.0432395
0.0125243
0.0543241
0.0461539
0.0245824
0.023254
0.0388686
0.0106757
0.0387175
0.041584
0.0916373
0.019333
0.0446875
0.0161924
0.0454828
0.056629
0.0373361
0.0339565
0.0512587
0.0521973
0.0568786
0.046087
0.0137571
0.0361703
0.043445
0.0240284
0.0398153
0.0451609
0.0613649
0.0476987
0.0391471
0.0287684
0.0370072
0.0181581
0.054513
0.0147408
0.113385
0.0270142
0.0391347
0.0645405
0.0243598
0.0668586
0.0604325
0.0703098
0.0565275
0.0842508
0.0217193
0.0343374
0.0473381
0.0149731
0.0165362
0.084633
0.0695036
0.0290742
0.0156862
0.0253578
0.0257902
0.0183546
0.0597219
0.10007
0.0131291
0.0271399
0.455458
0.454804
0.043126
0.0257377
0.0307475
0.000979618
0.0234614
0.0521747
0.0639377
0.0385059
0.0164614
0.0258392
0.0419147
0.0370519
0.0414013
0.0220803
0.0489312
0.0497981
0.0789929
0.420335
0.466329
0.0270041
0.447562
0.442432
0.0186377
0.0156535
0.014542
0.00961754
0.0389391
0.421219
0.0410307
0.0580722
0.0191484
0.410438
0.404023
0.0219443
0.0284809
0.0287237
0.0166742
0.0677936
0.898908
0.901089
0.0234664
0.0243952
0.0566993
0.915371
0.889013
0.0128707
0.8867
0.916602
0.896797
0.0312114
0.879567
0.0309742
0.915186
0.904447
0.906305
0.0153155
0.00793717
0.942635
0.0209385
0.920497
0.0402003
0.0454083
0.0209251
0.0144914
0.0133275
0.0404479
0.916396
0.880128
0.0477176
0.0184935
0.0466112
0.0423069
0.0386466
0.044661
0.0285502
0.0581402
0.0350739
0.0180885
0.0354
0.0315802
0.0100172
0.0407638
0.0616885
0.0462914
0.893831
0.0192884
0.866619
0.893273
0.883118
0.0201061
0.0201325
0.060929
0.0260531
0.0363527
0.0101232
0.0275437
0.052972
0.0351319
0.021218
0.013185
0.917767
0.0239505
0.0514308
0.0483427
0.907362
0.0346534
0.0427485
0.93138
0.862699
0.069809
0.0696361
0.0219958
0.0105228
0.0142627
0.0016014
0.0284414
0.0216546
0.026576
0.888864
0.906799
0.0495065
0.0226606
0.0193113
0.834983
0.932496
0.961327
0.941191
0.931449
0.862812
0.0463891
0.902649
0.928547
0.0335004
0.0116109
0.0145673
0.0195443
0.024674
1.01567
1.06423
0.0433304
0.0308952
0.0369056
0.0206456
0.0504902
0.0427822
0.0196813
0.0236387
0.0285695
0.0307809
0.0322859
0.0520409
0.00970527
0.0445268
0.0323963
0.0256783
0.0298797
0.0211313
0.0596654
0.0526432
0.0308317
0.0266584
0.0397027
0.0351631
0.0233753
0.00146155
0.0407959
0.0316851
0.042501
0.0699334
0.0349647
0.00881274
0.0241489
0.0401521
0.0289776
0.0414066
0.0192433
0.0154932
0.0184193
0.034567
0.0403555
0.0407497
0.02555
0.0401596
0.0220925
0.0504027
0.0284559
0.0371704
0.0152605
0.0171917
0.015698
0.0142994
0.0323996
0.0563236
0.0493236
0.0343998
0.00972963
0.0221509
0.0546377
0.0267069
0.0398132
0.0495286
0.0389458
0.0339789
0.044155
0.045027
0.0383912
0.0249065
0.0324458
0.0113754
0.0211395
0.0249357
0.0309539
0.0465325
0.0320519
0.00929245
0.0417895
0.0148251
0.0193691
0.0211264
0.00495286
0.019352
0.0166576
0.0512696
0.895983
0.0687405
0.87853
0.89469
0.0341459
0.973618
0.0310901
0.0234046
0.0445997
0.0769422
0.9051
0.0718367
0.0215378
0.042051
0.0274996
0.0511863
0.885839
0.0447252
0.0396489
0.937957
0.0453106
0.908364
0.0253289
0.0160565
0.0202882
0.942225
0.0543539
0.0169098
0.0137948
0.0236724
0.077352
0.902448
0.0347477
0.0279378
0.0291495
0.0208146
0.0313189
0.0256088
0.00267872
0.0147333
0.0263478
0.0199355
0.861767
0.866336
1.35928
0.508107
0.52552
0.0168693
1.39399
0.027341
0.0164291
0.885271
0.00416321
0.0235418
0.887573
0.902722
0.023043
0.0449865
0.0288614
0.0524568
0.00481454
0.0481669
0.0153873
0.0614552
0.0376183
0.0260984
0.021505
0.909697
[truncated: 1,660 more rows]

## Sheet: 3_neighbors-III
x	y	nn	edge
137.344	208.629	6	FALSE
131.993	300.531	6	FALSE
166.912	59.4378	7	FALSE
110.933	117.861	6	FALSE
88.2398	119.922	6	FALSE
228.588	240.521	6	FALSE
99.9521	95.9841	5	FALSE
173.616	268.184	6	FALSE
102.499	239.961	6	FALSE
106.013	295.688	4	TRUE
250.947	215.049	6	FALSE
219.821	259.662	6	FALSE
106.576	138.359	6	FALSE
193.186	108.16	5	FALSE
280.694	236.971	6	FALSE
148.526	174.753	6	FALSE
169.601	96.5024	6	FALSE
281.808	166.504	6	FALSE
291.94	152.388	4	TRUE
180.184	102.425	6	FALSE
252.481	277.04	6	FALSE
216.318	189.788	6	FALSE
123.645	119.061	6	FALSE
238.245	155.955	5	FALSE
180.531	328.75	4	TRUE
270.832	135.763	6	FALSE
218.943	165.75	6	FALSE
181.137	89.8008	6	FALSE
292.862	231.899	5	TRUE
171.129	82.9978	7	FALSE
229.412	200.065	7	FALSE
216.995	247.343	6	FALSE
206.68	241.117	6	FALSE
248.091	227.291	6	FALSE
126.671	269.822	6	FALSE
161.462	121.025	6	FALSE
50.9212	266.887	4	TRUE
258.443	170.02	6	FALSE
89.208	94.2131	4	TRUE
158.514	91.7439	6	FALSE
104.569	256.564	6	FALSE
216.462	296.306	6	FALSE
179.886	236.544	6	FALSE
188.609	64.1873	6	FALSE
53.9402	179.39	6	FALSE
208.543	267.877	6	FALSE
77.8296	176.739	6	FALSE
237.686	145.112	6	FALSE
95.8093	142.26	5	FALSE
138.567	233.771	5	FALSE
121.267	139.688	6	FALSE
67.121	104.056	5	TRUE
43.5381	202.66	6	TRUE
278.813	106.901	5	TRUE
56.8343	122.708	6	FALSE
80.5705	111.128	6	FALSE
202.087	145.222	6	FALSE
237.98	232.451	6	FALSE
209.265	171.699	5	FALSE
112.424	96.033	6	FALSE
154.318	66.7055	6	FALSE
260.602	249.509	7	FALSE
237.059	178.913	6	FALSE
233.051	167.454	7	FALSE
194.628	310.896	6	FALSE
112.662	232.814	6	FALSE
259.45	132.444	6	FALSE
75.9689	213.174	7	FALSE
270.903	240.054	6	FALSE
190.842	141.156	6	FALSE
203.513	104.779	6	FALSE
269.046	163.496	6	FALSE
53.4858	219.316	6	FALSE
238.773	194.518	6	FALSE
148.258	97.7972	5	FALSE
89.7636	159.18	6	FALSE
116.112	292.786	7	FALSE
293.762	187.485	4	TRUE
68.1481	116.882	6	FALSE
182.12	149.733	6	FALSE
85.3253	147.732	6	FALSE
143.134	106.883	6	FALSE
279.2	143.667	6	FALSE
198.048	75.7131	6	FALSE
207.173	207.577	6	FALSE
184.981	77.6394	6	FALSE
235.21	134.176	6	FALSE
181.782	115.496	6	FALSE
56.9176	168.183	6	FALSE
44.0495	253.205	7	TRUE
43.5103	171.379	4	TRUE
137.954	158.611	6	FALSE
292.534	258.257	4	TRUE
133.763	143.973	7	FALSE
163.004	291.041	6	FALSE
170.279	229.274	6	FALSE
220.435	87.3559	6	FALSE
158.245	252.595	6	FALSE
217.025	283.748	6	FALSE
200.865	60.5706	6	TRUE
228.424	278.5	6	FALSE
222.821	115.86	6	FALSE
239.943	243.532	6	FALSE
268.817	100.638	4	TRUE
218.306	308.531	5	TRUE
296.085	175.483	9	TRUE
280.543	224.841	6	FALSE
293.104	138.719	7	TRUE
167.645	335.035	6	TRUE
272.472	174.134	6	FALSE
210.648	139.694	6	FALSE
92.5372	105.949	7	FALSE
130.347	67.7914	4	TRUE
44.8577	214.846	4	TRUE
272.539	251.458	5	FALSE
253.054	264.129	7	FALSE
208.927	255.111	6	FALSE
207.728	303.45	6	FALSE
171.324	148.216	6	FALSE
173.06	160.138	6	FALSE
148.87	311.472	5	FALSE
138.707	182.121	6	FALSE
279.907	154.893	6	FALSE
237.858	221.909	6	FALSE
177.604	55.2444	5	FALSE
204.189	290.471	6	FALSE
275.989	261.525	7	FALSE
258.545	93.0345	10	TRUE
42.1587	145.011	6	TRUE
187.344	51.7656	5	TRUE
290.363	220.895	4	TRUE
151.779	293.51	5	FALSE
295.125	115.887	6	TRUE
260.879	143.466	6	FALSE
192.251	325.355	8	TRUE
251.817	289.733	7	TRUE
120.478	72.4561	7	TRUE
293.352	126.669	4	TRUE
77.0701	98.3486	6	TRUE
282.911	215.815	5	FALSE
172.378	44.6451	4	TRUE
248.308	100.684	6	FALSE
189.897	97.0906	5	FALSE
294.488	211.732	7	TRUE
245.435	111.062	6	FALSE
42.3466	130.002	4	TRUE
105.973	105.358	6	FALSE
116.336	222.152	6	FALSE
249.824	202.441	6	FALSE
293.282	164.025	5	TRUE
258.903	157.17	6	FALSE
43.1263	159.787	5	TRUE
276.326	273.67	5	TRUE
146.234	84.5628	6	FALSE
272.992	189.226	6	FALSE
248.999	151.576	6	FALSE
233.832	91.2238	6	FALSE
99.794	177.542	5	FALSE
131.765	188.969	5	FALSE
111.103	161.582	6	FALSE
92.4542	276.369	6	FALSE
52.6649	154.103	6	FALSE
171.828	320.775	6	FALSE
103.059	200.574	6	FALSE
92.1351	195.593	6	FALSE
296.642	243.72	6	TRUE
268.331	151.428	6	FALSE
211.487	218.534	6	FALSE
138.956	291.329	6	FALSE
71.6297	275.801	4	TRUE
258.074	105.914	6	FALSE
227.567	290.408	6	FALSE
165.874	70.8782	5	FALSE
285.521	267.299	3	TRUE
250.948	240.993	6	FALSE
100.021	115.414	5	FALSE
116.844	107.165	6	FALSE
180.114	137.86	6	FALSE
151.698	185.93	6	FALSE
137.668	95.5747	6	FALSE
147.489	152.516	6	FALSE
231.365	301.555	6	TRUE
229.944	264.822	6	FALSE
269.699	124.764	6	FALSE
140.859	60.5079	6	TRUE
67.7839	131.003	6	FALSE
174.556	201.534	6	FALSE
99.7171	165.56	6	FALSE
222.198	73.6383	6	TRUE
230.231	215.19	5	FALSE
228.505	188.201	5	FALSE
246.127	88.5147	4	TRUE
232.795	80.1603	5	TRUE
264.969	259.811	5	FALSE
265.884	114.461	6	FALSE
162.996	48.0247	4	TRUE
152.859	54.0306	4	TRUE
55.5717	111.398	4	TRUE
215.642	199.286	5	FALSE
113.344	304.733	9	TRUE
272.169	200.496	6	FALSE
173.788	215.145	6	FALSE
213.273	152.843	6	FALSE
211.252	67.6071	4	TRUE
70.4845	235.518	6	FALSE
148.4	281.731	6	FALSE
149.124	118.004	6	FALSE
159.909	324.854	4	TRUE
154.232	131.511	6	FALSE
103.443	283.938	6	FALSE
235.912	104.082	6	FALSE
104.487	272.032	6	FALSE
204.547	227.433	5	FALSE
197.239	298.269	6	FALSE
86.9325	184.907	6	FALSE
160.557	266.435	6	FALSE
184.972	303.538	6	FALSE
159.077	169.246	6	FALSE
117.424	279.366	6	FALSE
136.461	262.16	6	FALSE
47.5163	240.152	5	TRUE
136.576	313.465	5	TRUE
115.323	263.819	6	FALSE
262.415	193.31	6	FALSE
66.9683	223.952	6	FALSE
205.728	315.181	4	TRUE
145.742	141.504	5	FALSE
246.871	163.573	6	FALSE
144.119	301.717	6	FALSE
91.5778	208.469	6	FALSE
219.8	178.359	7	FALSE
230.588	252.401	6	FALSE
51.9163	137.065	6	FALSE
75.9438	152.246	6	FALSE
184.72	316.751	6	FALSE
65.9117	199.4	7	FALSE
183.025	275.062	6	FALSE
293.552	201.146	5	TRUE
79.0547	201.579	5	FALSE
224.436	225.911	7	FALSE
94.025	248.834	6	FALSE
211.434	94.7976	6	FALSE
64.159	212.885	5	FALSE
244.709	124.5	6	FALSE
222.53	102.157	6	FALSE
84.7033	256.795	6	FALSE
42.8942	186.338	7	TRUE
152.904	200.807	6	FALSE
205.853	279.849	6	FALSE
261.006	180.692	6	FALSE
149.939	270.531	6	FALSE
82.505	241.109	6	FALSE
89.2098	171.776	6	FALSE
126.518	164.803	6	FALSE
248.823	138.775	6	FALSE
157.622	106.052	7	FALSE
54.7734	205.538	6	FALSE
124.966	151.787	6	FALSE
78.4872	125.816	6	FALSE
150.065	227.838	6	FALSE
182.984	193.671	6	FALSE
174.465	296.12	6	FALSE
125.757	229.411	7	FALSE
99.7342	128.132	7	FALSE
137.089	221.045	6	FALSE
80.7625	227.151	6	FALSE
125.154	215.067	6	FALSE
77.7522	165.45	6	FALSE
198.19	89.0423	7	FALSE
117.885	188.195	7	FALSE
149.102	242.836	6	FALSE
70.7878	261.268	6	FALSE
90.2802	219.263	6	FALSE
224.264	129.66	6	FALSE
94.0133	232.556	6	FALSE
72.27	249.174	6	FALSE
188.962	128.429	6	FALSE
233.076	117.652	6	FALSE
223.606	143.757	6	FALSE
57.0688	255.064	7	FALSE
67.535	172.255	6	FALSE
62.1995	144.381	6	FALSE
61.5865	272.108	6	TRUE
192.272	249.054	7	FALSE
114.741	128.725	6	FALSE
112.928	149.048	5	FALSE
87.9507	132.882	6	FALSE
186.537	165.032	7	FALSE
281.514	119.074	6	FALSE
125.55	92.5189	6	FALSE
114.585	203.564	6	FALSE
192.524	235.832	6	FALSE
124.046	254.311	6	FALSE
104.938	212.26	6	FALSE
174.743	185.473	6	FALSE
57.2579	230.432	6	FALSE
247.918	187.885	6	FALSE
211.158	126.17	6	FALSE
198.049	259.112	5	FALSE
159.403	144.931	6	FALSE
199.317	119.743	7	FALSE
60.5483	242.887	5	FALSE
140.361	130.838	6	FALSE
174.672	126.008	6	FALSE
127.481	286.842	6	FALSE
209.16	81.2613	6	FALSE
136.301	275.708	6	FALSE
184.748	178.95	6	FALSE
261.057	207.984	6	FALSE
74.7417	189.85	6	FALSE
212.431	113.056	6	FALSE
147.726	323.172	7	TRUE
240.087	270.96	6	FALSE
128.105	130.45	6	FALSE
177.43	68.0547	6	FALSE
200.591	132.087	6	FALSE
43.694	120.087	3	TRUE
157.905	79.1547	6	FALSE
83.0407	268.543	6	FALSE
196.776	217.08	7	FALSE
136.824	172.295	6	FALSE
270.183	229.056	6	FALSE
54.0636	192.588	6	FALSE
200.975	162.685	7	FALSE
134.679	245.557	7	FALSE
219.392	271.179	6	FALSE
240.783	293.469	4	TRUE
81.6971	282.256	6	TRUE
184.002	223.889	6	FALSE
259.19	233.235	6	FALSE
179.682	250.464	5	FALSE
283.059	205.863	6	FALSE
194.293	203.021	6	FALSE
227.123	157.043	6	FALSE
102.382	84.9995	6	TRUE
194.113	282.781	6	FALSE
173.123	283.432	6	FALSE
133.053	80.4452	7	FALSE
135.771	117.193	6	FALSE
216.813	234.081	6	FALSE
284.17	250.221	6	FALSE
113.279	175.428	7	FALSE
142.639	72.5692	6	FALSE
163.667	194.324	6	FALSE
161.792	158.267	6	FALSE
192.603	153.401	5	FALSE
282.823	181.05	6	FALSE
240.265	208.106	6	FALSE
111.573	246.684	6	FALSE
186.63	289.209	6	FALSE
196.767	174.767	6	FALSE
103.415	225.061	6	FALSE
170.051	255.669	6	FALSE
147.919	163.821	6	FALSE
124.914	176.2	6	FALSE
282.293	131.432	6	FALSE
248.68	252.722	5	FALSE
184.468	209.737	6	FALSE
63.6847	183.925	6	FALSE
167.684	135.634	6	FALSE
183.443	261.786	7	FALSE
169.677	243.961	6	FALSE
282.602	194.05	6	FALSE
146.138	256.109	6	FALSE
114.937	83.7293	5	TRUE
272.824	212.992	7	FALSE
255.107	119.036	6	FALSE
129.493	104.568	6	FALSE
263.521	269.358	6	FALSE
101.463	154.206	7	FALSE
102.523	188.1	6	FALSE
127.278	200.767	6	FALSE
203.716	195.537	6	FALSE
169.669	111.602	6	FALSE
44.4576	227.136	6	TRUE
173.241	170.944	6	FALSE
142.991	193.908	6	FALSE
261.263	220.225	6	FALSE
220.434	209.333	6	FALSE
206.891	182.56	6	FALSE
161.645	278.556	6	FALSE
92.8109	288.932	5	TRUE
160.778	236.923	6	FALSE
74.9171	140.477	6	FALSE
163.339	209.023	6	FALSE
193.452	188.901	6	FALSE
148.206	213.921	6	FALSE
239.342	281.457	6	FALSE
171.955	308.675	6	FALSE
161.491	221.34	6	FALSE
122.644	242.99	5	FALSE
64.2147	157.797	6	FALSE
162.371	180.761	6	FALSE
247.011	175.404	6	FALSE
158.712	302.801	7	FALSE
122.547	307.13	5	TRUE
196.096	270.435	6	FALSE
265.356	280.302	4	TRUE
161.8	313.591	6	FALSE
240.096	259.457	6	FALSE
94.4761	262.827	6	FALSE

## Sheet: 3_DislocationDisplacement-III
Delta(r0)
0.0239699
0.734615
0.0290604
0.691244
0.028488
0.0296238
0.0394002
0.668267
0.0378741
0.0515228
0.0391663
0.0325846
0.728079
0.722759
0.0184065
0.719151
0.720539
0.0347814
0.0492046
0.705675
0.0279271
0.0462022
0.716944
0.741547
0.0404616
0.0809747
0.0458024
0.0205997
0.0808744
0.0214945
0.0170223
0.0650148
0.0909836
0.0161971
0.0253297
0.02719
0.0176068
0.0567872
0.0343014
0.0102826
0.0312832
0.0576778
0.0357494
0.0683555
0.0304657
0.0434035
0.0884067
0.030672
0.0933927
0.088785
0.03313
0.956037
0.00931734
0.03703
0.978826
0.0137598
0.0170374
0.0148997
0.968889
0.029238
1.50745
0.711904
0.0264506
0.943774
0.915189
0.0570699
0.0130221
0.0335703
0.0373598
0.0352532
0.0368993
0.959742
0.957169
0.973532
0.0262667
0.880112
0.0456664
0.0426028
0.0169046
0.0139178
0.0127054
0.939682
0.927023
0.927791
0.955089
0.0305534
0.911775
1.49206
0.0590429
0.0246812
0.0144211
0.012313
0.031873
0.0256379
0.0248228
0.018973
0.0411544
0.029285
0.0346901
0.0676928
0.0229519
0.0382138
0.0685958
0.0302473
0.0213712
0.0221492
0.032374
0.0300368
0.0232893
0.0199932
0.0867489
0.0134196
0.01641
0.00745303
0.0166296
0.0670685
0.0397304
0.0238069
0.0177835
0.0368036
0.0866035
0.0175914
0.0121881
0.00897026
0.0388703
0.0516461
0.030265
0.0504357
0.0270901
0.0555777
0.0257952
0.0481793
0.0437908
0.00674389
0.0156967
0.0253548
0.0336004
0.0188658
0.0247404
0.0227959
0.0131125
0.0333653
0.443087
0.478672
0.024845
0.455602
0.0199547
0.0317169
0.4249
0.024593
0.00472844
0.0213647
0.00815596
0.0262963
0.0285702
0.0497072
0.0184617
0.0337291
0.0440348
0.0422779
0.042172
0.0266602
0.475764
0.463245
0.0475443
0.0427691
0.00610247
0.0075683
0.0135005
0.0193411
0.0360792
0.0185398
0.0248567
0.0294909
0.0141507
0.0119463
0.0482649
0.0455435
0.0289526
0.0566224
0.0222169
0.0198911
0.028816
0.00482553
0.0503597
0.0298135
0.0893836
0.0514791
0.0188107
0.0411642
0.0304889
0.0400169
0.00132985
0.0278338
0.0247502
0.0113111
0.0588064
0.0475439
0.0469028
0.0381641
0.033903
0.0721731
0.0451802
0.0393666
0.0277289
0.0175777
0.0303933
0.00731746
0.0408202
0.0209531
0.00981689
0.0279075
0.0641738
0.020132
0.0526782
0.0368516
0.0317892
0.0337936
0.0283276
0.0294425
0.0406659
0.0869545
0.00985774
0.0411759
0.0344469
0.0380585
0.0227549
0.0503889
0.0523686
0.0145903
0.0299164
0.02726
0.0226794
0.0575409
0.0224324
0.0265493
0.0327562
0.0727885
0.0117023
1.00171
0.978424
0.109938
0.0558393
0.0237887
0.0872856
0.0437222
0.0674733
0.0219469
0.0323387
0.0862872
0.0222254
0.0425976
0.0368296
0.0599319
0.0521952
0.985067
1.02816
0.0374912
0.032279
0.00833011
0.0354807
0.0576627
0.0301356
0.127464
0.0318423
1.05279
1.05917
0.0379204
0.0485134
0.0170477
0.0337756
0.0459903
0.0534556
0.412575
0.0391714
0.405138
0.0377147
0.0315334
0.0335866
0.0509407
0.435291
0.437435
0.0139618
0.0170495
0.0175268
0.0439113
0.0537427
0.0298812
0.0466044
0.0411922
0.00471722
0.0116706
0.0119511
0.0314958
0.0106336
0.0364842
0.00611372
0.0241218
0.0328738
0.0400982
0.0200331
0.0468586
1.03
0.0341736
1.05995
1.03181
1.05129
0.0012826
0.0187143
0.0427462
0.0176715
0.0293602
0.0440842
0.0880467
0.0763067
0.0493966
0.0867682
0.0666224
0.0542814
0.0166711
0.589928
0.0630487
0.0464823
0.00993043
0.0640842
0.0394187
0.0214668
0.0268153
0.0426395
0.0426838
0.031975
0.0700077
0.0122344
0.0314784
0.0105428
0.0481933
0.0647141
0.0484579
0.0266367
0.0431206
0.0249076
0.0175707
0.0305359
0.0391342
0.0232361
0.0237172
0.104626
0.0543651
0.0560156
0.0380442
0.0392038
0.0561191
0.0257629
0.0140604
0.0285959
0.0202283
0.0297762
0.0329845
0.0172647
0.0649795
0.0346176
0.077024
0.0385504
0.0141871
0.0425053
0.0414423
0.00895953
0.0302413
0.0251425
0.0403026
0.0165167
0.0107423
0.0306919
0.0238472
0.0447526
0.0281665
0.0309086
0.0222889
0.0627719
0.0122544
0.0245741
0.0463638
0.0320557
0.0103086
0.01084
0.0211062
0.0390772
0.0466044
0.657132
0.662101
0.0338769
0.0185297
0.0249924
0.0418561
0.0342336
0.0211793
0.0205102
1.49441
0.448714
0.0459143
1.0788
1.09412
0.457635
1.50932
0.0188053
0.0213339
0.0454262
0.0348899
0.0353262
0.0160121
0.642677
1.45245
0.0242162
0.0340895
0.0607838
0.0244567
0.0151167
0.043406
0.999879
1.05044
0.0519029
0.0607535
0.0203443
0.0448572
0.0283354
0.0350034
0.00486977
0.0611582
0.0587013
0.0306517
0.0391995
0.0206856
0.00687875
0.0429016
0.0464459
0.0299851
0.0300266
0.0808232
0.0277147
0.143027
0.0456554
0.0358971
0.0170094
0.0506695
0.0784382
0.0341679
0.0413636
0.02297
0.0631574
0.054297
0.0434841
0.05314
0.0311884
0.0138482
0.0353675
0.0203365
0.0082155
0.0249299
0.0226224
0.0426297
0.0412362
0.0266922
0.0432753
0.0431196
0.0358368
0.0646455
0.0171705
0.0254132
0.0117387
0.0218927
0.0266747
0.0222812
0.0417647
0.0339522
0.0243397
0.00863121
0.0299195
0.0553849
0.476789
0.110698
0.0191253
0.0375569
0.0310312
0.673475
0.0136231
0.032938
0.0206885
0.0243244
0.0506725
0.0381735
1.51581
1.49358
0.0153268
0.0391277
0.949439
0.0285463
0.684245
0.646858
0.0143213
0.943427
0.0216488
0.0286499
0.0433813
0.0404939
1.50451
0.0388988
0.670323
0.67746
1.47508
0.044068
1.52059
1.52535
0.0431247
0.032464
0.0346954
1.55244
0.0788235
0.0477136
0.411405
0.0469558
0.40678
0.0367476
0.0090273
0.0230342
0.0233981
0.00487795
0.0566278
0.0217834
0.0293752
0.0183631
0.0199307
1.41564
0.0475359
1.37793
0.0278574
0.0169727
0.0154337
0.0376618
0.0256658
0.0483845
0.0709636
0.939253
0.0345132
0.952122
1.44984
0.0149045
1.06944
0.0204225
0.00863579
0.986267
1.44916
0.0064267
0.0144029
0.0225012
0.0522088
0.026711
0.806276
0.839527
0.0438675
0.0800878
0.0511373
0.996193
0.0886309
0.41219
0.0338716
0.486899
0.88532
0.912672
0.0174791
0.949657
0.0318004
1.49037
1.51264
0.427096
0.446964
0.0490938
0.0169942
1.00914
0.0406774
0.0279067
0.0144578
0.989259
0.00969704
0.942942
0.0196534
0.951393
0.0161798
0.0235862
0.0154533
0.0279627
0.0457831
0.979208
0.0667503
0.0118488
0.0374173
0.025034
0.0570373
0.0738186
1.06306
0.0289608
1.01234
1.011
0.990049
0.966199
0.0167934
0.0389264
0.0188141
0.01421
0.0251576
1.06863
0.0434211
0.00620075
0.0189038
0.0362215
0.0454278
0.0461311
0.0371866
0.0652683
0.021417
0.0557487
0.0129447
0.100172
0.121279
0.0555036
0.0336366
0.0564445
0.0301755
0.140085
0.0683426
0.0293767
0.0318548
0.00994301
0.0472649
0.0426055
0.0103012
0.0290065
0.0280641
0.0616841
0.019313
0.0557611
0.0661998
0.00370867
0.0438721
0.047952
0.050675
0.0721588
0.0401122
0.0186186
0.0680537
0.113227
0.0674148
0.0660493
0.0218756
0.0256772
0.0223591
0.0225251
0.0268296
0.0239768
0.0398205
0.0167032
0.0184476
0.0341783
0.0374679
0.0393726
0.0210252
0.0353172
0.0551076
0.0884815
0.0531296
0.653587
0.641719
0.029091
0.0284375
0.0092013
0.0345621
0.0202104
0.0257589
0.0882353
0.0618039
0.0163427
0.0452827
0.0214609
0.0165324
0.027508
0.00632462
0.0446905
0.645365
0.00756084
0.615316
0.608924
0.629004
0.898558
0.90257
0.0163723
0.0163689
0.0412616
0.628989
0.0199373
0.00770801
0.0221394
0.0258772
0.641581
0.0479341
0.0642153
0.0408979
0.604703
0.605856
0.034207
0.0322564
0.0328785
0.0734474
0.0592196
0.699314
0.888912
0.747478
0.0547936
0.067929
0.0592489
0.144272
0.0616282
0.0415907
0.0342412
0.0497675
0.0233127
0.0547148
0.0458364
0.0150208
0.0387648
0.0279796
0.0356052
0.0210182
0.0266757
0.0163365
0.0316179
0.0120853
0.022431
0.00800447
0.0165723
0.0349685
0.0635498
0.0507199
0.473495
0.464929
0.0665656
0.04944
0.00516202
0.0156725
0.0185877
0.00841471
0.0325477
0.0303151
0.0371552
0.0522294
0.0194961
0.0113162
0.451482
0.0306024
0.457587
0.0416601
0.663604
0.656006
0.0354131
0.660083
0.631503
0.624429
0.693935
0.701168
0.0143647
0.668956
0.68271
0.665484
0.500709
0.0456059
0.489767
0.925505
0.912865
0.0266065
0.0756937
0.46007
1.35645
1.36914
0.02092
0.0677845
0.0826535
0.0966481
0.00800725
0.0245882
0.007452
0.0125881
0.0222866
0.0110208
0.636405
0.0397332
0.0443684
0.0412284
0.695287
1.57009
1.57528
0.0594426
0.0244067
0.0232891
0.0811144
0.712248
0.690075
0.0220429
0.044818
0.0382296
0.0292264
0.0710888
0.0630628
0.0371487
0.740764
0.0917025
0.0656168
0.938755
0.0558822
0.065232
0.0657505
0.0229309
0.0428166
0.0224749
0.0576746
0.0719697
0.0289941
0.0605668
0.099505
0.0308102
0.016374
0.0628161
0.403019
0.403609
0.00679731
0.0380029
0.0588878
0.0425061
0.423636
0.0296673
0.0435557
0.0568927
0.00992227
0.0126975
0.0884769
0.414901
0.0939066
0.0320198
0.114382
0.0421666
0.0315064
0.113157
0.0357884
0.0786954
0.421843
0.476458
0.0244427
0.040507
0.00891417
0.0387587
0.0580191
0.0345799
0.0112282
0.0233522
0.0403603
0.0827163
0.0316373
0.0262517
0.0782487
0.0973983
0.0816958
0.101986
0.0794116
0.031395
0.0741662
0.0354232
0.0119703
0.0684002
0.0357349
0.0799824
0.0150314
0.0353652
0.0104715
0.0159979
0.031391
0.025134
0.0558572
0.0863999
0.0154586
0.0624225
0.0490849
0.0364728
0.0043067
0.0282171
0.00745754
0.472435
0.457959
0.467438
0.0311045
0.500077
0.0470844
0.0612231
0.0149049
0.0519656
0.0699304
0.0375914
0.584742
0.0267387
0.642594
0.621227
0.591541
0.0147973
0.0403847
0.0489717
0.0732181
0.0531833
0.63221
0.0221802
0.0326083
0.0315474
0.0636949
0.60376
0.0496556
0.0458534
0.0237671
0.599341
0.617956
0.029668
0.00196141
0.0229221
0.036137
0.0608575
0.692815
0.0255686
0.00233805
0.0257179
0.0361731
0.0240576
0.103012
0.0409545
0.0492882
0.0395331
0.937481
0.0562577
0.0226717
0.408286
0.0382022
0.0273307
0.4413
1.01338
0.0518909
0.0070381
0.0533618
0.0239898
1.03819
0.998754
0.0281563
0.0346193
0.615991
0.624725
0.610613
0.629597
0.00668863
0.00701537
0.0131893
0.722628
0.747394
0.0825864
0.70607
0.0461006
0.018521
0.0468431
0.725528
0.636733
0.0540437
1.52167
0.0687871
0.0227747
0.0436606
0.097358
0.0252799
0.082083
0.0624797
0.0132968
0.0149059
1.07272
0.0115324
0.572674
1.4954
0.080177
0.033686
0.0494282
0.0646387
1.07447
1.049
0.0369934
0.0499465
0.0292178
0.84698
0.853962
0.0661513
0.0289133
0.0281963
0.0446013
0.0552331
0.0379558
0.101511
0.0739824
0.0296481
0.0385678
0.0575917
0.0547734
0.116906
0.0408427
0.784834
0.0165344
0.00718224
0.0937779
0.0309458
0.00439517
0.0176068
0.00909988
0.0216691
0.016418
0.0139764
0.0158158
0.0190545
0.0403493
0.0361429
0.108762
0.0314236
0.106754
0.0656179
0.0223404
0.0385134
0.0560852
0.0339884
0.0710645
0.0155877
0.0308264
0.0329284
0.0127153
0.0142521
0.0169374
0.0321378
0.0321777
0.0226347
0.014975
0.0335416
0.0648457
0.0409347
0.0224487
0.0392932
0.043228
0.0528481
0.0572165
0.0394062
0.00766928
0.0548468
0.046327
0.0367005
0.0233652
0.0365358
0.0244196
0.0118391
0.0365181
0.891093
0.884143
0.022952
0.911432
0.9263
0.0158698
0.0131598
0.904507
0.036123
0.0523489
0.0750357
0.0536474
0.0563986
0.0277999
0.00975376
0.0268064
0.0524967
0.0534153
0.0286927
0.0278323
0.0272415
0.0598941
0.0066888
0.0484433
0.0277669
0.0245297
0.0426378
0.090402
0.0344129
0.0318716
1.11267
1.10667
0.0531241
0.413394
0.419369
0.0207432
0.0436019
0.405963
0.0424321
0.0283501
0.0296826
0.0296222
0.0280403
0.0255527
0.0495329
0.0256292
0.0278215
0.0360011
0.04169
0.0140264
0.0594745
0.0602757
0.0412444
0.070027
0.0170719
0.0141988
0.441011
0.041124
0.365998
0.0204159
0.420303
0.413865
0.0207551
0.402588
0.404631
0.0233885
0.372133
0.0249109
0.037596
0.049197
0.087407
0.0052046
0.0233141
0.0282743
0.0157155
0.0207926
0.0764611
0.0270037
0.720128
0.0776569
0.0303162
0.0220467
0.0195488
0.0123226
0.00696264
0.0315064
0.0314067
0.0215066
0.0492199
0.607186
0.617364
0.00920204
0.00968718
0.00874259
0.0273708
0.072094
0.0477313
0.0475432
0.0329027
0.029714
0.0137634
0.00689543
0.0217851
0.0278051
0.0391713
0.589311
0.0454457
0.872869
0.938941
0.574092
0.554048
0.0583882
0.0452879
0.0159554
0.0322112
0.0379067
0.594793
0.0157043
0.0340883
0.0410411
0.0410998
0.0313107
0.00787605
0.0117248
0.670772
0.918434
0.91606
1.47728
1.60414
0.0192569
0.0404549
0.0179607
0.725703
0.588866
0.566805
0.57481
0.626292
0.0467974
0.0370189
0.0515982
0.660772
0.042745
0.0163665
0.0383083
0.02776
0.031519
0.0133524
0.0169154
0.0260628
0.0243924
0.0411209
0.031189
0.0801214
0.0237995
0.0335146
0.0370906
0.0458034
0.0168199
0.0256332
0.756867
0.0270639
0.754213
0.0289797
0.66381
0.645181
0.0140854
0.672682
0.696315
0.929116
0.681769
0.044127
0.0574923
0.0516609
0.035485
0.0170696
0.0452324
0.0373474
0.0370417
0.0324898
0.0257135
0.0328538
0.0276209
0.0526591
0.0288704
0.0127809
0.0390294
0.00359982
0.0315843
0.717409
0.0147473
0.0305735
0.66407
0.652666
0.45126
0.0281957
0.87939
0.551093
0.0104834
0.667922
0.0291667
0.0370758
0.0270207
0.469698
0.521044
0.47687
0.905239
0.0485861
0.00636966
0.0176233
0.032895
0.0825757
0.0413106
1.58364
1.57731
0.0549992
0.0265167
0.0308083
0.0130284
0.0318551
0.0773431
0.0261027
0.0391141
0.0387982
0.0810583
0.0135543
0.0106568
0.0271059
0.010044
0.0225863
0.0378024
0.0303124
0.0101562
0.0204527
0.0540962
0.0384601
0.013564
0.02211
0.0557937
0.00395536
0.0518015
0.0696496
0.0330195
0.0429091
0.0514096
0.0365035
0.0338922
0.00992401
0.0148149
0.0433692
0.0472264
0.0557489
0.0800898
0.0254788
0.0861972
0.920574
0.948537
0.564267
0.0725051
0.0342407
0.0167616
0.056766
0.0490993
0.0673059
0.0159786
0.0435308
0.0950103
0.02282
0.0178469
0.0278024
1.02017
1.08403
1.12017
0.0146761
0.497329
0.470843
0.024089
0.0260226
0.488858
0.0069871
0.00558312
0.891141
0.0386103
0.0186402
0.886048
0.639227
0.0145569
0.0174631
0.729098
0.982453
0.0230471
0.869426
0.0152971
0.0423769
1.07224
1.03916
1.08369
0.00672097
0.0251134
0.025147
0.0371036
0.0204383
0.0239259
0.0422861
0.0297479
0.0665903
0.115941
1.14172
0.0278962
0.0377739
0.0433299
0.0480008
0.0372949
0.039143
0.0173916
0.036871
0.0590704
0.0608213
0.0545875
0.068583
0.032663
0.0302046
0.0523511
0.0460635
0.0090562
0.0336909
0.0116983
0.0305805
0.0240984
0.075229
0.0389917
0.0205355
1.33189
0.0612231
0.0863586
0.0521038
0.0105649
0.0657884
0.0164632
0.0407049
0.0264296
0.0144347
0.00805653
1.52844
0.0077258
1.53217
0.00382701
1.39548
0.0195605
0.0132346
0.0226215
0.582459
0.621376
0.08254
0.0143312
0.0381207
0.00826023
0.0352815
0.609616
0.0394959
1.50637
1.50839
0.0416058
0.0198261
0.0262633
1.54311
0.946136
0.0119652
0.0552943
0.041591
0.0218765
0.0216077
0.0150435
0.0465
0.0265875
0.0194199
0.042368
0.0340169
0.0157924
0.0244271
0.0427542
0.991255
1.41217
0.0439793
1.4295
1.40633
0.0831065
0.0409013
1.42033
0.0345029
0.0734706
0.0096613
0.00296552
0.896923
0.964107
0.0618423
0.468813
0.0576778
0.039903
0.0351382
0.0241249
0.495691
0.466748
0.014048
0.0259192
0.0207821
0.0435226
0.0976927
0.0379934
0.0282749
0.0355671
0.976081
0.0373219
0.95349
0.942571
0.0119127
0.911206
0.937767
0.0334207
0.0023947
0.0307028
0.0327551
0.0564992
0.0693487
0.0335866
0.0238964
0.00215782
0.0335379
0.0590059
0.0370582
0.0290176
0.0317087
0.0676748
0.0157054
0.0336268
0.0502837
0.0538706
0.860891
0.0997279
0.880261
0.0291089
0.0095079
0.00554701
0.0200716
0.0166365
0.0133453
0.00994164
0.0727841
0.0435795
1.00159
1.08386
0.0434623
0.0303564
0.0137309
0.0309818
0.0524594
1.11155
0.0485049
0.0278281
0.0297439
0.00880391
0.0786923
0.0462979
0.0603221
0.0164399
0.0301935
0.0593491
0.0317123
0.0133006
0.0217393
1.02235
1.00887
0.0626374
0.0811207
0.0231995
0.0188256
0.0282154
0.0193521
0.033682
0.0215812
0.0197415
0.0156422
0.0295869
0.0242752
0.0270788
1.0107
1.02766
0.0276811
0.0515702
0.0572294
0.0589553
0.0563741
0.0301928
0.0232607
1.07466
1.06519
0.0386483
0.0259588
0.0254974
0.0218684
0.016165
0.0505857
0.0569177
1.04622
1.04247
0.0487535
0.0408066
1.01609
0.992729
0.0215253
0.0250749
0.0406181
0.0302347
0.0418142
0.0138143
0.0188294
0.0430575
0.0382057
0.0222675
0.0188055
0.0338775
0.0171755
0.0198633
0.0245871
0.0142369
0.89441
0.585858
0.033362
0.0360411
0.392431
0.00985532
0.423726
0.124168
0.0900215
0.0304394
0.559956
0.583624
0.0120355
0.0123591
0.0417043
0.396956
0.0681441
1.55333
0.0504259
0.0351755
0.0378738
1.52985
1.53351
1.53368
1.48534
1.46361
0.0109904
0.0306456
0.00600707
0.0174218
0.0146824
0.0109515
0.0392943
0.0574873
0.0404344
1.54189
0.0752937
0.0225946
0.0360487
0.0343172
0.622647
0.0312671
0.666308
1.28906
0.00415405
0.0200965
0.0215324
0.674581
0.0540277
0.611114
0.0405515
0.0147612
0.0563277
0.0679296
0.00231257
0.00593815
0.0422784
0.0530249
0.0589464
0.0532998
0.0237018
0.060444
0.0289232
0.015895
0.0259391
0.0195045
0.0339223
0.0285602
0.0275482
0.0378116
0.021523
0.0582752
0.0199674
0.0319069
0.0164916
0.0157647
0.00426835
0.0126456
0.603179
0.594758
0.545358
0.647227
0.0670723
0.596856
0.601664
0.636936
0.614351
0.00981975
0.932606
0.00323493
0.883911
0.0136839
0.394843
0.0692079
0.0382454
0.0117401
0.399437
0.453861
1.35539
0.0440637
0.0272529
0.073055
0.0423608
0.0419
0.909574
0.417358
0.0639117
0.0254896
0.0134936
0.0137153
0.0146271
0.022985
0.0385881
0.0115527
0.0113135
0.0349128
0.0204259
0.020457
0.0193343
0.0239357
0.0474148
0.0324225
0.073239
0.0708891
0.0574038
0.0295298
0.0228234
0.413068
0.0647777
0.931898
0.0108235
0.032366
0.0273132
0.0279054
0.0230068
0.0464423
0.90824
0.675369
0.0253829
0.0291051
0.720689
0.657865
0.0346434
0.0292797
0.00659023
0.0149587
0.0320355
0.0295915
0.0445702
0.0265312
0.0320023
0.0594282
0.00969294
0.0476185
0.0376575
0.0233256
0.0506012
0.618603
0.629613
0.0548263
0.0290901
0.00897136
0.026151
0.0685665
0.0137729
0.0286684
0.100241
0.0218443
0.0609498
0.0669096
0.0315087
0.0365868
0.050814
0.462533
0.0284986
0.0271462
0.0280846
0.024848
0.0143363
0.0726085
0.0490127
0.93102
0.933179
0.0243255
0.916609
0.909573
0.0212186
0.0136342
0.0534291
0.0103606
0.00910001
0.0325877
0.0133658
0.0313963
0.0343358
0.489505
0.623837
0.679786
0.0333099
0.013151
0.0181844
0.0348589
0.0144134
0.0276929
0.0379818
0.0118065
0.435621
0.43393
0.443584
0.106698
0.0328988
0.0291247
0.83374
0.867455
0.0190179
0.931759
0.505457
0.0506317
0.0106515
0.0199173
0.0166658
0.0142113
0.0248764
0.0339656
0.0515209
0.0316131
0.0147601
0.610679
0.704319
0.0402891
0.0349855
0.0344711
0.0212464
0.456514
0.0482659
0.0264429
0.0332649
0.467213
0.0253816
0.0204435
0.0162189
0.0196836
0.0268454
0.0115087
0.0408444
0.0255151
0.0449306
0.036024
0.0328425
0.0167918
0.0324603
0.0357433
0.0347433
0.0188032
0.0201568
0.00796761
0.585682
0.0224589
0.0181353
0.0148973
0.00978804
0.0214815
0.034848
0.0431769
0.0239267
0.693806
0.820201
0.0222473
0.0599304
0.0252734
0.0722975
0.0941742
0.0505598
0.0404639
0.0432327
0.0117792
0.051377
0.0215325
0.0475451
0.0130333
0.0288907
0.0766774
0.892751
0.900314
0.0420042
0.56984
0.562579
0.0453592
0.0255913
0.0349479
0.0488876
0.0786628
0.0715133
0.0625468
0.108395
0.0196628
0.0141984
0.017295
0.0135998
0.0222572
0.0326824
0.0622432
0.109826
0.0193767
0.055593
0.0833528
0.047366
0.0238538
0.0820097
0.0827013
0.010346
0.0420829
0.422853
0.0839218
0.467678
0.47446
0.0257873
0.0175222
0.358966
0.0650814
0.0318543
0.0312543
0.034013
0.0151816
0.0102738
0.0269419
0.0788524
0.0176445
0.0632267
0.0634244
0.0413029
0.0428886
0.0632857
0.0537149
0.100056
0.0447867
0.0614293
0.009155
0.026012
0.0348
0.0342433
0.0638018
0.0190479
0.0101804
0.0235814
0.0409041
0.052673
0.058134
0.110399
0.0190836
0.018171
0.0266424
0.0209127
0.0224516
0.0224628
0.149031
0.0686125
0.106536
0.0634926
0.0330069
0.123967
0.0173778
0.0345269
0.0595397
0.0421722
0.0548433
0.0384581
0.0391428
0.0387957
0.0464669
0.108032
0.0620897
0.0403717
0.0117899
0.0329513
0.0679038
0.8276
0.744006
0.0485314
0.0410876
0.0467412
0.0219042
0.0181733
0.0678377
0.0757802
0.0422971
0.0176922
0.0276998
0.0490983
0.0283879
0.653241
0.590866
0.0138475
0.582443
0.0159509
0.589587
0.0100654
0.0510776
0.649759
0.0773959
0.022214
0.0329308
0.564752
0.543444
0.0243102
0.0175784
0.592174
0.033468
0.580607
0.019012
0.0642829
0.0527172
[truncated: 11,532 more rows]

## Sheet: 3_DislocationHopping
t(s)	pattern
51.875	1
51.9375	1
52	1
52.0625	1
52.125	1
52.1875	1
52.25	1
52.3125	1
52.375	1
52.4375	1
52.5	1
52.5625	1
52.625	1
52.6875	1
52.75	1
52.8125	1
52.875	1
52.9375	1
53	1
53.0625	1
53.125	1
53.1875	1
53.25	1
53.3125	1
53.375	1
53.4375	1
53.5	1
53.5625	1
53.625	1
53.6875	1
53.75	1
53.8125	1
53.875	0
53.9375	1
54	0
54.0625	0
54.125	0
54.1875	0
54.25	0
54.3125	0
54.375	1
54.4375	0
54.5	0
54.5625	0
54.625	0
54.6875	0
54.75	0
54.8125	0
54.875	1
54.9375	1
55	1
55.0625	1
55.125	1
55.1875	1
55.25	1
55.3125	1
55.375	1
55.4375	1
55.5	1
55.5625	1
55.625	1
55.6875	1
55.75	1
55.8125	0
55.875	0
55.9375	0
56	0
56.0625	1
56.125	1
56.1875	1

## Sheet: 3_DislocationSplitting
t(s)	pattern
296.875	1
296.938	0
297	0
297.062	0
297.125	0
297.188	0
297.25	0
297.312	1
297.375	1
297.438	0
297.5	1
297.562	1
297.625	0
297.688	0
297.75	1
297.812	1
297.875	0
297.938	0
298	1
298.062	0
298.125	0
298.188	0
298.25	1
298.312	0
298.375	0
298.438	0
298.5	0
298.562	0
298.625	1
298.688	1
298.75	1
298.812	0
298.875	0
298.938	0
299	0
299.062	0
299.125	0
299.188	0
299.25	0
299.312	1
299.375	0
299.438	1
299.5	0
299.562	0
299.625	0
299.688	0
299.75	0
299.812	0
299.875	0
299.938	0
300	0
300.062	0
300.125	0
300.188	0
300.25	0
300.312	0
300.375	0
300.438	0
300.5	0
300.562	0
300.625	0
300.688	0
300.75	0
300.812	0
300.875	1
300.938	1
301	1
301.062	1
301.125	1
301.188	0
301.25	1
301.312	0
301.375	1
301.438	0
301.5	0
301.562	0
301.625	0
301.688	0
301.75	0
301.812	0

## Sheet: 3_DislocationPairHopping
t(s)	pattern
296.875	5
296.938	4
297	5
297.062	3
297.125	3
297.188	5
297.25	5
297.312	5
297.375	5
297.438	5
297.5	5
297.562	5
297.625	5
297.688	5
297.75	5
297.812	5
297.875	5
297.938	5
298	4
298.062	4
298.125	4
298.188	3
298.25	3
298.312	3
298.375	3
298.438	3
298.5	3
298.562	3
298.625	2
298.688	2
298.75	2
298.812	2
298.875	2
298.938	2
299	2
299.062	2
299.125	3
299.188	3
299.25	3
299.312	3
299.375	2
299.438	3
299.5	2
299.562	3
299.625	3
299.688	3
299.75	2
299.812	2
299.875	3
299.938	2
300	2
300.062	2
300.125	1
300.188	1
300.25	1
300.312	1
300.375	1
300.438	2
300.5	2
300.562	2
300.625	1
300.688	2
300.75	2
300.812	2
300.875	1
300.938	1
301	1
301.062	1
301.125	1
301.188	1
301.25	1
301.312	0
301.375	0
301.438	0
301.5	0
301.562	1
301.625	0
301.688	0
301.75	0
301.812	3
