# Supplementary material for: Real-time observation of topological defect dynamics mediating two-dimensional skyrmion lattice melting
Source: Nat Nanotechnol. 2025 Aug 4;20(10):1405–11. doi: 10.1038/s41565-025-01977-2 (PMC12534186; doi:10.1038/s41565-025-01977-2)
Supplement: Supplementary file 9 — Statistical source data for Fig. 4. [file 41565_2025_1977_MOESM9_ESM.xlsx]

## Sheet: 4
t(s)	dislocations	disclinations	D_disloc(um2/s)	D_disloc_err(um2/s)	D_sk(um2/s)	D_sk_err(um2/s)
0	4	0
0.0625	4	0
0.125	4	0
0.1875	4	0
0.25	4	0
0.3125	4	0
0.375	4	0
0.4375	4	0
0.5	4	0
0.5625	4	0
0.625	4	0
0.6875	4	0
0.75	4	0
0.8125	4	0
0.875	4	0
0.9375	4	0
1	4	0
1.0625	4	0
1.125	4	0
1.1875	4	0
1.25	4	0
1.3125	4	0
1.375	4	0
1.4375	4	0
1.5	4	0
1.5625	4	0
1.625	4	0
1.6875	3	1
1.75	4	0
1.8125	4	0
1.875	4	0
1.9375	4	0
2	4	0
2.0625	4	0
2.125	4	0
2.1875	4	0
2.25	4	0
2.3125	4	0
2.375	4	0
2.4375	4	0
2.5	4	0
2.5625	4	0
2.625	4	0
2.6875	4	0
2.75	4	0
2.8125	4	0
2.875	4	0
2.9375	4	0
3	4	0
3.0625	4	0
3.125	4	0
3.1875	4	0
3.25	4	0
3.3125	4	0
3.375	4	0
3.4375	4	0
3.5	4	0
3.5625	4	0
3.625	4	0
3.6875	4	0
3.75	6	0
3.8125	6	0
3.875	6	0
3.9375	6	0
4	6	0
4.0625	4	0
4.125	4	0
4.1875	4	0
4.25	4	0
4.3125	4	0
4.375	4	0
4.4375	4	0
4.5	4	0
4.5625	4	0
4.625	4	0
4.6875	6	0
4.75	4	0
4.8125	4	0
4.875	4	0
4.9375	4	0
5	4	0	0.417002	0	0.146264	0.0104631
5.0625	4	0	0.417002	0	0.14639	0.0104166
5.125	4	0	0.417002	0	0.14654	0.0103868
5.1875	4	0	0.417002	0	0.146701	0.0103663
5.25	4	0	0.417002	0	0.146901	0.010398
5.3125	4	0	0.417002	0	0.147032	0.0103459
5.375	4	0	0.417002	0	0.147212	0.0103404
5.4375	4	0	0.417002	0	0.147357	0.0102946
5.5	4	0	0.417002	0	0.147459	0.0102262
5.5625	4	0	0.417002	0	0.147636	0.0102089
5.625	4	0	0.417002	0	0.147784	0.0101585
5.6875	4	0	0.417002	0	0.147852	0.0100911
5.75	4	0	0.417002	0	0.147927	0.0100202
5.8125	4	0	0.417002	0	0.148008	0.00994594
5.875	4	0	0.417002	0	0.14811	0.00986835
5.9375	4	0	0.417002	0	0.148155	0.00981231
6	4	0	0.417002	0	0.148071	0.0100047
6.0625	4	0	0.417002	0	0.148018	0.01006
6.125	4	0	0.417002	0	0.148027	0.0100587
6.1875	4	0	0.417002	0	0.148011	0.0100632
6.25	4	0	0.417002	0	0.147998	0.0100747
6.3125	4	0	0.417002	0	0.14799	0.0100852
6.375	4	0	0.417002	0	0.148062	0.00992325
6.4375	4	0	0.417002	0	0.148114	0.00984476
6.5	4	0	0.417002	0	0.148233	0.00967169
6.5625	4	0	0.417002	0	0.148174	0.00966468
6.625	4	0	0.417002	0	0.148164	0.00967489
6.6875	4	0	0.417002	0	0.14813	0.009711
6.75	4	0	0.417002	0	0.148065	0.00968426
6.8125	4	0	0.417002	0	0.148041	0.00965745
6.875	4	0	0.417002	0	0.148005	0.00964818
6.9375	4	0	0.417002	0	0.147995	0.00964719
7	4	0	0.417002	0	0.147953	0.00960124
7.0625	4	0	0.417002	0	0.147974	0.00963665
7.125	4	0	0.417002	0	0.148029	0.00971211
7.1875	4	0	0.417002	0	0.14809	0.00979766
7.25	4	0	0.417002	0	0.14819	0.00989631
7.3125	4	0	0.417002	0	0.148349	0.00991598
7.375	4	0	0.417002	0	0.148392	0.00995743
7.4375	4	0	0.417002	0	0.148389	0.00995323
7.5	4	0	0.417002	0	0.14855	0.0102341
7.5625	4	0	0.417002	0	0.148653	0.0103083
7.625	4	0	0.417002	0	0.148667	0.0103147
7.6875	4	0	0.417002	0	0.148664	0.0103133
7.75	4	0	0.417002	0	0.148672	0.0103238
7.8125	4	0	0.417002	0	0.148686	0.010325
7.875	4	0	0.417002	0	0.148707	0.0103243
7.9375	4	0	0.417002	0	0.148656	0.0102926
8	4	0	0.417002	0	0.148441	0.0102251
8.0625	4	0	0.417002	0	0.148346	0.0102858
8.125	4	0	0.417002	0	0.148327	0.010285
8.1875	4	0	0.417002	0	0.148353	0.0102742
8.25	4	0	0.417002	0	0.148286	0.0102917
8.3125	4	0	0.417002	0	0.148378	0.0102386
8.375	4	0	0.417002	0	0.148495	0.0101747
8.4375	4	0	0.417002	0	0.148491	0.0101749
8.5	4	0	0.417002	0	0.148549	0.0101939
8.5625	4	0	0.417002	0	0.148502	0.0102406
8.625	4	0	0.417002	0	0.148475	0.0102653
8.6875	4	0	0.417002	0	0.148388	0.0103435
8.75	4	0	0.417002	0	0.148388	0.0103436
8.8125	4	0	0.417002	0	0.148352	0.0103774
8.875	4	0	0.417002	0	0.148216	0.0104149
8.9375	4	0	0.417002	0	0.148167	0.0104578
9	4	0	0.417002	0	0.148012	0.0105744
9.0625	4	0	0.417002	0	0.147858	0.010725
9.125	4	0	0.417002	0	0.14778	0.0107963
9.1875	4	0	0.417002	0	0.147764	0.0107946
9.25	4	0	0.417002	0	0.147715	0.0108456
9.3125	4	0	0.417002	0	0.147662	0.0109032
9.375	6	0	0.417002	0	0.14752	0.011023
9.4375	4	0	0.417002	0	0.14747	0.0110712
9.5	4	0	0.417002	0	0.14732	0.0110844
9.5625	4	0	0.417002	0	0.147096	0.0109902
9.625	4	0	0.417002	0	0.146953	0.0109742
9.6875	4	0	0.417002	0	0.146774	0.0109865
9.75	4	0	0.417002	0	0.146739	0.0109836
9.8125	4	0	0.417002	0	0.146709	0.0110108
9.875	4	0	0.417002	0	0.146705	0.0110116
9.9375	4	0	0.417002	0	0.146697	0.0110176
10	4	0	0.417002	0	0.146758	0.0109999
10.0625	4	0	0.417002	0	0.146876	0.0108876
10.125	4	0	0.417002	0	0.146959	0.0108342
10.1875	4	0	0.417002	0	0.14685	0.0109117
10.25	4	0	0.417002	0	0.146864	0.0109033
10.3125	4	0	0.417002	0	0.146749	0.0108762
10.375	4	0	0.417002	0	0.146633	0.0108585
10.4375	4	0	0.417002	0	0.14654	0.0107996
10.5	4	0	0.417002	0	0.14644	0.0107784
10.5625	4	0	0.417002	0	0.146284	0.0108009
10.625	4	0	0.417002	0	0.146261	0.0108078
10.6875	4	0	0.416894	0.0013631	0.146199	0.0108259
10.75	4	0	0.416627	0.00363945	0.146095	0.0108933
10.8125	4	0	0.416933	0.00533696	0.146055	0.0109186
10.875	4	0	0.416678	0.0062352	0.145942	0.0109337
10.9375	4	0	0.416535	0.00648326	0.145847	0.0109851
11	4	0	0.416509	0.00648965	0.145796	0.0110034
11.0625	4	0	0.416501	0.00648988	0.145796	0.0110029
11.125	4	0	0.416214	0.00741871	0.145765	0.0109998
11.1875	4	0	0.416236	0.00742644	0.145737	0.0110139
11.25	6	0	0.420914	0.0596941	0.14569	0.011025
11.3125	6	0	0.428607	0.1139	0.145717	0.0110243
11.375	6	0	0.436227	0.14861	0.145783	0.011049
11.4375	6	0	0.443893	0.176609	0.145698	0.0110374
11.5	6	0	0.449398	0.189056	0.145833	0.0111571
11.5625	4	0	0.454636	0.199476	0.145847	0.0111515
11.625	6	0	0.458542	0.204781	0.145904	0.0111758
11.6875	4	0	0.463142	0.211984	0.14603	0.0112314
11.75	4	0	0.46673	0.216016	0.14615	0.0113112
11.8125	4	0	0.47068	0.220826	0.146226	0.011408
11.875	4	0	0.473139	0.22241	0.146252	0.011389
11.9375	4	0	0.474396	0.222659	0.146236	0.0113919
12	4	0	0.474692	0.222613	0.146192	0.0113915
12.0625	4	0	0.475563	0.222659	0.146302	0.0114883
12.125	4	0	0.475815	0.222615	0.146349	0.0115005
12.1875	4	0	0.475996	0.222579	0.146472	0.0115314
12.25	4	0	0.475805	0.222643	0.14651	0.0115584
12.3125	4	0	0.475368	0.222828	0.146379	0.0115879
12.375	4	0	0.47497	0.222989	0.146251	0.011631
12.4375	4	0	0.474552	0.223161	0.146197	0.0116274
12.5	4	0	0.474076	0.223366	0.146172	0.0116439
12.5625	4	0	0.473759	0.223483	0.146141	0.0116424
12.625	4	0	0.50941	0.499233	0.14607	0.0116952
12.6875	4	0	0.509084	0.49931	0.145968	0.0117389
12.75	4	0	0.508315	0.499548	0.146014	0.0117166
12.8125	4	0	0.507488	0.499809	0.146108	0.0116376
12.875	4	0	0.506893	0.499974	0.146138	0.0116277
12.9375	4	0	0.506256	0.500154	0.146186	0.0116177
13	4	0	0.5057	0.500304	0.146242	0.0116078
13.0625	4	0	0.505477	0.500351	0.146304	0.0115816
13.125	4	0	0.505077	0.500448	0.146392	0.0115182
13.1875	4	0	0.504663	0.500549	0.146513	0.0114219
13.25	4	0	0.504092	0.500701	0.146543	0.0114169
13.3125	4	0	0.504062	0.500707	0.146563	0.011415
13.375	4	0	0.503375	0.500902	0.146621	0.0113863
13.4375	4	0	0.502765	0.501068	0.146723	0.0113823
13.5	4	0	0.50224	0.501202	0.146867	0.0113811
13.5625	4	0	0.501307	0.5015	0.146955	0.0113758
13.625	4	0	0.504663	0.502728	0.147051	0.0113789
13.6875	4	0	0.508258	0.504151	0.146971	0.011332
13.75	4	0	0.511555	0.505275	0.146984	0.0113388
13.8125	4	0	0.515089	0.506585	0.146925	0.0113276
13.875	4	0	0.517694	0.507148	0.147068	0.0114334
13.9375	4	0	0.519872	0.507462	0.147159	0.0114746
14	4	0	0.522546	0.508043	0.14722	0.011505
14.0625	4	0	0.524628	0.50829	0.147044	0.0114722
14.125	4	0	0.525753	0.50825	0.147173	0.0115718
14.1875	4	0	0.527132	0.508252	0.147151	0.0115687
14.25	4	0	0.528445	0.508237	0.147211	0.0115954
14.3125	4	0	0.529175	0.50816	0.147173	0.0115997
14.375	4	0	0.529166	0.508162	0.147053	0.0116194
14.4375	4	0	0.528191	0.508528	0.147104	0.0116488
14.5	4	0	0.533123	0.511262	0.147013	0.0116598
14.5625	4	0	0.571514	0.698737	0.146944	0.0116437
14.625	4	0	0.576021	0.700059	0.146831	0.0115403
14.6875	4	0	0.578938	0.700364	0.146726	0.011437
14.75	4	0	0.581852	0.700656	0.146621	0.0113626
14.8125	4	0	0.584318	0.700767	0.146527	0.0111744
14.875	4	0	0.586836	0.700886	0.146494	0.0111019
14.9375	4	0	0.588744	0.700836	0.146328	0.0109953
15	4	0	0.590492	0.700754	0.146292	0.0109525
15.0625	4	0	0.592203	0.700662	0.146223	0.0109475
15.125	4	0	0.593389	0.700524	0.146171	0.0109187
15.1875	4	0	0.593366	0.70053	0.146162	0.0109095
15.25	4	0	0.592929	0.700662	0.146056	0.0108125
15.3125	4	0	0.592882	0.700675	0.146082	0.0108355
15.375	4	0	0.592312	0.700856	0.146084	0.0108388
15.4375	4	0	0.630259	0.841555	0.146207	0.0110581
15.5	4	0	0.629341	0.84187	0.146151	0.0110681
15.5625	4	0	0.628449	0.842172	0.146095	0.0110165
15.625	4	0	0.627681	0.842422	0.145999	0.0109956
15.6875	4	0	0.627068	0.842612	0.146063	0.0110095
15.75	4	0	0.631891	0.843609	0.1462	0.0111234
15.8125	4	0	0.636233	0.844284	0.146275	0.0111586
15.875	4	0	0.639903	0.844602	0.14626	0.011157
15.9375	4	0	0.642945	0.84467	0.146435	0.0112713
16	4	0	0.646992	0.845132	0.146689	0.0111038
16.0625	4	0	0.649735	0.845093	0.14681	0.0110635
16.125	4	0	0.651872	0.844933	0.146711	0.0111285
16.1875	4	0	0.65364	0.844734	0.146818	0.0111847
16.25	4	0	0.656189	0.844631	0.146907	0.0111702
16.3125	4	0	0.657686	0.844417	0.14711	0.0112364
16.375	4	0	0.659111	0.8442	0.147363	0.0113363
16.4375	4	0	0.659536	0.844095	0.147536	0.011393
16.5	4	0	0.659151	0.84422	0.147681	0.0114915
16.5625	4	0	0.658776	0.844342	0.147867	0.0116815
16.625	4	0	0.658065	0.844595	0.148047	0.0117469
16.6875	4	0	0.700802	0.992393	0.148297	0.0118942
16.75	4	0	0.699886	0.992724	0.148505	0.0121588
16.8125	4	0	0.698764	0.993147	0.148559	0.0122139
16.875	4	0	0.697579	0.993599	0.14868	0.0122999
16.9375	4	0	0.696265	0.994111	0.148699	0.0123016
17	4	0	0.695228	0.994491	0.148679	0.0122937
17.0625	4	0	0.694497	0.99474	0.148578	0.0122197
17.125	4	0	0.693564	0.995071	0.148456	0.0121449
17.1875	4	0	0.692872	0.995303	0.148375	0.012067
17.25	4	0	0.692361	0.995467	0.148239	0.011992
17.3125	4	0	0.691564	0.99574	0.148101	0.0119571
17.375	4	0	0.690415	0.996165	0.148002	0.0119127
17.4375	4	0	0.689447	0.996507	0.147948	0.011861
17.5	4	0	0.68878	0.996726	0.147762	0.0116036
17.5625	4	0	0.687882	0.997037	0.147617	0.0115415
17.625	4	0	0.687044	0.997323	0.147604	0.0115349
17.6875	4	0	0.686883	0.997369	0.147556	0.0115266
17.75	4	0	0.685849	0.997736	0.147484	0.0114724
17.8125	4	0	0.685156	0.997962	0.14747	0.0114698
17.875	4	0	0.68465	0.998119	0.147426	0.0114732
17.9375	4	0	0.683811	0.998402	0.147406	0.01147
18	4	0	0.682885	0.99872	0.147559	0.0114605
18.0625	4	0	0.68232	0.998897	0.147657	0.0114132
18.125	4	0	0.681888	0.999027	0.147689	0.0114191
18.1875	4	0	0.681304	0.999211	0.147677	0.0114216
18.25	4	0	0.68023	0.999589	0.147744	0.0114094
18.3125	4	0	0.679732	0.999741	0.147747	0.01141
18.375	4	0	0.678685	1.00011	0.147777	0.0114287
18.4375	4	0	0.678069	1.0003	0.147799	0.0114321
18.5	4	0	0.677452	1.00049	0.147709	0.0114199
18.5625	4	0	0.676343	1.00088	0.147698	0.011434
18.625	4	0	0.675723	1.00107	0.147569	0.011669
18.6875	4	0	0.674946	1.00132	0.147562	0.0116784
18.75	4	0	0.674115	1.00159	0.147529	0.0117019
18.8125	4	0	0.673372	1.00183	0.147592	0.0116655
18.875	4	0	0.672608	1.00207	0.147602	0.0116552
18.9375	4	0	0.671522	1.00244	0.1476	0.0116576
19	4	0	0.670715	1.0027	0.147685	0.0115614
19.0625	4	0	0.670127	1.00288	0.147855	0.0114289
19.125	4	0	0.669672	1.00301	0.147954	0.0113573
19.1875	4	0	0.669478	1.00306	0.148045	0.0114128
19.25	4	0	0.668572	1.00336	0.148127	0.011349
19.3125	4	0	0.667632	1.00367	0.148152	0.0113173
19.375	4	0	0.666924	1.00388	0.148261	0.0111962
19.4375	4	0	0.666572	1.00398	0.148415	0.0111535
19.5	4	0	0.665832	1.00421	0.148562	0.0111235
19.5625	4	0	0.665851	1.00421	0.148699	0.0110759
19.625	4	0	0.666145	1.00414	0.148815	0.0110478
19.6875	4	0	0.665641	1.00429	0.148959	0.0109738
19.75	4	0	0.665232	1.0044	0.14901	0.0109739
19.8125	4	0	0.664328	1.00469	0.149094	0.0109123
19.875	4	0	0.663386	1.00499	0.14916	0.0109152
19.9375	4	0	0.662479	1.00528	0.149289	0.010905
20	4	0	0.661639	1.00555	0.149398	0.0109841
20.0625	4	0	0.661715	1.00553	0.149492	0.0110178
20.125	4	0	0.661112	1.0057	0.149608	0.0110845
20.1875	4	0	0.660587	1.00586	0.149721	0.0109801
20.25	4	0	0.659945	1.00604	0.149773	0.0109613
20.3125	4	0	0.65957	1.00615	0.149855	0.010938
20.375	4	0	0.659336	1.00621	0.149895	0.0109101
20.4375	4	0	0.658775	1.00637	0.149958	0.010916
20.5	4	0	0.657811	1.00668	0.150028	0.0108929
20.5625	4	0	0.657333	1.00681	0.150182	0.0108145
20.625	4	0	0.656709	1.00699	0.150232	0.0107911
20.6875	4	0	0.65607	1.00719	0.150325	0.01075
20.75	4	0	0.655618	1.00733	0.150451	0.0106378
20.8125	4	0	0.654816	1.00753	0.150512	0.0105825
20.875	4	0	0.654388	1.00767	0.150605	0.0105154
20.9375	4	0	0.653734	1.00787	0.150722	0.0104151
21	4	0	0.652653	1.00822	0.150868	0.0103967
21.0625	4	0	0.651699	1.00852	0.150947	0.01033
21.125	4	0	0.651577	1.00856	0.150989	0.0103167
21.1875	4	0	0.650442	1.00892	0.151059	0.0102658
21.25	4	0	0.644625	1.00861	0.151155	0.0102272
21.3125	4	0	0.636559	1.0057	0.151178	0.0102232
21.375	4	0	0.628386	1.00283	0.151165	0.0102196
21.4375	4	0	0.620712	0.999707	0.151226	0.0101842
21.5	4	0	0.615252	0.998371	0.151033	0.0101879
21.5625	4	0	0.609441	0.997328	0.150997	0.0102285
21.625	4	0	0.605113	0.996942	0.150921	0.0102426
21.6875	4	0	0.599512	0.996362	0.150833	0.0102164
21.75	4	0	0.595198	0.99615	0.150728	0.0101753
21.8125	4	0	0.590129	0.99589	0.150619	0.0100972
21.875	4	0	0.586974	0.995987	0.150649	0.0100723
21.9375	4	0	0.584793	0.9963	0.150624	0.0100962
22	4	0	0.58318	0.996705	0.150606	0.0101133
22.0625	4	0	0.58046	0.997372	0.150505	0.0100487
22.125	4	0	0.578365	0.997985	0.150494	0.0100469
22.1875	4	0	0.576222	0.998639	0.150396	0.0100388
22.25	4	0	0.57454	0.999187	0.150339	0.0100224
22.3125	4	0	0.573368	0.999566	0.150466	0.00993503
22.375	4	0	0.572329	0.999882	0.150559	0.00983189
22.4375	4	0	0.571672	1.00006	0.150534	0.00985728
22.5	4	0	0.5709	1.00029	0.150536	0.00985504
22.5625	4	0	0.570356	1.00043	0.150526	0.00986235
22.625	4	0	0.533328	0.89809	0.150598	0.00976651
22.6875	4	0	0.53198	0.898507	0.150644	0.00969884
22.75	4	0	0.531874	0.898536	0.15063	0.0097102
22.8125	4	0	0.531447	0.89867	0.150606	0.00973254
22.875	4	0	0.530436	0.898998	0.150553	0.00978719
22.9375	4	0	0.530591	0.898963	0.150505	0.00982071
23	4	0	0.530269	0.899046	0.15047	0.00983757
23.0625	4	0	0.529582	0.899202	0.150501	0.00983269
23.125	4	0	0.52915	0.899304	0.150531	0.00982349
23.1875	4	0	0.528159	0.899589	0.150547	0.00981985
23.25	4	0	0.526867	0.90003	0.150598	0.00982198
23.3125	4	0	0.525954	0.900221	0.150683	0.00984963
23.375	4	0	0.525314	0.900414	0.150681	0.00985034
23.4375	4	0	0.524452	0.900679	0.150626	0.00985401
23.5	4	0	0.522918	0.901215	0.150547	0.00984397
23.5625	4	0	0.522128	0.901496	0.150463	0.00987712
23.625	4	0	0.5169	0.901401	0.150416	0.00987279
23.6875	4	0	0.511123	0.901299	0.150373	0.00990271
23.75	4	0	0.50559	0.901338	0.150278	0.00993937
23.8125	4	0	0.500099	0.901091	0.150154	0.0101348
23.875	4	0	0.495335	0.901331	0.150025	0.0100527
23.9375	4	0	0.491097	0.901646	0.149866	0.010102
24	4	0	0.486313	0.901789	0.149696	0.0101975
24.0625	4	0	0.482193	0.902081	0.149678	0.0102245
24.125	4	0	0.479529	0.90237	0.14947	0.0102237
24.1875	4	0	0.476273	0.902735	0.149459	0.0102273
24.25	4	0	0.473449	0.902967	0.149322	0.0102711
24.3125	4	0	0.470992	0.903337	0.149297	0.0102916
24.375	4	0	0.469653	0.903578	0.149309	0.0102762
24.4375	4	0	0.469095	0.903735	0.149227	0.0102605
24.5	4	0	0.462397	0.902209	0.149286	0.0102245
24.5625	4	0	0.422146	0.761107	0.149335	0.0102187
24.625	4	0	0.415991	0.759261	0.149397	0.0102437
24.6875	4	0	0.41137	0.758646	0.149403	0.0102441
24.75	4	0	0.406915	0.75795	0.149366	0.0102662
24.8125	4	0	0.4027	0.75756	0.149205	0.0102752
24.875	4	0	0.398382	0.757137	0.149046	0.0101815
24.9375	4	0	0.39486	0.756931	0.149055	0.0101748
25	4	0	0.391554	0.75676	0.148991	0.0101609
25.0625	4	0	0.388589	0.756509	0.149027	0.0101443
25.125	4	0	0.386376	0.756385	0.149023	0.0101448
25.1875	4	0	0.384718	0.756616	0.148974	0.0101259
25.25	4	0	0.384382	0.756645	0.148918	0.0101596
25.3125	4	0	0.383363	0.75672	0.148756	0.0102274
25.375	4	0	0.382107	0.756984	0.1486	0.0102213
25.4375	4	0	0.342038	0.580917	0.148387	0.0100125
25.5	4	0	0.340954	0.581214	0.148398	0.0100042
25.5625	4	0	0.340061	0.581426	0.148378	0.0100008
25.625	4	0	0.339333	0.581557	0.148439	0.00998362
25.6875	4	0	0.337937	0.581874	0.148408	0.00997547
25.75	4	0	0.337279	0.580965	0.148277	0.00987691
25.8125	4	0	0.34071	0.587155	0.148236	0.0098523
25.875	4	0	0.348638	0.604479	0.148236	0.00985235
25.9375	4	0	0.365507	0.655566	0.148149	0.00974116
26	4	0	0.381882	0.704068	0.148032	0.00971567
26.0625	4	0	0.405236	0.777981	0.147955	0.00972766
26.125	4	0	0.429541	0.846802	0.148036	0.00964404
26.1875	4	0	0.458464	0.93094	0.147973	0.0095905
26.25	4	0	0.486962	1.00876	0.147919	0.00959124
26.3125	4	0	0.520609	1.1001	0.147813	0.00947326
26.375	4	0	0.544478	1.1434	0.147681	0.00928051
26.4375	4	0	0.57317	1.19818	0.147524	0.00919842
26.5	4	0	0.609934	1.27898	0.147335	0.00910743
26.5625	4	0	0.643436	1.34101	0.147126	0.00886205
26.625	4	0	0.678856	1.40527	0.147064	0.00875817
26.6875	4	0	0.635196	1.30458	0.14693	0.00848714
26.75	4	0	0.634367	1.30486	0.14674	0.00806654
26.8125	4	0	0.634345	1.30487	0.146675	0.00795791
26.875	4	0	0.635418	1.3046	0.146578	0.00780233
26.9375	4	0	0.634693	1.30487	0.146527	0.00779829
27	4	0	0.634315	1.30499	0.146451	0.00780527
27.0625	4	0	0.633124	1.30539	0.146388	0.0078217
27.125	4	0	0.632242	1.30568	0.146368	0.0078263
27.1875	4	0	0.638388	1.30645	0.146339	0.00780763
27.25	4	0	0.642566	1.30655	0.146315	0.00782154
27.3125	4	0	0.647281	1.30662	0.146299	0.00783623
27.375	4	0	0.657086	1.30938	0.146217	0.0079135
27.4375	4	0	0.670759	1.31663	0.146124	0.00789686
27.5	4	0	0.682177	1.3214	0.146102	0.0078934
27.5625	4	0	0.699462	1.33405	0.146138	0.00788331
27.625	4	0	0.725956	1.3674	0.146122	0.00787295
27.6875	4	0	0.751621	1.39924	0.146139	0.007875
27.75	4	0	0.775536	1.42314	0.146138	0.00787418
27.8125	4	0	0.795648	1.43911	0.14612	0.00787228
27.875	4	0	0.818359	1.46033	0.146145	0.00786888
27.9375	4	0	0.847249	1.49498	0.146156	0.00787208
28	4	0	0.872726	1.51959	0.146117	0.00782389
28.0625	4	0	0.903404	1.55757	0.146181	0.00789564
28.125	4	0	0.915845	1.56105	0.146293	0.00810784
28.1875	4	0	0.950922	1.60994	0.146435	0.00827377
28.25	4	0	0.987223	1.65867	0.146525	0.00840071
28.3125	4	0	1.00043	1.66188	0.146502	0.00839539
28.375	4	0	1.00886	1.66146	0.146444	0.00835308
28.4375	4	0	1.04259	1.70166	0.146393	0.00834803
28.5	4	0	1.05707	1.70531	0.146478	0.00837343
28.5625	4	0	1.06911	1.7063	0.146665	0.00840169
28.625	4	0	1.11174	1.77137	0.146944	0.00812419
28.6875	4	0	1.12834	1.77608	0.147164	0.00817114
28.75	4	0	1.16657	1.82302	0.147225	0.00812943
28.8125	4	0	1.17653	1.8226	0.147284	0.00815505
28.875	4	0	1.18452	1.82151	0.147414	0.00814094
28.9375	4	0	1.20011	1.82408	0.147543	0.00810209
29	4	0	1.21465	1.82603	0.147588	0.00808848
29.0625	4	0	1.22817	1.82739	0.147581	0.00808479
29.125	4	0	1.26084	1.85796	0.147517	0.0081266
29.1875	4	0	1.27577	1.86048	0.147386	0.00805732
29.25	4	0	1.28981	1.86134	0.147424	0.00806508
29.3125	4	0	1.30007	1.86019	0.147453	0.00803067
29.375	4	0	1.33784	1.90074	0.147437	0.00803908
29.4375	4	0	1.34832	1.89994	0.147379	0.00799837
29.5	4	0	1.37102	1.909	0.14731	0.00795368
29.5625	4	0	1.39829	1.92642	0.1473	0.00794338
29.625	4	0	1.41903	1.93415	0.147315	0.00796122
29.6875	4	0	1.43921	1.93961	0.147329	0.00797676
29.75	4	0	1.4668	1.95539	0.147333	0.0079795
29.8125	4	0	1.48659	1.95924	0.147366	0.00799255
29.875	4	0	1.51454	1.97357	0.147289	0.00797914
29.9375	4	0	1.53586	1.97848	0.147138	0.00799005
30	4	0	1.55703	1.9831	0.146918	0.0079546
30.0625	4	0	1.58332	1.99589	0.146742	0.00795604
30.125	4	0	1.6156	2.017	0.146509	0.00795761
30.1875	4	0	1.64044	2.02555	0.146367	0.00812223
30.25	4	0	1.6713	2.04276	0.14621	0.00829046
30.3125	4	0	1.70053	2.05725	0.146082	0.00833895
30.375	4	0	1.71185	2.05491	0.14604	0.00835873
30.4375	4	0	1.72097	2.05197	0.14591	0.00836542
30.5	4	0	1.72828	2.04882	0.145806	0.00839332
30.5625	4	0	1.73382	2.04624	0.145774	0.00836073
30.625	4	0	1.78111	2.10001	0.145694	0.0083887
30.6875	4	0	1.78421	2.09817	0.145604	0.0083883
30.75	4	0	1.83365	2.15545	0.145493	0.00843321
30.8125	4	0	1.87712	2.19485	0.145421	0.00847921
30.875	4	0	1.87753	2.19456	0.145305	0.00853853
30.9375	4	0	1.8772	2.19481	0.14519	0.00858292
31	4	0	1.87702	2.19494	0.145063	0.00849531
31.0625	4	0	1.92418	2.24061	0.144975	0.0085313
31.125	4	0	1.92284	2.24161	0.14485	0.00858865
31.1875	4	0	1.9279	2.2387	0.144765	0.00861064
31.25	4	0	1.93772	2.23467	0.144643	0.00860907
31.3125	4	0	1.94715	2.23114	0.144507	0.00867364
31.375	4	0	1.95552	2.22754	0.14437	0.00871037
31.4375	4	0	1.96292	2.22436	0.144314	0.00870202
31.5	4	0	1.97108	2.22107	0.144297	0.00872113
31.5625	4	0	1.97732	2.21781	0.144306	0.00871457
31.625	4	0	1.98374	2.21456	0.144354	0.00872864
31.6875	4	0	1.98901	2.21142	0.144334	0.00872661
31.75	4	0	1.99223	2.20933	0.144394	0.00877293
31.8125	4	0	1.9963	2.20667	0.144409	0.00878339
31.875	4	0	1.99876	2.20499	0.144509	0.00887851
31.9375	4	0	2.00749	2.20086	0.144628	0.00893058
32	4	0	2.01487	2.19676	0.144776	0.0090475
32.0625	4	0	2.02577	2.19163	0.144952	0.00939306
32.125	4	0	2.0558	2.19829	0.145008	0.00945888
32.1875	4	0	2.08964	2.20968	0.14502	0.009458
32.25	4	0	2.10411	2.20426	0.145032	0.009464
32.3125	4	0	2.115	2.19889	0.14507	0.00951028
32.375	4	0	2.12517	2.19367	0.14516	0.00959764
32.4375	4	0	2.13348	2.18902	0.145299	0.00966285
32.5	4	0	2.14695	2.18378	0.145377	0.00964495
32.5625	4	0	2.16496	2.18016	0.145426	0.00965123
32.625	4	0	2.18856	2.17915	0.145571	0.00979276
32.6875	4	0	2.2074	2.17444	0.145696	0.0098532
32.75	4	0	2.22806	2.17168	0.14578	0.00987718
32.8125	4	0	2.24835	2.16793	0.145878	0.00989618
32.875	4	0	2.26846	2.16336	0.145918	0.00986986
32.9375	4	0	2.29339	2.16398	0.145914	0.00987283
33	4	0	2.31114	2.15897	0.145964	0.00987831
33.0625	4	0	2.32908	2.15383	0.145945	0.00987053
33.125	4	0	2.34862	2.14934	0.145947	0.00987121
33.1875	4	0	2.3692	2.14432	0.145909	0.0098684
33.25	4	0	2.38829	2.13775	0.14581	0.00985648
33.3125	4	0	2.40293	2.13113	0.145666	0.00980647
33.375	4	0	2.41486	2.12408	0.145737	0.00984588
33.4375	4	0	2.4474	2.12953	0.145761	0.00985032
33.5	4	0	2.47732	2.12979	0.145794	0.0098581
33.5625	4	0	2.51319	2.1385	0.145879	0.0098658
33.625	4	0	2.52292	2.13106	0.145887	0.00986762
33.6875	4	0	2.55745	2.13579	0.145959	0.00986777
33.75	4	0	2.56495	2.12906	0.145985	0.00985452
33.8125	4	0	2.6064	2.14535	0.146138	0.00970883
33.875	4	0	2.64837	2.16106	0.146172	0.00971843
33.9375	4	0	2.65703	2.1535	0.146261	0.00967257
34	4	0	2.66535	2.14603	0.146414	0.00961547
34.0625	4	0	2.67184	2.13976	0.14657	0.00958952
34.125	4	0	2.70475	2.14154	0.146697	0.00954248
34.1875	4	0	2.71501	2.13298	0.14672	0.00954367
34.25	4	0	2.72917	2.12351	0.146865	0.00954343
34.3125	4	0	2.74972	2.11419	0.146916	0.00952221
34.375	4	0	2.77397	2.10702	0.146981	0.00949415
34.4375	4	0	2.79026	2.09682	0.147012	0.00949442
34.5	4	0	2.81733	2.09026	0.147	0.00949462
34.5625	4	0	2.84638	2.08483	0.146939	0.00949358
34.625	4	0	2.87976	2.08418	0.146837	0.00945722
34.6875	4	0	2.91175	2.08122	0.146805	0.00945341
34.75	4	0	2.94418	2.07866	0.146842	0.00943948
34.8125	4	0	2.98491	2.08714	0.146907	0.00939919
34.875	4	0	2.99472	2.0773	0.146938	0.00939241
34.9375	4	0	3.02326	2.06945	0.146909	0.00941667
35	4	0	3.05117	2.0608	0.146821	0.00948938
35.0625	4	0	3.0672	2.04855	0.146762	0.00951561
35.125	4	0	3.08789	2.03663	0.146691	0.00955341
35.1875	4	0	3.10987	2.02364	0.146588	0.0096162
35.25	4	0	3.13772	2.01527	0.146522	0.00970813
35.3125	4	0	3.16905	2.009	0.146495	0.00975572
35.375	4	0	3.20267	2.00273	0.14645	0.00981806
35.4375	4	0	3.21181	1.99168	0.146418	0.00984329
35.5	4	0	3.25097	1.99163	0.146472	0.00983932
35.5625	4	0	3.29107	1.99302	0.146395	0.00987102
35.625	4	0	3.33217	1.99622	0.146319	0.00988564
35.6875	4	0	3.37453	1.99901	0.146232	0.00992875
35.75	4	0	3.41206	2.01206	0.146228	0.00992922
35.8125	4	0	3.40426	2.02129	0.146156	0.00993682
35.875	4	0	3.39196	2.03418	0.14612	0.00994649
35.9375	4	0	3.37112	2.04903	0.145993	0.00997831
36	4	0	3.39495	2.0747	0.146001	0.00997464
36.0625	4	0	3.36744	2.08786	0.146126	0.0100286
36.125	4	0	3.33922	2.10091	0.146139	0.010028
36.1875	4	0	3.30689	2.10992	0.146173	0.0100532
36.25	4	0	3.2741	2.11817	0.146342	0.0102345
36.3125	4	0	3.24282	2.11402	0.146487	0.0104491
36.375	4	0	3.2219	2.11842	0.146574	0.0105418
36.4375	4	0	3.19996	2.11727	0.146753	0.0106688
36.5	4	0	3.17291	2.10584	0.146904	0.0106963
36.5625	4	0	3.14777	2.09927	0.147106	0.0108897
36.625	4	0	3.11933	2.09159	0.147114	0.0108972
36.6875	4	0	3.12588	2.08425	0.147216	0.011033
36.75	4	0	3.13273	2.07615	0.147253	0.0110523
36.8125	4	0	3.13789	2.06991	0.147228	0.0110394
36.875	4	0	3.14741	2.06072	0.147245	0.0110486
36.9375	4	0	3.16276	2.04691	0.147231	0.0110559
37	4	0	3.17567	2.03452	0.147192	0.011093
37.0625	4	0	3.19241	2.0201	0.147202	0.0110864
37.125	4	0	3.2077	2.00596	0.147187	0.0110938
37.1875	4	0	3.21365	2.00164	0.14719	0.0110942
37.25	4	0	3.23721	1.99764	0.14725	0.0110811
37.3125	4	0	3.24782	1.99041	0.14739	0.0111007
37.375	4	0	3.25954	1.98736	0.147397	0.0110918
37.4375	4	0	3.27019	1.98757	0.147361	0.0111245
37.5	4	0	3.27808	1.98554	0.147302	0.011159
37.5625	4	0	3.27931	1.98546	0.147284	0.0111622
37.625	4	0	3.26674	1.98391	0.147268	0.0111603
37.6875	4	0	3.25937	1.98149	0.147197	0.0111881
37.75	4	0	3.25213	1.9806	0.147163	0.0111873
37.8125	4	0	3.25642	1.98193	0.147086	0.0112411
37.875	4	0	3.25864	1.98294	0.147048	0.011251
37.9375	4	0	3.24691	1.97868	0.147045	0.0112504
38	4	0	3.24248	1.977	0.147067	0.0112656
38.0625	4	0	3.23519	1.97175	0.147031	0.0112328
38.125	4	0	3.24145	1.97048	0.146873	0.0110807
38.1875	4	0	3.22392	1.9588	0.146831	0.0110149
38.25	4	0	3.20836	1.94603	0.146739	0.0109201
38.3125	4	0	3.21892	1.94647	0.14676	0.010923
38.375	4	0	3.23176	1.94249	0.146794	0.0109349
38.4375	4	0	3.21583	1.93241	0.146859	0.0109445
38.5	4	0	3.21624	1.93229	0.146844	0.0109338
38.5625	4	0	3.21787	1.93152	0.146782	0.0108713
38.625	4	0	3.20298	1.91017	0.146794	0.0108868
38.6875	4	0	3.1955	1.91352	0.146696	0.0107797
38.75	4	0	3.16466	1.90124	0.146604	0.0108432
38.8125	4	0	3.16151	1.90378	0.146562	0.0108216
38.875	4	0	3.18841	1.91158	0.146488	0.0107913
38.9375	4	0	3.21087	1.92731	0.146444	0.0107696
39	4	0	3.23317	1.94095	0.14643	0.010768
39.0625	4	0	3.22511	1.94674	0.146361	0.0107716
39.125	4	0	3.2254	1.94709	0.146427	0.0107473
39.1875	4	0	3.21439	1.95463	0.146508	0.0107564
39.25	4	0	3.20397	1.96278	0.146492	0.0107501
39.3125	4	0	3.22376	1.9656	0.146542	0.0107399
39.375	4	0	3.19318	1.95474	0.146598	0.0107388
39.4375	4	0	3.18859	1.95833	0.146589	0.010738
39.5	4	0	3.172	1.96324	0.146645	0.0107643
39.5625	4	0	3.14884	1.96596	0.146655	0.0107718
39.625	4	0	3.13077	1.97338	0.146669	0.0107873
39.6875	4	0	3.11375	1.98133	0.146649	0.010771
39.75	4	0	3.08988	1.98429	0.146673	0.0107914
39.8125	4	0	3.07774	1.98809	0.14681	0.0110097
39.875	4	0	3.06144	1.98508	0.146864	0.0110104
39.9375	4	0	3.0493	1.98719	0.147038	0.0110346
40	4	0	3.06054	1.99579	0.14724	0.0110276
40.0625	4	0	3.04082	1.99572	0.147404	0.0110053
40.125	4	0	3.01439	1.99114	0.147561	0.0109053
40.1875	4	0	2.99511	1.99348	0.147701	0.0107672
40.25	4	0	2.99833	1.99756	0.147838	0.010615
40.3125	4	0	2.97317	1.99711	0.147975	0.0105613
40.375	4	0	2.96453	2.0035	0.148089	0.0105596
40.4375	4	0	2.95762	2.00948	0.148271	0.010585
40.5	4	0	2.95235	2.0146	0.148432	0.010583
40.5625	4	0	2.94805	2.01904	0.148515	0.0106617
40.625	4	0	2.90128	1.99048	0.148694	0.0106974
40.6875	4	0	2.89794	1.99448	0.148951	0.0109425
40.75	4	0	2.88833	1.9723	0.149165	0.0109696
40.8125	4	0	2.88475	1.96475	0.149351	0.0109686
40.875	4	0	2.88339	1.96658	0.149499	0.0108894
40.9375	4	0	2.88275	1.96746	0.149684	0.0108543
41	4	0	2.88826	1.96116	0.149772	0.0108391
41.0625	4	0	2.84642	1.92666	0.149969	0.0108459
41.125	4	0	2.85706	1.91628	0.150138	0.0107591
41.1875	4	0	2.86109	1.91312	0.150255	0.0107039
41.25	4	0	2.86016	1.91368	0.150289	0.0106636
41.3125	4	0	2.8581	1.91493	0.150283	0.0106744
41.375	4	0	2.8564	1.91611	0.150323	0.0106142
41.4375	4	0	2.85365	1.91824	0.150297	0.0106425
41.5	4	0	2.84925	1.92164	0.150357	0.0105701
41.5625	4	0	2.84679	1.92385	0.150406	0.0105309
41.625	4	0	2.85001	1.92181	0.150429	0.0105356
41.6875	4	0	2.85619	1.91773	0.150496	0.0105266
41.75	4	0	2.86113	1.91345	0.150491	0.0105239
41.8125	4	0	2.86362	1.91113	0.150511	0.0105289
41.875	4	0	2.86646	1.90823	0.150474	0.0105032
41.9375	4	0	2.89792	1.92971	0.150558	0.0106152
42	4	0	2.89406	1.93338	0.150588	0.0106588
42.0625	4	0	2.9321	1.97249	0.150405	0.0104527
42.125	4	0	2.90582	1.97375	0.150307	0.0104316
42.1875	4	0	2.87424	1.97213	0.150356	0.0104266
42.25	4	0	2.87012	1.97374	0.15034	0.0104282
42.3125	4	0	2.86557	1.97683	0.150231	0.0104207
42.375	4	0	2.86117	1.97996	0.150165	0.0103821
42.4375	4	0	2.85746	1.98294	0.150049	0.0103658
42.5	4	0	2.84853	1.98835	0.150066	0.0103668
42.5625	4	0	2.87596	2.02268	0.150018	0.010382
42.625	4	0	2.85652	2.02702	0.149942	0.0103048
42.6875	4	0	2.84212	2.03299	0.149904	0.0102772
42.75	4	0	2.82378	2.0395	0.1499	0.0102752
42.8125	4	0	2.80627	2.046	0.149891	0.0102708
42.875	4	0	2.78835	2.05351	0.149919	0.0102569
42.9375	4	0	2.76411	2.0581	0.150039	0.0102431
43	4	0	2.74659	2.06699	0.150001	0.0102508
43.0625	4	0	2.72872	2.07589	0.150078	0.0102852
43.125	4	0	2.70869	2.08472	0.150107	0.0102922
43.1875	4	0	2.74328	2.14278	0.150178	0.0102869
43.25	4	0	2.72431	2.15236	0.150355	0.010337
43.3125	4	0	2.70885	2.16205	0.150479	0.0103032
43.375	4	0	2.69673	2.17083	0.150502	0.0103214
43.4375	4	0	2.6641	2.16936	0.150554	0.0103369
43.5	4	0	2.63444	2.17139	0.150638	0.0103928
43.5625	4	0	2.59864	2.16475	0.150746	0.0105121
43.625	4	0	2.5888	2.17255	0.150888	0.0106392
43.6875	4	0	2.55492	2.16767	0.150967	0.0106921
43.75	4	0	2.54748	2.17417	0.151155	0.0108189
43.8125	4	0	2.50598	2.15702	0.151302	0.0109459
43.875	4	0	2.46399	2.13849	0.151443	0.0110946
43.9375	4	0	2.45531	2.14534	0.151627	0.0112865
44	4	0	2.44723	2.15174	0.151625	0.0112858
44.0625	4	0	2.44113	2.15687	0.151675	0.0113288
44.125	4	0	2.40778	2.15151	0.151722	0.0113513
44.1875	4	0	2.3977	2.15834	0.151724	0.0113509
44.25	4	0	2.38308	2.16596	0.151687	0.0113388
44.3125	4	0	2.36254	2.17155	0.151723	0.0113328
44.375	4	0	2.33761	2.17459	0.151806	0.0113542
44.4375	4	0	2.32094	2.1814	0.151851	0.0113596
44.5	4	0	2.29373	2.18165	0.151943	0.0113707
44.5625	4	0	2.26475	2.17937	0.152089	0.0113955
44.625	4	0	2.23136	2.1705	0.152202	0.011385
44.6875	4	0	2.19913	2.16347	0.152271	0.0113769
44.75	4	0	2.16628	2.15508	0.152329	0.0113701
44.8125	4	0	2.12558	2.13115	0.152322	0.0113747
44.875	4	0	2.11569	2.1368	0.152316	0.0113772
44.9375	4	0	2.08758	2.13184	0.152288	0.0114217
45	4	0	2.05917	2.12797	0.152415	0.0113078
45.0625	4	0	2.0423	2.13291	0.152446	0.0112745
45.125	4	0	2.02089	2.13473	0.152549	0.0111983
45.1875	4	0	1.99888	2.13583	0.152704	0.0110918
45.25	4	0	1.97026	2.12943	0.152873	0.0109156
45.3125	4	0	1.93825	2.11812	0.152967	0.0107574
45.375	4	0	1.90494	2.10356	0.153035	0.0106419
45.4375	4	0	1.89678	2.10751	0.153106	0.0105663
45.5	4	0	1.85764	2.08207	0.153083	0.0105767
45.5625	4	0	1.81729	2.05298	0.153251	0.0105206
45.625	4	0	1.77605	2.01916	0.153343	0.0104541
45.6875	4	0	1.73447	1.9817	0.153465	0.0103452
45.75	4	0	1.6914	1.93902	0.153564	0.0103363
45.8125	4	0	1.69007	1.93998	0.153754	0.0103548
45.875	4	0	1.68889	1.94089	0.153843	0.0103021
45.9375	4	0	1.68778	1.94176	0.154023	0.0101938
46	4	0	1.64174	1.88979	0.154168	0.010189
46.0625	4	0	1.64252	1.88921	0.154199	0.0102151
46.125	4	0	1.64229	1.8894	0.154318	0.010238
46.1875	4	0	1.64186	1.88975	0.154348	0.0102509
46.25	4	0	1.64206	1.88958	0.154259	0.0101705
46.3125	4	0	1.63661	1.8926	0.154221	0.0101115
46.375	4	0	1.63056	1.89582	0.154263	0.0101687
46.4375	4	0	1.62162	1.8995	0.154196	0.0101097
46.5	4	0	1.61056	1.90296	0.154193	0.0101076
46.5625	4	0	1.601	1.90637	0.154086	0.00999258
46.625	4	0	1.59292	1.90988	0.154083	0.00999137
46.6875	4	0	1.58566	1.91314	0.154056	0.0099539
46.75	4	0	1.57849	1.91662	0.154066	0.00995681
46.8125	4	0	1.5727	1.91959	0.154137	0.00997308
46.875	4	0	1.56152	1.92274	0.154184	0.00999177
46.9375	4	0	1.54743	1.92374	0.154218	0.00995502
47	4	0	1.5352	1.92543	0.154384	0.00982856
47.0625	4	0	1.5184	1.92615	0.154457	0.00977157
47.125	4	0	1.50295	1.92755	0.154424	0.00982846
47.1875	4	0	1.48973	1.92971	0.154342	0.00992394
47.25	4	0	1.46082	1.91481	0.154352	0.00992012
47.3125	4	0	1.44486	1.91471	0.154294	0.00991369
47.375	4	0	1.42252	1.90934	0.154409	0.00977542
47.4375	4	0	1.39736	1.89961	0.15449	0.00966199
47.5	4	0	1.37676	1.89564	0.154613	0.00955163
47.5625	4	0	1.35749	1.89229	0.154645	0.00952402
47.625	4	0	1.34249	1.8926	0.154669	0.00951018
47.6875	4	0	1.32235	1.88858	0.154732	0.00942717
47.75	4	0	1.30524	1.88642	0.154835	0.00940682
47.8125	4	0	1.27966	1.87449	0.155032	0.00927952
47.875	4	0	1.25314	1.8611	0.155152	0.00922225
47.9375	4	0	1.23465	1.85804	0.15528	0.00927585
48	4	0	1.21302	1.85004	0.155217	0.00930262
48.0625	4	0	1.1885	1.83791	0.155217	0.00930255
48.125	4	0	1.16837	1.83183	0.155254	0.00927332
48.1875	4	0	1.14941	1.82707	0.155199	0.00926846
48.25	4	0	1.12817	1.81857	0.155176	0.00928446
48.3125	4	0	1.10353	1.80415	0.155202	0.00927558
48.375	4	0	1.08153	1.7943	0.155203	0.00927537
48.4375	4	0	1.06303	1.78792	0.155197	0.00927666
48.5	4	0	1.04711	1.78458	0.155162	0.00929485
48.5625	4	0	1.03312	1.78248	0.155139	0.00930457
48.625	4	0	1.00489	1.75875	0.1551	0.00928568
48.6875	4	0	0.995179	1.75889	0.155181	0.00930417
48.75	4	0	0.987226	1.75962	0.155419	0.00919148
48.8125	4	0	0.979315	1.76066	0.155577	0.00929369
48.875	4	0	0.943871	1.718	0.155716	0.00929865
48.9375	4	0	0.90511	1.66481	0.155853	0.00935277
49	4	0	0.867848	1.61185	0.155966	0.00934739
49.0625	4	0	0.861379	1.6126	0.156046	0.00926704
49.125	4	0	0.827166	1.56852	0.156126	0.00925115
49.1875	4	0	0.821977	1.56928	0.156082	0.0092781
49.25	4	0	0.818683	1.56977	0.156103	0.00926694
49.3125	4	0	0.788654	1.53336	0.156124	0.00925312
49.375	4	0	0.780444	1.53329	0.156118	0.00925683
49.4375	4	0	0.773447	1.53345	0.156158	0.00922993
49.5	4	0	0.766447	1.5337	0.156121	0.00924206
49.5625	4	0	0.761165	1.53407	0.156123	0.009242
49.625	4	0	0.756765	1.53471	0.156092	0.00923726
49.6875	4	0	0.752266	1.53551	0.156145	0.00924872
49.75	4	0	0.746985	1.53629	0.156141	0.0092482
49.8125	4	0	0.738317	1.53595	0.155957	0.00916264
49.875	4	0	0.725997	1.53262	0.155889	0.00923801
49.9375	4	0	0.716186	1.5311	0.155779	0.00926479
50	4	0	0.682471	1.48448	0.155688	0.00926603
50.0625	4	0	0.67396	1.48378	0.155652	0.00926431
50.125	4	0	0.667136	1.48359	0.15563	0.00927488
50.1875	4	0	0.66053	1.48346	0.155617	0.00928671
50.25	4	0	0.625621	1.42719	0.155616	0.0092877
50.3125	4	0	0.620131	1.4274	0.155563	0.00931575
50.375	4	0	0.616447	1.42768	0.155632	0.0093669
50.4375	4	0	0.613208	1.42812	0.155586	0.00934267
50.5	4	0	0.610866	1.42846	0.155598	0.00935115
50.5625	4	0	0.613796	1.4288	0.155586	0.00934004
50.625	4	0	0.617697	1.42906	0.155605	0.0093616
50.6875	4	0	0.62202	1.42901	0.155528	0.0092121
50.75	4	0	0.585455	1.34554	0.155593	0.0093342
50.8125	4	0	0.548449	1.25412	0.155716	0.00957468
50.875	4	0	0.55187	1.25379	0.155806	0.00963862
50.9375	4	0	0.555378	1.2534	0.155866	0.00970907
51	4	0	0.552405	1.25268	0.155989	0.00982197
51.0625	4	0	0.550032	1.25197	0.155965	0.00980202
51.125	4	0	0.541544	1.24777	0.156059	0.00989424
51.1875	4	0	0.534577	1.2444	0.156201	0.0100326
51.25	4	0	0.526918	1.24122	0.156431	0.010093
51.3125	4	0	0.520914	1.23862	0.156796	0.0101419
51.375	4	0	0.514174	1.23676	0.157056	0.0101769
51.4375	4	0	0.508263	1.23592	0.157274	0.0101162
51.5	4	0	0.54634	1.3413	0.157444	0.0100969
51.5625	4	0	0.541179	1.3414	0.157512	0.0100548
51.625	4	0	0.530754	1.33732	0.157498	0.0100607
51.6875	4	0	0.518869	1.33182	0.157502	0.0100598
51.75	4	0	0.509667	1.32935	0.157503	0.0100595
51.8125	4	0	0.503077	1.32808	0.157496	0.0100617
51.875	4	0	0.497791	1.32716	0.157524	0.010061
51.9375	4	0	0.45769	1.23207	0.157532	0.0100727
52	4	0	0.453816	1.23206	0.157528	0.0100676
52.0625	4	0	0.40479	1.0783	0.157661	0.0100784
52.125	4	0	0.401464	1.07813	0.157761	0.0100289
52.1875	4	0	0.399174	1.07839	0.157719	0.0100617
52.25	4	0	0.389254	1.07295	0.157761	0.010035
52.3125	4	0	0.382579	1.07137	0.157778	0.0100114
52.375	4	0	0.376504	1.06995	0.157799	0.0100006
52.4375	4	0	0.370935	1.06911	0.157875	0.00992771
52.5	4	0	0.365626	1.06836	0.157855	0.00994281
52.5625	4	0	0.320008	0.902606	0.157909	0.00988465
52.625	4	0	0.3154	0.901707	0.157759	0.0101164
52.6875	4	0	0.311048	0.900736	0.157701	0.0101638
52.75	4	0	0.307762	0.90046	0.157628	0.0102276
52.8125	4	0	0.30441	0.900133	0.157552	0.0102997
52.875	4	0	0.302032	0.90009	0.157499	0.0103738
52.9375	4	0	0.299729	0.90018	0.157363	0.0105051
53	4	0	0.298512	0.900292	0.157327	0.0105575
53.0625	4	0	0.298216	0.900305	0.157161	0.0107105
53.125	4	0	0.297569	0.900409	0.157036	0.0108533
53.1875	4	0	0.242113	0.573914	0.156937	0.0109433
53.25	4	0	0.243401	0.573912	0.156752	0.0110165
53.3125	4	0	0.243031	0.574001	0.15657	0.0112409
53.375	4	0	0.242523	0.574099	0.156362	0.0114746
53.4375	4	0	0.242281	0.574138	0.156217	0.0116035
53.5	4	0	0.241988	0.574209	0.156078	0.01164
53.5625	4	0	0.241439	0.574337	0.15587	0.0116731
53.625	4	0	0.241435	0.574338	0.155646	0.0117128
53.6875	4	0	0.24117	0.57438	0.155484	0.0117708
53.75	4	0	0.241332	0.574335	0.155229	0.0118235
53.8125	4	0	0.241296	0.574344	0.155	0.0118461
53.875	4	0	0.241318	0.574337	0.154808	0.0117813
53.9375	4	0	0.241393	0.574317	0.154612	0.0116554
54	4	0	0.241437	0.574308	0.154611	0.0116554
54.0625	4	0	0.241371	0.574319	0.154532	0.0116251
54.125	4	0	0.241186	0.574369	0.154416	0.0116545
54.1875	4	0	0.241095	0.574386	0.154356	0.0117056
54.25	4	0	0.241361	0.574331	0.154314	0.0117235
54.3125	4	0	0.241723	0.574286	0.154314	0.0117235
54.375	4	0	0.241857	0.574254	0.154249	0.0117134
54.4375	4	0	0.242192	0.574193	0.154141	0.0117701
54.5	4	0	0.24252	0.574132	0.154064	0.0117675
54.5625	4	0	0.242511	0.574134	0.153837	0.0118938
54.625	4	0	0.242299	0.574175	0.153713	0.0119309
54.6875	4	0	0.242316	0.574171	0.153619	0.0119678
54.75	4	0	0.2429	0.574076	0.153494	0.0120518
54.8125	4	0	0.242657	0.574127	0.153442	0.0121054
54.875	4	0	0.242731	0.574112	0.153387	0.0121569
54.9375	4	0	0.242353	0.574142	0.153534	0.0120421
55	4	0	0.242633	0.574078	0.153508	0.0120492
55.0625	4	0	0.242921	0.574008	0.153472	0.0120897
55.125	4	0	0.243451	0.57395	0.153415	0.012116
55.1875	4	0	0.244653	0.573939	0.153318	0.0121461
55.25	4	0	0.244737	0.573929	0.153303	0.0121456
55.3125	4	0	0.24544	0.573868	0.153348	0.0121187
55.375	4	0	0.245624	0.57385	0.153397	0.0120809
55.4375	4	0	0.245217	0.57388	0.15337	0.0120986
55.5	4	0	0.245755	0.573783	0.153379	0.0120939
55.5625	4	0	0.246867	0.573652	0.153198	0.0121638
55.625	4	0	0.247104	0.573623	0.153076	0.0122618
55.6875	4	0	0.246821	0.573648	0.152981	0.0123142
55.75	4	0	0.247095	0.573635	0.15279	0.0124341
55.8125	4	0	0.247897	0.573658	0.152589	0.0124157
55.875	4	0	0.248018	0.573632	0.152453	0.01251
55.9375	4	0	0.248121	0.573605	0.152297	0.0125433
56	4	0	0.248502	0.573547	0.152142	0.0125336
56.0625	4	0	0.247385	0.573588	0.15201	0.0125059
56.125	4	0	0.248335	0.573462	0.151921	0.0124582
56.1875	4	0	0.254238	0.576618	0.151755	0.0125108
56.25	4	0	0.259077	0.579165	0.1517	0.0125099
56.3125	4	0	0.264364	0.582134	0.151627	0.0124523
56.375	4	0	0.273946	0.592744	0.151501	0.0123531
56.4375	4	0	0.288952	0.618993	0.151338	0.0124426
56.5	4	0	0.302832	0.640175	0.151131	0.0125663
56.5625	4	0	0.317263	0.662702	0.150924	0.0127505
56.625	4	0	0.333761	0.690232	0.150716	0.0129168
56.6875	4	0	0.348642	0.711693	0.150575	0.0128775
56.75	4	0	0.363827	0.731675	0.150515	0.0128669
56.8125	4	0	0.376706	0.745615	0.150459	0.012836
56.875	4	0	0.387326	0.754201	0.150392	0.012804
56.9375	4	0	0.395993	0.761023	0.15045	0.0128053
57	4	0	0.409887	0.779306	0.150519	0.0128874
57.0625	4	0	0.421908	0.789291	0.150524	0.0128882
57.125	4	0	0.453974	0.875645	0.150641	0.0128335
57.1875	4	0	0.461816	0.878305	0.15074	0.0127836
57.25	4	0	0.468055	0.879602	0.150729	0.012784
57.3125	4	0	0.505983	0.9912	0.150636	0.0128374
57.375	4	0	0.542212	1.07848	0.150546	0.0128785
57.4375	4	0	0.545865	1.07806	0.150497	0.0129063
57.5	4	0	0.548558	1.07748	0.150353	0.0129743
57.5625	4	0	0.591471	1.19226	0.150319	0.0129849
57.625	4	0	0.593378	1.19173	0.150252	0.0130083
57.6875	4	0	0.595239	1.19118	0.150229	0.0130171
57.75	4	0	0.59634	1.19088	0.15012	0.0129974
57.8125	4	0	0.597289	1.19056	0.150077	0.0129604
57.875	4	0	0.598541	1.19012	0.150003	0.0129356
57.9375	4	0	0.642841	1.29742	0.149867	0.0128453
58	4	0	0.643365	1.29725	0.149867	0.0128454
58.0625	4	0	0.643906	1.29706	0.149853	0.0128416
58.125	4	0	0.644593	1.29681	0.149854	0.0128418
58.1875	4	0	0.645816	1.29638	0.149843	0.012841
58.25	4	0	0.645791	1.29639	0.149953	0.0128919
58.3125	4	0	0.645793	1.29639	0.149895	0.0128944
58.375	4	0	0.646245	1.29622	0.149925	0.0129084
58.4375	4	0	0.646037	1.29629	0.149948	0.0129169
58.5	4	0	0.646705	1.29607	0.149971	0.012916
58.5625	4	0	0.647757	1.29576	0.149985	0.0129165
58.625	4	0	0.648459	1.29557	0.149981	0.0129147
58.6875	4	0	0.648636	1.29551	0.149922	0.0128732
58.75	4	0	0.648628	1.29551	0.149879	0.0128173
58.8125	4	0	0.649318	1.29526	0.149735	0.0126723
58.875	4	0	0.649091	1.29534	0.149807	0.0128024
58.9375	4	0	0.649123	1.29533	0.149784	0.0127677
59	4	0	0.649065	1.29534	0.149789	0.012774
59.0625	4	0	0.649138	1.29532	0.149842	0.0128056
59.125	4	0	0.649338	1.29524	0.149904	0.0128818
59.1875	4	0	0.648995	1.29537	0.15008	0.0130334
59.25	4	0	0.647986	1.29569	0.150107	0.0130442
59.3125	4	0	0.647536	1.29583	0.150117	0.0130459
59.375	4	0	0.648298	1.29557	0.150059	0.0130674
59.4375	4	0	0.648314	1.29556	0.149976	0.0130897
59.5	4	0	0.648673	1.29543	0.14995	0.0130933
59.5625	4	0	0.648124	1.29563	0.149856	0.0131046
59.625	4	0	0.64842	1.29553	0.149747	0.0131336
59.6875	4	0	0.648796	1.29539	0.149621	0.0131084
59.75	4	0	0.649368	1.29516	0.149482	0.0131492
59.8125	4	0	0.650124	1.29488	0.149473	0.0131523
59.875	4	0	0.650252	1.29483	0.149578	0.0131462
59.9375	4	0	0.650233	1.29484	0.149658	0.0131558
60	4	0	0.650842	1.29459	0.149677	0.0131562
60.0625	4	0	0.650953	1.29454	0.149665	0.0131538
60.125	4	0	0.650848	1.29458	0.149671	0.0131539
60.1875	4	0	0.651718	1.2943	0.149708	0.0131524
60.25	4	0	0.651624	1.29434	0.14978	0.013167
60.3125	4	0	0.651567	1.29436	0.149826	0.0131682
60.375	4	0	0.651668	1.29433	0.149746	0.0130959
60.4375	4	0	0.652108	1.29417	0.149785	0.0131254
60.5	4	0	0.651942	1.29423	0.149773	0.0131142
60.5625	4	0	0.646959	1.29438	0.149727	0.0130799
60.625	4	0	0.642256	1.29438	0.14963	0.0130009
60.6875	4	0	0.637258	1.29472	0.149588	0.0129542
60.75	4	0	0.632995	1.29522	0.149541	0.0128639
60.8125	4	0	0.629134	1.29565	0.149522	0.0128144
60.875	4	0	0.625959	1.29609	0.149627	0.0130481
60.9375	4	0	0.622813	1.29653	0.149675	0.0131463
61	4	0	0.620216	1.29695	0.149732	0.0132738
61.0625	4	0	0.616773	1.29738	0.149769	0.0133164
61.125	4	0	0.614769	1.29784	0.149715	0.0132381
61.1875	4	0	0.612656	1.29817	0.149635	0.0131092
61.25	4	0	0.611146	1.29853	0.149512	0.0129386
61.3125	4	0	0.608836	1.29892	0.149344	0.0126171
61.375	4	0	0.608023	1.29914	0.149198	0.0124046
61.4375	4	0	0.607926	1.29917	0.149147	0.0123277
61.5	4	0	0.564579	1.19188	0.14908	0.0122435
61.5625	4	0	0.565019	1.19172	0.149052	0.0122309
61.625	4	0	0.564735	1.19181	0.149085	0.012246
61.6875	4	0	0.565344	1.19164	0.148984	0.0122632
61.75	4	0	0.565737	1.19151	0.148832	0.0123362
61.8125	4	0	0.565449	1.1916	0.148685	0.0124183
61.875	4	0	0.564454	1.19188	0.148507	0.012466
61.9375	4	0	0.564028	1.19199	0.14833	0.0123223
62	4	0	0.56425	1.19192	0.148193	0.0122279
62.0625	4	0	0.564599	1.19179	0.148129	0.0121439
62.125	4	0	0.564843	1.19172	0.14812	0.0121356
62.1875	4	0	0.56516	1.1916	0.148171	0.0121461
62.25	4	0	0.565073	1.19163	0.148177	0.0121495
62.3125	4	0	0.565306	1.19154	0.148266	0.0121775
62.375	4	0	0.565462	1.19149	0.148275	0.0121829
62.4375	4	0	0.565706	1.19139	0.148341	0.0122451
62.5	4	0	0.566129	1.19124	0.148351	0.0122461
62.5625	4	0	0.565624	1.19139	0.148362	0.0122499
62.625	4	0	0.566032	1.19125	0.148477	0.012167
62.6875	4	0	0.566232	1.19118	0.148441	0.0121865
62.75	4	0	0.573028	1.19173	0.148523	0.012194
62.8125	4	0	0.587154	1.19975	0.148614	0.0121982
62.875	4	0	0.608383	1.22146	0.14871	0.0121805
62.9375	4	0	0.63455	1.2545	0.148793	0.0121422
63	4	0	0.661292	1.28859	0.14883	0.0121216
63.0625	4	0	0.689446	1.32783	0.148876	0.0120796
63.125	4	0	0.730466	1.4085	0.148934	0.0120342
63.1875	4	0	0.775341	1.5011	0.148907	0.0120606
63.25	4	0	0.821635	1.59877	0.148974	0.0120279
63.3125	4	0	0.870984	1.69461	0.149007	0.0119794
63.375	4	0	0.926872	1.81214	0.149036	0.011931
63.4375	4	0	0.970455	1.87558	0.14901	0.011968
63.5	4	0	1.0208	1.95786	0.148994	0.0119791
63.5625	4	0	1.08384	2.08514	0.148974	0.0120014
63.625	4	0	1.14089	2.18068	0.149033	0.0119593
63.6875	4	0	1.15155	2.17988	0.149176	0.0119684
63.75	4	0	1.16514	2.18003	0.149276	0.0118951
63.8125	4	0	1.18452	2.18419	0.149323	0.0118554
63.875	4	0	1.20936	2.19402	0.149308	0.0118649
63.9375	4	0	1.23939	2.21152	0.149276	0.0118793
64	4	0	1.2662	2.22388	0.149139	0.0119451
64.0625	4	0	1.2951	2.23918	0.149094	0.0119453
64.125	4	0	1.32599	2.25622	0.149132	0.0119331
64.1875	4	0	1.35946	2.27799	0.149153	0.0119194
64.25	4	0	1.39307	2.29952	0.1491	0.0119523
64.3125	4	0	1.42986	2.32724	0.149001	0.0119873
64.375	4	0	1.46816	2.35569	0.148876	0.0120714
64.4375	4	0	1.50808	2.38737	0.148912	0.0120518
64.5	4	0	1.51088	2.38604	0.148832	0.0120977
64.5625	4	0	1.54751	2.40959	0.148925	0.0120027
64.625	4	0	1.55923	2.40714	0.148912	0.0120136
64.6875	4	0	1.57379	2.40536	0.148906	0.0120175
64.75	4	0	1.59396	2.40727	0.148929	0.0119951
64.8125	4	0	1.618	2.41149	0.148877	0.0120659
64.875	4	0	1.64427	2.41804	0.148875	0.0120682
64.9375	4	0	1.67861	2.43587	0.14881	0.0120582
65	4	0	1.69856	2.43621	0.148762	0.012076
65.0625	4	0	1.74918	2.48697	0.148774	0.012066
65.125	4	0	1.80462	2.55081	0.148736	0.0120923
65.1875	4	0	1.87068	2.64753	0.148727	0.0120979
65.25	4	0	1.93544	2.73136	0.148613	0.0121475
65.3125	4	0	2.00736	2.83624	0.148556	0.0121644
65.375	4	0	2.08626	2.9587	0.148472	0.0122149
65.4375	4	0	2.16456	3.07128	0.148429	0.0122452
65.5	4	0	2.20577	3.08874	0.148287	0.0123831
65.5625	4	0	2.25403	3.11845	0.148249	0.0124353
65.625	4	0	2.30709	3.15521	0.148196	0.0125156
65.6875	4	0	2.36206	3.1942	0.148174	0.0125357
65.75	4	0	2.41922	3.23755	0.148137	0.0125996
65.8125	4	0	2.47772	3.28376	0.148119	0.0126166
65.875	4	0	2.49449	3.27856	0.14806	0.0127077
65.9375	4	0	2.50873	3.27307	0.14799	0.012799
66	4	0	2.52602	3.26806	0.147842	0.0130207
66.0625	4	0	2.54171	3.26254	0.147711	0.0131627
66.125	4	0	2.55699	3.25745	0.147566	0.0132477
66.1875	4	0	2.5713	3.25573	0.147491	0.0133542
66.25	4	0	2.59408	3.25704	0.147418	0.0133867
66.3125	4	0	2.60806	3.25499	0.147252	0.0134488
66.375	4	0	2.61438	3.25416	0.147183	0.0134569
66.4375	4	0	2.62443	3.2564	0.147171	0.0134717
66.5	4	0	2.63356	3.2577	0.147216	0.0134168
66.5625	4	0	2.64416	3.25994	0.147288	0.0133178
66.625	4	0	2.65337	3.26237	0.14735	0.0132313
66.6875	4	0	2.65944	3.26305	0.147271	0.0132956
66.75	4	0	2.66141	3.26306	0.147145	0.0133841
66.8125	4	0	2.6637	3.26286	0.147032	0.0134088
66.875	4	0	2.66535	3.26251	0.147025	0.0134069
66.9375	4	0	2.68024	3.2634	0.147029	0.01341
67	4	0	2.67936	3.26347	0.146941	0.0132956
67.0625	4	0	2.67933	3.26347	0.146918	0.0132875
67.125	4	0	2.67923	3.26339	0.146942	0.0133043
67.1875	4	0	2.70613	3.27035	0.147012	0.0133605
67.25	4	0	2.70743	3.26977	0.147074	0.0133956
67.3125	4	0	2.6743	3.26043	0.147276	0.0134699
67.375	4	0	2.67641	3.26263	0.147446	0.013518
67.4375	4	0	2.71299	3.27328	0.147661	0.0136613
67.5	4	0	2.71354	3.27293	0.147908	0.0137478
67.5625	4	0	2.67266	3.25963	0.148038	0.013805
67.625	4	0	2.71116	3.26916	0.148122	0.0137993
67.6875	4	0	2.71109	3.26921	0.148191	0.0138039
67.75	4	0	2.71071	3.26948	0.148212	0.0137996
67.8125	4	0	2.71075	3.26945	0.148148	0.0137785
67.875	4	0	2.75364	3.2824	0.148075	0.0138071
67.9375	4	0	2.71	3.26986	0.148065	0.013808
68	4	0	2.7094	3.27033	0.148087	0.0138079
68.0625	4	0	2.70915	3.27052	0.148046	0.0138059
68.125	4	0	2.70876	3.27082	0.147986	0.0138126
68.1875	4	0	2.70782	3.27154	0.147954	0.0138142
68.25	4	0	2.70784	3.27152	0.14782	0.0137555
68.3125	4	0	2.70744	3.27184	0.14789	0.0137683
68.375	4	0	2.70729	3.27195	0.147847	0.0137463
68.4375	4	0	2.70727	3.27197	0.147835	0.0137396
68.5	4	0	2.70657	3.27251	0.147821	0.0137373
68.5625	4	0	2.7053	3.27347	0.147825	0.0137384
68.625	4	0	2.70472	3.27389	0.147807	0.01373
68.6875	4	0	2.70419	3.2743	0.147862	0.0137728
68.75	4	0	2.70404	3.27442	0.147831	0.0137436
68.8125	4	0	2.7035	3.27484	0.147951	0.0138556
68.875	4	0	2.70359	3.27477	0.147845	0.0136841
68.9375	4	0	2.70445	3.27411	0.147864	0.0137129
69	4	0	2.70447	3.27409	0.147899	0.0137645
69.0625	4	0	2.70418	3.27432	0.147949	0.0138293
69.125	4	0	2.70392	3.27453	0.147918	0.0137835
69.1875	4	0	2.70407	3.2744	0.147779	0.0136184
69.25	4	0	2.70424	3.27427	0.147895	0.0137778
69.3125	4	0	2.70392	3.27452	0.147858	0.0137715
69.375	4	0	2.70307	3.27518	0.147871	0.0137654
69.4375	4	0	2.70278	3.2754	0.147888	0.0137572
69.5	4	0	2.70257	3.27556	0.147841	0.0137763
69.5625	4	0	2.70272	3.27545	0.14782	0.0137897
69.625	4	0	2.7026	3.27554	0.147853	0.0137713
69.6875	4	0	2.70272	3.27545	0.147896	0.0137644
69.75	4	0	2.70242	3.27568	0.147897	0.0137635
69.8125	4	0	2.70205	3.27597	0.147845	0.0137928
69.875	4	0	2.70206	3.27596	0.147742	0.0137846
69.9375	4	0	2.70176	3.27619	0.147637	0.013773
70	4	0	2.70186	3.27611	0.147529	0.0138113
70.0625	4	0	2.70197	3.27603	0.147449	0.0138261
70.125	4	0	2.70175	3.2762	0.147353	0.0138585
70.1875	4	0	2.70057	3.27711	0.147286	0.0138613
70.25	4	0	2.70048	3.27717	0.147163	0.0138517
70.3125	4	0	2.70103	3.27674	0.147049	0.0138711
70.375	4	0	2.70064	3.27704	0.146992	0.013856
70.4375	4	0	2.7003	3.27731	0.146875	0.0137997
70.5	4	0	2.70013	3.27744	0.146802	0.0137545
70.5625	4	0	2.69958	3.27787	0.146729	0.0137366
70.625	4	0	2.69886	3.27842	0.146702	0.0137298
70.6875	4	0	2.69871	3.27853	0.146581	0.0136916
70.75	4	0	2.69957	3.27788	0.146458	0.0135632
70.8125	4	0	2.69937	3.27803	0.146224	0.013288
70.875	4	0	2.699	3.27832	0.145978	0.0128952
70.9375	4	0	2.69884	3.27845	0.145807	0.0126231
71	4	0	2.69884	3.27844	0.145599	0.012263
71.0625	4	0	2.69856	3.27866	0.145527	0.0121645
71.125	4	0	2.69852	3.2787	0.145519	0.0121525
71.1875	4	0	2.6978	3.27925	0.145487	0.0121096
71.25	4	0	2.69743	3.27953	0.145415	0.0120703
71.3125	4	0	2.69717	3.27974	0.145315	0.0120127
71.375	4	0	2.69695	3.27991	0.145339	0.0120379
71.4375	4	0	2.69669	3.28011	0.145241	0.0119513
71.5	4	0	2.69645	3.2803	0.14518	0.0119051
71.5625	4	0	2.69621	3.28048	0.1452	0.0119198
71.625	4	0	2.69597	3.28067	0.145137	0.0118819
71.6875	4	0	2.69535	3.28113	0.145236	0.0118964
71.75	4	0	2.69491	3.28148	0.145394	0.0118717
71.8125	4	0	2.69519	3.28127	0.145477	0.0118106
71.875	4	0	2.69552	3.28101	0.145561	0.0117549
71.9375	4	0	2.69525	3.28122	0.145584	0.011756
72	4	0	2.69531	3.28117	0.145601	0.0117582
72.0625	4	0	2.6954	3.2811	0.145533	0.011713
72.125	4	0	2.6953	3.28117	0.145481	0.0116692
72.1875	4	0	2.6956	3.28094	0.145418	0.0116461
72.25	4	0	2.69554	3.28099	0.145243	0.0117016
72.3125	4	0	2.69578	3.28081	0.145166	0.0116499
72.375	4	0	2.69557	3.28097	0.145024	0.0116569
72.4375	4	0	2.69619	3.28049	0.144862	0.0115564
72.5	4	0	2.69629	3.28041	0.144766	0.0115743
72.5625	4	0	2.69644	3.2803	0.144665	0.0115692
72.625	4	0	2.69637	3.28035	0.144661	0.0115679
72.6875	4	0	2.69604	3.28061	0.144664	0.0115667
72.75	4	0	2.68969	3.28448	0.144649	0.0115536
72.8125	4	0	2.67587	3.29042	0.144571	0.0115157
72.875	4	0	2.65548	3.29522	0.144521	0.0114916
72.9375	4	0	2.6299	3.29851	0.14447	0.011486
73	4	0	2.60356	3.30113	0.144508	0.0114981
73.0625	4	0	2.57495	3.30233	0.144557	0.0115026
73.125	4	0	2.53418	3.29177	0.144632	0.0115393
73.1875	4	0	2.48967	3.27466	0.144702	0.011514
73.25	4	0	2.44196	3.25305	0.14478	0.0115823
73.3125	4	0	2.39299	3.22817	0.144964	0.0116385
73.375	4	0	2.33789	3.18909	0.145044	0.0115917
73.4375	4	0	2.29478	3.17086	0.14513	0.0115323
73.5	4	0	2.2447	3.14115	0.145115	0.0115411
73.5625	4	0	2.18217	3.08179	0.145091	0.011568
73.625	4	0	2.12555	3.03442	0.145017	0.0116046
73.6875	4	0	2.11505	3.03832	0.144893	0.0115355
73.75	4	0	2.10184	3.04224	0.144833	0.0115406
73.8125	4	0	2.08291	3.04485	0.144754	0.0115958
73.875	4	0	2.05852	3.04466	0.144714	0.0116197
73.9375	4	0	2.02868	3.04	0.144693	0.0116288
74	4	0	2.00199	3.03768	0.144773	0.0115888
74.0625	4	0	1.97303	3.03324	0.144761	0.011589
74.125	4	0	1.94276	3.02686	0.144696	0.0115982
74.1875	4	0	1.90951	3.0169	0.144698	0.011598
74.25	4	0	1.87612	3.00621	0.144698	0.0115981
74.3125	4	0	1.8389	2.99058	0.144754	0.0115822
74.375	4	0	1.80105	2.97278	0.144934	0.0115882
74.4375	4	0	1.76105	2.95143	0.145019	0.0116399
74.5	4	0	1.75867	2.95252	0.145198	0.011713
74.5625	4	0	1.72241	2.93579	0.145323	0.0118086
74.625	4	0	1.71089	2.93834	0.145473	0.0118699
74.6875	4	0	1.69637	2.94046	0.145622	0.0119562
74.75	4	0	1.67577	2.93983	0.145767	0.0120194
74.8125	4	0	1.65179	2.93682	0.145923	0.0119552
74.875	4	0	1.62557	2.93147	0.146029	0.0119543
74.9375	6	0	1.59091	2.9162	0.146038	0.0119544
75	4	0	1.57099	2.91516	0.145979	0.0120052
75.0625	4	0	1.52047	2.86876	0.146011	0.0119929
75.125	4	0	1.46461	2.80669	0.146019	0.0119876
75.1875	6	0	1.39735	2.70621	0.14598	0.0120154
75.25	4	0	1.33238	2.60827	0.145946	0.012057
75.3125	4	0	1.25974	2.47446	0.145983	0.0120491
75.375	6	0	1.18033	2.2985	0.146066	0.0120153
75.4375	6	0	1.10179	2.10942	0.146218	0.0120467
75.5	4	0	1.06013	2.06188	0.146359	0.0119295
75.5625	4	0	1.01092	1.9881	0.146478	0.0118414
75.625	4	0	0.957629	1.8931	0.146561	0.0117367
75.6875	4	0	0.9023	1.78367	0.14668	0.0117164
75.75	4	0	0.844378	1.65201	0.146775	0.0115911
75.8125	4	0	0.784638	1.49563	0.146784	0.0115827
75.875	4	0	0.768138	1.4876	0.146846	0.0114844
75.9375	4	0	0.754218	1.48278	0.146882	0.0114271
76	4	0	0.736567	1.47315	0.147012	0.0111996
76.0625	4	0	0.720861	1.46604	0.147164	0.011038
76.125	4	0	0.705104	1.45823	0.147192	0.0109948
76.1875	4	0	0.685154	1.44401	0.147244	0.0108972
76.25	4	0	0.662503	1.41039	0.147283	0.0108669
76.3125	4	0	0.647899	1.3955	0.14734	0.0107947
76.375	4	0	0.63648	1.3861	0.147306	0.0108263
76.4375	4	0	0.615395	1.35778	0.147354	0.0107644
76.5	4	0	0.596005	1.33366	0.147398	0.0107255
76.5625	4	0	0.573871	1.30299	0.147429	0.0106962
76.625	4	0	0.556307	1.27181	0.147459	0.0106651
76.6875	4	0	0.543388	1.25199	0.147559	0.0105775
76.75	4	0	0.533878	1.24023	0.147716	0.0104684
76.8125	4	0	0.52494	1.23064	0.147792	0.0104207
76.875	4	0	0.518318	1.22496	0.14771	0.0104547
76.9375	4	0	0.49875	1.19263	0.147639	0.010436
77	4	0	0.489228	1.18355	0.147539	0.0104233
77.0625	4	0	0.480677	1.17734	0.147459	0.0104553
77.125	4	0	0.451325	1.11549	0.14728	0.0105185
77.1875	4	0	0.45712	1.14487	0.14711	0.0104785
77.25	6	0	0.451174	1.14265	0.14694	0.0104979
77.3125	4	0	0.447177	1.14199	0.146759	0.0103771
77.375	4	0	0.410019	1.04502	0.146584	0.0103069
77.4375	4	0	0.370516	0.923169	0.146368	0.0100943
77.5	4	0	0.367545	0.923123	0.146187	0.00988435
77.5625	4	0	0.406911	1.05305	0.146003	0.00981621
77.625	4	0	0.366585	0.93195	0.145927	0.00980182
77.6875	4	0	0.364824	0.932185	0.145868	0.00977749
77.75	4	0	0.363849	0.932337	0.145862	0.00977702
77.8125	4	0	0.36285	0.932519	0.145843	0.00977685
77.875	6	0	0.318904	0.760662	0.145843	0.00977713
77.9375	4	0	0.318773	0.760689	0.145833	0.00977782
78	4	0	0.318815	0.76068	0.145767	0.00978637
78.0625	4	0	0.318344	0.760783	0.14573	0.00979917
78.125	4	0	0.317936	0.760882	0.145705	0.00981488
78.1875	4	0	0.317678	0.760949	0.145616	0.00988708
78.25	6	0	0.317355	0.761025	0.145565	0.00992161
78.3125	4	0	0.31789	0.760926	0.145413	0.00994652
78.375	4	0	0.317531	0.761003	0.145376	0.00993532
78.4375	6	0	0.322205	0.76238	0.14534	0.00991232
78.5	4	0	0.326415	0.763275	0.14522	0.00998486
78.5625	4	0	0.330227	0.763925	0.14521	0.00997835
78.625	4	0	0.339914	0.772787	0.145175	0.0099604
78.6875	4	0	0.352732	0.786358	0.14512	0.00988592
78.75	4	0	0.365176	0.799092	0.145006	0.00983843
78.8125	4	0	0.37808	0.812083	0.144847	0.00963066
78.875	4	0	0.388789	0.82077	0.144759	0.00954137
78.9375	4	0	0.397933	0.827596	0.144552	0.00935224
79	4	0	0.406377	0.832579	0.144404	0.00911706
79.0625	4	0	0.414099	0.8357	0.144278	0.00890259
79.125	4	0	0.426727	0.846619	0.144131	0.00874134
79.1875	4	0	0.438206	0.855274	0.144094	0.00871595
79.25	4	0	0.452684	0.870527	0.143878	0.00834393
79.3125	4	0	0.465309	0.88066	0.143845	0.00834091
79.375	4	0	0.49337	0.93936	0.143894	0.00835765
79.4375	4	0	0.502607	0.943112	0.143948	0.00837698
79.5	4	0	0.510805	0.945985	0.143949	0.00837621
79.5625	6	0	0.550938	1.06066	0.14401	0.00836377
79.625	6	0	0.590004	1.15879	0.144087	0.00841136
79.6875	4	0	0.594464	1.15866	0.144015	0.0084185
79.75	4	0	0.598436	1.1582	0.144035	0.00840015
79.8125	4	0	0.601446	1.15771	0.144054	0.00838513
79.875	4	0	0.60428	1.15723	0.144113	0.00839437
79.9375	4	0	0.606804	1.15661	0.144105	0.00839858
80	4	0	0.607838	1.1563	0.14429	0.00850156
80.0625	4	0	0.654923	1.28397	0.144339	0.00849105
80.125	4	0	0.655378	1.28379	0.144406	0.00845982
80.1875	4	0	0.698863	1.37962	0.144479	0.00848335
80.25	4	0	0.698953	1.37959	0.144547	0.00847873
80.3125	6	0	0.698742	1.37966	0.144616	0.00845086
80.375	4	0	0.698607	1.37972	0.144658	0.00847473
80.4375	4	0	0.698353	1.37982	0.144774	0.00859447
80.5	4	0	0.698033	1.37995	0.144885	0.00876909
80.5625	4	0	0.698182	1.37989	0.145044	0.00898504
80.625	4	0	0.698055	1.37994	0.14519	0.00922068
80.6875	4	0	0.702459	1.37923	0.14544	0.00964308
80.75	4	0	0.70587	1.37886	0.145602	0.00994906
80.8125	4	0	0.709728	1.37815	0.145728	0.0100479
80.875	4	0	0.713807	1.3774	0.145844	0.0101702
80.9375	4	0	0.718155	1.37676	0.145812	0.0101578
81	4	0	0.721223	1.37615	0.14582	0.0101625
81.0625	4	0	0.724139	1.3754	0.145834	0.0101781
81.125	4	0	0.726379	1.37476	0.145774	0.0101033
81.1875	4	0	0.728685	1.37406	0.145659	0.010054
81.25	4	0	0.730497	1.37346	0.145626	0.0100611
81.3125	6	0	0.732625	1.37284	0.145596	0.0100723
81.375	4	0	0.733623	1.37247	0.145523	0.010012
81.4375	4	0	0.734379	1.37218	0.145557	0.010029
81.5	4	0	0.734862	1.37199	0.145567	0.0100335
81.5625	6	0	0.735361	1.37179	0.145501	0.0100023
81.625	4	0	0.772825	1.43576	0.145515	0.0100066
81.6875	4	0	0.772451	1.43592	0.145382	0.0100229
81.75	4	0	0.772578	1.43587	0.14521	0.0100747
81.8125	4	0	0.772001	1.4361	0.145123	0.0101502
81.875	4	0	0.771569	1.43629	0.145005	0.0102675
81.9375	4	0	0.771694	1.43623	0.1449	0.010322
82	4	0	0.771202	1.43645	0.144819	0.0103443
82.0625	6	0	0.770954	1.43655	0.144774	0.0103468
82.125	4	0	0.77036	1.4368	0.144671	0.0103668
82.1875	4	0	0.77474	1.43611	0.144604	0.0104012
82.25	4	0	0.77898	1.4353	0.144661	0.0103323
82.3125	4	0	0.783077	1.43451	0.144609	0.0103432
82.375	4	0	0.786822	1.43358	0.144603	0.01035
82.4375	4	0	0.790352	1.43289	0.144561	0.0103857
82.5	4	0	0.793627	1.43208	0.144586	0.0103672
82.5625	4	0	0.796191	1.43137	0.144565	0.0103855
82.625	4	0	0.798416	1.43068	0.144508	0.01039
82.6875	4	0	0.800817	1.42989	0.144519	0.0103856
82.75	4	0	0.802753	1.42928	0.144407	0.0103809
82.8125	4	0	0.803849	1.42886	0.144425	0.0103826
82.875	4	0	0.804285	1.4287	0.144461	0.0103977
82.9375	4	0	0.804982	1.42842	0.144492	0.0103966
83	4	0	0.805358	1.42826	0.144508	0.0104098
83.0625	4	0	0.805935	1.42802	0.144481	0.0104023
83.125	4	0	0.839789	1.4756	0.144393	0.0103619
83.1875	4	0	0.844531	1.47477	0.144364	0.0103638
83.25	4	0	0.848624	1.47365	0.144239	0.0102821
83.3125	4	0	0.85291	1.47256	0.144154	0.0101809
83.375	4	0	0.856415	1.47171	0.144124	0.0101869
83.4375	4	0	0.859492	1.47085	0.144083	0.0102003
83.5	4	0	0.862475	1.46983	0.144146	0.0101881
83.5625	4	0	0.864834	1.46898	0.144295	0.0101598
83.625	4	0	0.86685	1.46823	0.144436	0.0101643
83.6875	4	0	0.868519	1.46757	0.144513	0.0101874
83.75	4	0	0.869944	1.46699	0.144612	0.0102119
83.8125	4	0	0.871085	1.46651	0.14475	0.0101684
83.875	4	0	0.872451	1.46593	0.144867	0.010159
83.9375	4	0	0.878288	1.4648	0.144944	0.0101535
84	6	0	0.888263	1.46519	0.145042	0.0102338
84.0625	4	0	0.920757	1.50544	0.145083	0.0102408
84.125	4	0	0.928675	1.5048	0.145132	0.0102251
84.1875	4	0	0.941788	1.50725	0.145145	0.0102241
84.25	4	0	0.954536	1.50939	0.145151	0.0102199
84.3125	4	0	0.963985	1.50893	0.145119	0.0102251
84.375	4	0	0.973442	1.50876	0.145099	0.0101996
84.4375	4	0	0.982758	1.50826	0.145009	0.0101414
84.5	4	0	0.989878	1.50738	0.144927	0.0100385
84.5625	4	0	0.996425	1.50616	0.144892	0.0099797
84.625	4	0	1.00229	1.50466	0.144895	0.00998574
84.6875	4	0	1.00716	1.50304	0.144875	0.00994987
84.75	4	0	1.01123	1.50152	0.144817	0.00987311
84.8125	4	0	1.01383	1.50031	0.144813	0.00986935
84.875	4	0	1.05521	1.56582	0.144729	0.00984423
84.9375	4	0	1.09404	1.61848	0.144687	0.00984925
85	4	0	1.09467	1.61813	0.144765	0.00978969
85.0625	4	0	1.09467	1.61813	0.144744	0.00979515
85.125	4	0	1.1344	1.67212	0.144731	0.00980419
85.1875	4	0	1.13431	1.67217	0.144759	0.00978118
85.25	4	0	1.13474	1.67193	0.144812	0.00971677
85.3125	4	0	1.13475	1.67192	0.144761	0.00973013
85.375	4	0	1.1347	1.67195	0.144742	0.00972713
85.4375	4	0	1.13496	1.67179	0.144614	0.00964914
85.5	4	0	1.13509	1.67172	0.144505	0.00971363
85.5625	4	0	1.1353	1.67159	0.144423	0.00974604
85.625	4	0	1.13512	1.6717	0.144388	0.00977778
85.6875	4	0	1.1354	1.67153	0.144245	0.00980149
85.75	4	0	1.13623	1.67106	0.144232	0.00981003
85.8125	4	0	1.13663	1.67082	0.144195	0.00985112
85.875	4	0	1.13665	1.67081	0.144199	0.00984748
85.9375	4	0	1.14209	1.66902	0.144307	0.00980489
86	4	0	1.15376	1.66847	0.144364	0.00979289
86.0625	4	0	1.16406	1.66721	0.1443	0.00980651
86.125	4	0	1.17361	1.66587	0.144383	0.00976565
86.1875	4	0	1.18143	1.66386	0.144481	0.00970953
86.25	4	0	1.18302	1.66378	0.144512	0.00970907
86.3125	4	0	1.1903	1.66511	0.144574	0.00970023
86.375	4	0	1.20217	1.66956	0.144694	0.00969531
86.4375	4	0	1.21745	1.67675	0.144774	0.00968797
86.5	4	0	1.23467	1.68572	0.144848	0.00970813
86.5625	4	0	1.24947	1.69076	0.144943	0.00973264
86.625	4	0	1.25764	1.6948	0.145122	0.0098779
86.6875	4	0	1.26244	1.6964	0.14521	0.00994998
86.75	4	0	1.26575	1.69701	0.145248	0.0099914
86.8125	4	0	1.26849	1.69715	0.145328	0.0100594
86.875	4	0	1.2987	1.73561	0.145475	0.0101063
86.9375	4	0	1.32853	1.76988	0.145588	0.0101998
87	4	0	1.32972	1.76963	0.145687	0.0102301
87.0625	4	0	1.33089	1.76924	0.145819	0.0102533
87.125	4	0	1.3324	1.76865	0.146075	0.0103503
87.1875	4	0	1.29367	1.71947	0.146268	0.0104515
87.25	6	0	1.33731	1.78407	0.146437	0.0104403
87.3125	4	0	1.38038	1.84153	0.146618	0.0105675
87.375	4	0	1.42349	1.89583	0.146829	0.0107066
87.4375	4	0	1.4228	1.89628	0.147056	0.0109249
87.5	4	0	1.42262	1.89641	0.147289	0.0112349
87.5625	4	0	1.38113	1.85059	0.147614	0.0116259
87.625	4	0	1.38112	1.85059	0.147692	0.011628
87.6875	4	0	1.38127	1.85048	0.147716	0.0116268
87.75	4	0	1.38092	1.85072	0.14767	0.0116479
87.8125	4	0	1.38619	1.8483	0.147636	0.0116655
87.875	4	0	1.39141	1.84586	0.147763	0.011658
87.9375	4	0	1.39621	1.84363	0.147856	0.0116906
88	4	0	1.40011	1.84167	0.147892	0.011673
88.0625	4	0	1.4046	1.83939	0.147999	0.0116727
88.125	4	0	1.40859	1.83724	0.148058	0.0116439
88.1875	6	0	1.41206	1.83528	0.148193	0.0115649
88.25	4	0	1.41532	1.83342	0.14835	0.0115535
88.3125	4	0	1.41771	1.8321	0.148506	0.0114963
88.375	4	0	1.41965	1.83089	0.148588	0.0115197
88.4375	4	0	1.41631	1.8323	0.148621	0.0115281
88.5	4	0	1.4133	1.83368	0.14885	0.0115133
88.5625	4	0	1.41028	1.83515	0.148888	0.0115288
88.625	4	0	1.40052	1.83717	0.148921	0.0115324
88.6875	4	0	1.38768	1.83878	0.148923	0.0115334
88.75	4	0	1.41845	1.8922	0.14901	0.0115182
88.8125	4	0	1.4056	1.89377	0.149089	0.0115324
88.875	4	0	1.3946	1.896	0.149206	0.0116108
88.9375	4	0	1.38441	1.89853	0.14932	0.0115773
89	4	0	1.37554	1.901	0.149393	0.0116003
89.0625	4	0	1.36804	1.90341	0.149392	0.0116003
89.125	4	0	1.35527	1.90497	0.149434	0.0115858
89.1875	4	0	1.34354	1.90682	0.149476	0.0115899
89.25	4	0	1.32854	1.90705	0.14959	0.0115975
89.3125	4	0	1.31596	1.90812	0.149677	0.011593
89.375	4	0	1.28768	1.89237	0.149661	0.0115935
89.4375	4	0	1.27815	1.89453	0.149624	0.0115981
89.5	4	0	1.26981	1.89653	0.149664	0.0115712
89.5625	4	0	1.22984	1.85052	0.149689	0.0115699
89.625	4	0	1.19019	1.80503	0.149651	0.0115611
89.6875	4	0	1.18535	1.80681	0.149675	0.0115395
89.75	4	0	1.18106	1.80859	0.149761	0.0115026
89.8125	4	0	1.17757	1.81016	0.149824	0.0114709
89.875	4	0	1.17429	1.81162	0.149744	0.0115135
89.9375	4	0	1.17186	1.81276	0.149736	0.0115214
90	4	0	1.17017	1.81365	0.149596	0.0114866
90.0625	4	0	1.12279	1.73989	0.149539	0.0115255
90.125	4	0	1.12223	1.74021	0.149523	0.0115324
90.1875	4	0	1.07863	1.67641	0.149572	0.0115641
90.25	4	0	1.07823	1.67664	0.149612	0.0115745
90.3125	4	0	1.07772	1.67693	0.149577	0.0115921
90.375	4	0	1.07746	1.67707	0.14952	0.0115984
90.4375	4	0	1.077	1.67734	0.149399	0.0115604
90.5	4	0	1.08131	1.67573	0.149239	0.0114883
90.5625	4	0	1.0851	1.67429	0.149123	0.0113739
90.625	4	0	1.08903	1.67278	0.149002	0.0112375
90.6875	4	0	1.0879	1.67302	0.148823	0.0109468
90.75	4	0	1.0868	1.67325	0.148693	0.0107329
90.8125	4	0	1.08566	1.67353	0.148648	0.0106855
90.875	4	0	1.08403	1.67395	0.148514	0.0106048
90.9375	4	0	1.08196	1.67443	0.148557	0.010613
91	4	0	1.08054	1.67486	0.148556	0.0106128
91.0625	4	0	1.07928	1.67529	0.148417	0.0106251
91.125	4	0	1.07814	1.67574	0.148364	0.0106202
91.1875	4	0	1.07672	1.67633	0.148336	0.0106464
91.25	4	0	1.07555	1.67686	0.148257	0.0107497
91.3125	4	0	1.07913	1.67624	0.148218	0.0107922
91.375	4	0	1.08286	1.67519	0.148136	0.0108433
91.4375	4	0	1.11561	1.71021	0.148008	0.0109029
91.5	4	0	1.11937	1.70889	0.147836	0.0110719
91.5625	4	0	1.12214	1.70778	0.147783	0.0111065
91.625	4	0	1.0878	1.66098	0.147632	0.0112449
91.6875	4	0	1.09114	1.65957	0.147668	0.0112089
91.75	4	0	1.09334	1.65854	0.147686	0.0111796
91.8125	4	0	1.09543	1.65754	0.147731	0.0111202
91.875	4	0	1.097	1.65674	0.147879	0.0109797
91.9375	4	0	1.09784	1.65631	0.147895	0.0109569
92	4	0	1.09871	1.65583	0.147942	0.0109198
92.0625	4	0	1.09938	1.65546	0.147999	0.0109052
92.125	4	0	1.0998	1.65522	0.148085	0.010852
92.1875	4	0	1.09513	1.65685	0.148206	0.0108015
92.25	4	0	1.13109	1.71279	0.1482	0.0108078
92.3125	4	0	1.1266	1.7145	0.148295	0.0107871
92.375	4	0	1.12237	1.71632	0.14846	0.0107419
92.4375	4	0	1.11788	1.71813	0.148638	0.0107106
92.5	4	0	1.11404	1.71975	0.148759	0.0107111
92.5625	4	0	1.11078	1.72122	0.148884	0.0106527
92.625	4	0	1.10773	1.72268	0.148993	0.0106422
92.6875	4	0	1.10492	1.724	0.149092	0.0106425
92.75	4	0	1.10218	1.7253	0.149177	0.0105909
92.8125	4	0	1.10058	1.72613	0.14917	0.0105926
92.875	4	0	1.09898	1.72696	0.149106	0.0106086
92.9375	4	0	1.09761	1.7277	0.149102	0.0106098
93	4	0	1.09673	1.72817	0.149018	0.0106243
93.0625	4	0	1.09561	1.72877	0.149004	0.0106312
93.125	4	0	1.06124	1.69379	0.149079	0.010625
93.1875	4	0	1.05563	1.6956	0.149144	0.0106097
93.25	4	0	1.05142	1.69715	0.149266	0.0106261
93.3125	4	0	1.04696	1.69869	0.14937	0.0107118
93.375	4	0	1.04265	1.70025	0.149478	0.0107009
93.4375	4	0	1.03903	1.70161	0.149534	0.0106612
93.5	4	0	1.03583	1.70291	0.149578	0.0106664
93.5625	4	0	1.03286	1.70423	0.149511	0.0106706
93.625	4	0	1.03009	1.70547	0.149418	0.0106791
93.6875	4	0	1.02799	1.70644	0.149317	0.0107161
93.75	4	0	1.026	1.70737	0.149184	0.0107756
93.8125	4	0	1.02471	1.70797	0.14906	0.0108509
93.875	4	0	1.02294	1.70881	0.149006	0.0108511
93.9375	4	0	1.01682	1.71042	0.148946	0.0108705
94	4	0	1.00674	1.71089	0.148724	0.0109823
94.0625	4	0	0.97398	1.67741	0.14857	0.011134
94.125	4	0	0.965465	1.67849	0.148453	0.0112614
94.1875	4	0	0.951812	1.67675	0.148333	0.0113948
94.25	4	0	0.938674	1.67499	0.148295	0.011439
94.3125	4	0	0.928762	1.67549	0.148315	0.0114285
94.375	4	0	0.918544	1.67575	0.148193	0.0114471
94.4375	4	0	0.908747	1.67607	0.148135	0.0114896
94.5	4	0	0.900646	1.67696	0.148031	0.0115379
94.5625	4	0	0.893344	1.67802	0.147951	0.0115092
94.625	4	0	0.891432	1.67798	0.14779	0.0114806
94.6875	4	0	0.890177	1.67805	0.147573	0.0115551
94.75	4	0	0.889375	1.67813	0.147446	0.0116049
94.8125	4	0	0.890152	1.67799	0.147277	0.011724
94.875	4	0	0.851552	1.61192	0.147231	0.0117633
94.9375	4	0	0.815482	1.5521	0.147144	0.0118667
95	4	0	0.816749	1.55171	0.147087	0.0119057
95.0625	4	0	0.823028	1.551	0.147103	0.0118985
95.125	4	0	0.793627	1.48564	0.147115	0.011889
95.1875	4	0	0.803378	1.48637	0.147113	0.0118907
95.25	4	0	0.811748	1.4868	0.147141	0.0118723
95.3125	4	0	0.819617	1.48655	0.147172	0.0118553
95.375	4	0	0.826794	1.4859	0.147196	0.0118546
95.4375	4	0	0.832117	1.48507	0.147246	0.0118422
95.5	4	0	0.836539	1.48402	0.147423	0.0117974
95.5625	4	0	0.864547	1.513	0.147556	0.0117655
95.625	4	0	0.867826	1.51197	0.147711	0.0117345
95.6875	4	0	0.87045	1.5111	0.147819	0.0116617
95.75	4	0	0.872184	1.51055	0.147851	0.0116387
95.8125	4	0	0.87343	1.51006	0.147974	0.0115563
95.875	4	0	0.87431	1.5097	0.148017	0.0115179
95.9375	4	0	0.869393	1.51047	0.147928	0.0115654
96	4	0	0.892122	1.55437	0.147945	0.0115661
96.0625	4	0	0.917152	1.60033	0.148001	0.0115351
96.125	4	0	0.907001	1.60048	0.148053	0.0115456
96.1875	4	0	0.898733	1.60145	0.148002	0.0115698
96.25	4	0	0.891688	1.60249	0.147973	0.0115786
96.3125	4	0	0.879483	1.60089	0.147967	0.0115787
96.375	4	0	0.862644	1.59507	0.147861	0.0116023
96.4375	4	0	0.842897	1.5853	0.147753	0.0116598
96.5	4	0	0.821502	1.57262	0.147654	0.0116792
96.5625	4	0	0.807511	1.56306	0.14751	0.0117291
96.625	4	0	0.794623	1.55553	0.147358	0.0116289
96.6875	4	0	0.784832	1.5515	0.147215	0.0116097
96.75	4	0	0.777042	1.5493	0.147044	0.0116364
96.8125	4	0	0.770629	1.54812	0.146885	0.0116294
96.875	4	0	0.737087	1.4941	0.146714	0.0116323
96.9375	4	0	0.704854	1.44101	0.146524	0.0116144
97	4	0	0.701241	1.44087	0.146383	0.0116276
97.0625	4	0	0.698305	1.44107	0.14628	0.0115957
97.125	4	0	0.695633	1.44135	0.146043	0.0114896
97.1875	4	0	0.694687	1.44158	0.145885	0.0113717
97.25	4	0	0.650346	1.34009	0.145761	0.0113349
97.3125	4	0	0.606535	1.2348	0.145656	0.0112014
97.375	4	0	0.562585	1.1187	0.145538	0.0110357
97.4375	4	0	0.562447	1.11876	0.145299	0.0107959
97.5	4	0	0.594974	1.17972	0.145047	0.0104346
97.5625	4	0	0.594546	1.1799	0.144794	0.00988416
97.625	4	0	0.594284	1.18001	0.144752	0.00985817
97.6875	4	0	0.594028	1.18012	0.144699	0.00985768
97.75	6	0	0.593841	1.1802	0.14474	0.00984625
97.8125	4	0	0.588468	1.18049	0.14466	0.0099433
97.875	4	0	0.583162	1.18076	0.144576	0.0098936
97.9375	4	0	0.577911	1.18111	0.144429	0.00984733
98	4	0	0.573593	1.18158	0.144362	0.00987994
98.0625	4	0	0.569133	1.18194	0.14424	0.00985082
98.125	4	0	0.56507	1.18246	0.144099	0.0099686
98.1875	4	0	0.562033	1.18285	0.143932	0.0100568
98.25	4	0	0.558704	1.1834	0.143741	0.0100388
98.3125	4	0	0.555546	1.18395	0.143614	0.0100021
98.375	4	0	0.553434	1.18447	0.143538	0.00993531
98.4375	4	0	0.551581	1.18497	0.143462	0.00989999
98.5	4	0	0.550104	1.18538	0.143308	0.00973322
98.5625	4	0	0.549282	1.18562	0.1432	0.00968056
98.625	4	0	0.548312	1.18593	0.143109	0.00965807
98.6875	4	0	0.548118	1.186	0.143019	0.00961782
98.75	4	0	0.504761	1.06636	0.142898	0.00960097
98.8125	4	0	0.504468	1.06647	0.142784	0.00953581
98.875	4	0	0.504187	1.06657	0.142678	0.00936651
98.9375	4	0	0.504261	1.06654	0.142534	0.00935217
99	4	0	0.503811	1.06671	0.142476	0.00927905
99.0625	4	0	0.503195	1.06694	0.142443	0.00926373
99.125	4	0	0.502978	1.06702	0.142336	0.00928945
99.1875	4	0	0.502865	1.06706	0.142169	0.0093182
99.25	4	0	0.50272	1.06712	0.141992	0.00925844
99.3125	4	0	0.502317	1.06726	0.141811	0.00926669
99.375	4	0	0.502463	1.06721	0.141684	0.00931892
99.4375	4	0	0.50266	1.06713	0.141561	0.00940122
99.5	4	0	0.502186	1.06731	0.141381	0.00960574
99.5625	4	0	0.501405	1.06758	0.141199	0.00969583
99.625	4	0	0.50157	1.06752	0.140986	0.00989105
99.6875	4	0	0.501296	1.06762	0.140891	0.00996074
99.75	4	0	0.501406	1.06758	0.140686	0.0100727
99.8125	4	0	0.501301	1.06762	0.140567	0.010085
99.875	4	0	0.501294	1.06762	0.140545	0.0100957
99.9375	4	0	0.500954	1.06775	0.140548	0.010095
100	4	0	0.501092	1.06769	0.140506	0.0101056
100.062	4	0	0.501143	1.06768	0.140507	0.0101054
100.125	4	0	0.500972	1.06774	0.140577	0.0101637
100.188	4	0	0.501026	1.06772	0.140559	0.0101304
100.25	4	0	0.501183	1.06767	0.140523	0.0100862
100.312	4	0	0.50097	1.06775	0.140554	0.010095
100.375	4	0	0.50082	1.06781	0.140577	0.0101066
100.438	4	0	0.500942	1.06776	0.140552	0.0101044
100.5	4	0	0.496628	1.06794	0.140569	0.0101085
100.562	4	0	0.492877	1.06809	0.140495	0.0100737
100.625	4	0	0.488867	1.06827	0.140435	0.0100335
100.688	4	0	0.485443	1.06862	0.140421	0.0100179
100.75	4	0	0.481818	1.06904	0.140333	0.00994149
100.812	4	0	0.47844	1.06957	0.140344	0.00995991
100.875	4	0	0.475439	1.07011	0.140436	0.0100648
100.938	4	0	0.472436	1.07062	0.140475	0.0101279
101	4	0	0.47016	1.07102	0.140668	0.0106288
101.062	4	0	0.468146	1.07145	0.140904	0.0109488
101.125	4	0	0.466742	1.07178	0.141117	0.011357
101.188	4	0	0.469881	1.07193	0.141342	0.0116141
101.25	4	0	0.472778	1.07192	0.141629	0.0118487
101.312	4	0	0.47031	1.07097	0.141892	0.0121288
101.375	4	0	0.468619	1.07049	0.142228	0.0126663
101.438	4	0	0.438004	0.992374	0.142571	0.0131426
101.5	4	0	0.436187	0.991934	0.143023	0.0137127
101.562	4	0	0.434861	0.991772	0.143291	0.0139984
101.625	4	0	0.433404	0.991641	0.14363	0.0142189
101.688	4	0	0.431537	0.991491	0.143898	0.0145373
101.75	4	0	0.43044	0.991515	0.144171	0.0147106
101.812	4	0	0.42971	0.991526	0.144417	0.0149132
101.875	4	0	0.429362	0.991552	0.1446	0.0151507
101.938	4	0	0.428766	0.991642	0.144944	0.0155253
102	4	0	0.428457	0.991704	0.145183	0.0157869
102.062	4	0	0.427913	0.991829	0.145391	0.0160653
102.125	4	0	0.460923	1.06868	0.145531	0.0161853
102.188	4	0	0.460657	1.06876	0.145664	0.0163368
102.25	4	0	0.42001	0.951224	0.145951	0.0165674
102.312	4	0	0.419913	0.951256	0.146016	0.016617
102.375	4	0	0.419882	0.951269	0.146027	0.0166263
102.438	4	0	0.419783	0.951306	0.145987	0.0165981
102.5	4	0	0.419646	0.951356	0.146008	0.0166161
102.562	4	0	0.419812	0.951299	0.145993	0.0166099
102.625	4	0	0.420184	0.951163	0.145939	0.016589
102.688	4	0	0.420355	0.951104	0.145872	0.0165659
102.75	4	0	0.421078	0.950877	0.145868	0.0165652
102.812	4	0	0.421111	0.950866	0.145922	0.016579
102.875	4	0	0.421332	0.950789	0.145974	0.0165777
102.938	4	0	0.421338	0.950787	0.145928	0.0165881
103	4	0	0.421068	0.950884	0.14589	0.0166078
103.062	4	0	0.420981	0.950917	0.145874	0.0166121
103.125	4	0	0.421149	0.950855	0.145791	0.0166036
103.188	4	0	0.421147	0.950856	0.145871	0.0166642
103.25	4	0	0.420848	0.950965	0.145891	0.016683
103.312	4	0	0.42085	0.950964	0.145809	0.016614
103.375	4	0	0.420984	0.950919	0.145791	0.0166031
103.438	4	0	0.421048	0.950899	0.145839	0.0166165
103.5	4	0	0.421709	0.950704	0.145919	0.0166885
103.562	4	0	0.421958	0.95061	0.146127	0.0168633
103.625	4	0	0.422374	0.95046	0.146306	0.0169616
103.688	4	0	0.422519	0.95041	0.146526	0.0170719
103.75	4	0	0.422618	0.950374	0.146903	0.0174529
103.812	4	0	0.422483	0.950416	0.14726	0.0177428
103.875	4	0	0.422716	0.950336	0.147452	0.0178795
103.938	4	0	0.422759	0.950321	0.147659	0.0179922
104	4	0	0.422881	0.950284	0.147955	0.0180164
104.062	4	0	0.422877	0.950285	0.14829	0.0180945
104.125	4	0	0.422957	0.950256	0.14855	0.0180861
104.188	4	0	0.423609	0.950054	0.148795	0.0180485
104.25	4	0	0.423949	0.949954	0.149058	0.0181125
104.312	4	0	0.424247	0.949846	0.149201	0.018164
104.375	4	0	0.424556	0.949736	0.149416	0.0182194
104.438	4	0	0.424682	0.94969	0.149691	0.0183347
104.5	4	0	0.424734	0.949671	0.149957	0.0184192
104.562	4	0	0.424702	0.949683	0.150123	0.0185007
104.625	4	0	0.420392	0.949625	0.150351	0.0185625
104.688	4	0	0.416587	0.949738	0.150652	0.0185626
104.75	4	0	0.413095	0.949902	0.150821	0.0185219
104.812	4	0	0.409552	0.95006	0.151069	0.0184493
104.875	4	0	0.406246	0.95038	0.151241	0.0184141
104.938	4	0	0.403278	0.950653	0.151454	0.0183199
105	4	0	0.401112	0.950956	0.151643	0.0182998
105.062	4	0	0.394248	0.949493	0.151814	0.0183481
105.125	4	0	0.383329	0.943129	0.15187	0.0183207
105.188	4	0	0.373282	0.937682	0.151981	0.0182915
105.25	4	0	0.369079	0.933854	0.152036	0.018274
105.312	4	0	0.365433	0.930944	0.152058	0.0182652
105.375	4	0	0.362343	0.928768	0.152143	0.018281
105.438	4	0	0.364983	0.931262	0.152191	0.0182807
105.5	4	0	0.368606	0.934241	0.15218	0.0182774
105.562	4	0	0.34918	0.8755	0.152136	0.0182786
105.625	5	0	0.353627	0.878863	0.152146	0.0182821
105.688	4	0	0.362209	0.887764	0.152177	0.0182801
105.75	4	0	0.369942	0.894594	0.152215	0.0182653
105.812	5	0	0.377056	0.899291	0.152206	0.0182668
105.875	4	0	0.384426	0.903649	0.1523	0.0182479
105.938	4	0	0.391705	0.907176	0.152397	0.018195
106	4	0	0.363667	0.807832	0.152469	0.0182073
106.062	4	0	0.333157	0.684565	0.1525	0.0182006
106.125	4	0	0.336735	0.684712	0.152546	0.018215
106.188	4	0	0.370747	0.796639	0.152676	0.0181884
106.25	4	0	0.373087	0.796373	0.152773	0.0181734
106.312	4	0	0.374674	0.796116	0.15294	0.0182444
106.375	4	0	0.40801	0.889588	0.153172	0.0182747
106.438	4	0	0.409013	0.889278	0.153405	0.0182538
106.5	4	0	0.409788	0.889018	0.153561	0.0182236
106.562	4	0	0.405964	0.88882	0.153722	0.0181461
106.625	4	0	0.436254	0.97634	0.153844	0.0181389
106.688	4	0	0.43265	0.976641	0.154057	0.0181439
106.75	4	0	0.429338	0.976995	0.154261	0.0180734
106.812	4	0	0.426633	0.977276	0.154379	0.0180071
106.875	4	0	0.424084	0.977601	0.15455	0.0179316
106.938	4	0	0.421462	0.977839	0.154714	0.0178483
107	4	0	0.419156	0.978159	0.154804	0.0177797
107.062	4	0	0.417696	0.978409	0.154891	0.0177494
107.125	4	0	0.416373	0.978667	0.155001	0.017663
107.188	4	0	0.415139	0.978984	0.155088	0.0176322
107.25	4	0	0.414464	0.979109	0.155237	0.0175975
107.312	4	0	0.414122	0.979195	0.155291	0.0175997
107.375	4	0	0.413917	0.979252	0.155383	0.0176189
107.438	4	0	0.413658	0.979337	0.155504	0.017559
107.5	4	0	0.381226	0.898368	0.155652	0.0175286
107.562	4	0	0.381648	0.898237	0.155755	0.0175242
107.625	4	0	0.381614	0.898248	0.155831	0.0175147
107.688	4	0	0.381611	0.898249	0.155963	0.0174784
107.75	4	0	0.381736	0.898205	0.156074	0.0174659
107.812	4	0	0.381753	0.8982	0.15631	0.0173158
107.875	4	0	0.381761	0.898197	0.156384	0.0172869
107.938	4	0	0.38183	0.898174	0.156501	0.0172101
108	4	0	0.381802	0.898183	0.156674	0.0171239
108.062	4	0	0.381713	0.89821	0.156772	0.0170546
108.125	4	0	0.38204	0.898113	0.157026	0.0168749
108.188	4	0	0.381882	0.898152	0.157195	0.0166906
108.25	4	0	0.381936	0.898135	0.157386	0.0165464
108.312	4	0	0.381859	0.89816	0.157536	0.0164632
108.375	4	0	0.381567	0.898261	0.157644	0.0164447
108.438	4	0	0.381572	0.898259	0.157813	0.0164221
108.5	4	0	0.381466	0.898293	0.157965	0.0163836
108.562	4	0	0.380852	0.898487	0.158132	0.0163289
108.625	4	0	0.380629	0.898564	0.158315	0.0162686
108.688	4	0	0.380519	0.898599	0.158477	0.0162156
108.75	4	0	0.380095	0.898726	0.158644	0.0161057
108.812	4	0	0.379915	0.898784	0.158857	0.0160702
108.875	4	0	0.379663	0.89887	0.158991	0.0160792
108.938	4	0	0.379366	0.898965	0.159172	0.0159363
109	4	0	0.379483	0.898927	0.15922	0.0159188
109.062	4	0	0.379522	0.898913	0.159395	0.0159045
109.125	4	0	0.379346	0.898976	0.159648	0.0157809
109.188	4	0	0.379214	0.899019	0.159881	0.0155748
109.25	4	0	0.379155	0.899039	0.160045	0.0154063
109.312	4	0	0.379	0.899092	0.160212	0.0151885
109.375	4	0	0.378567	0.899236	0.160424	0.0149682
109.438	4	0	0.378006	0.899424	0.160605	0.014717
109.5	4	0	0.377816	0.89949	0.160895	0.0142901
109.562	4	0	0.3778	0.899496	0.161037	0.0140112
109.625	4	0	0.377405	0.899611	0.161205	0.0136128
109.688	4	0	0.377218	0.899672	0.161354	0.0133537
109.75	4	0	0.376856	0.899791	0.161526	0.0129764
109.812	4	0	0.376751	0.899828	0.161613	0.0128091
109.875	4	0	0.376386	0.899949	0.161693	0.0126742
109.938	4	0	0.376312	0.899974	0.161777	0.0125643
110	4	0	0.376009	0.900074	0.161876	0.0124107
110.062	4	0	0.375752	0.900155	0.162041	0.0122567
110.125	4	0	0.375713	0.900169	0.162071	0.012244
110.188	4	0	0.375575	0.900212	0.162038	0.0122625
110.25	4	0	0.37513	0.900353	0.162095	0.0122274
110.312	4	0	0.375244	0.900314	0.162202	0.0121593
110.375	4	0	0.375235	0.900317	0.162257	0.012112
110.438	4	0	0.375459	0.900248	0.162335	0.0120037
110.5	4	0	0.375699	0.900182	0.162363	0.0119674
110.562	4	0	0.375328	0.900287	0.162422	0.0118755
110.625	4	0	0.375115	0.900351	0.162473	0.0118064
110.688	4	0	0.374917	0.900415	0.162387	0.0119447
110.75	4	0	0.375017	0.900382	0.162416	0.0119004
110.812	4	0	0.375099	0.900352	0.162296	0.0120401
110.875	4	0	0.375283	0.900287	0.162237	0.0120793
110.938	4	0	0.375343	0.900266	0.162181	0.0121102
111	4	0	0.375313	0.900275	0.161998	0.012018
111.062	4	0	0.375299	0.90028	0.16183	0.0120339
111.125	4	0	0.375029	0.900368	0.161741	0.0119565
111.188	4	0	0.370884	0.900062	0.161612	0.011954
111.25	4	0	0.367267	0.899904	0.161473	0.011939
111.312	4	0	0.363972	0.899712	0.161286	0.0119511
111.375	4	0	0.360494	0.899716	0.161	0.0118395
111.438	4	0	0.357099	0.899758	0.160797	0.0116572
111.5	4	0	0.354233	0.899933	0.160526	0.0113378
111.562	4	0	0.35204	0.900125	0.160395	0.0112406
111.625	4	0	0.350175	0.900322	0.160178	0.0112003
111.688	4	0	0.348951	0.900439	0.159922	0.0111626
111.75	4	0	0.347425	0.900692	0.15971	0.011195
111.812	4	0	0.345693	0.90094	0.159475	0.0112433
111.875	4	0	0.34409	0.901202	0.159254	0.0112137
111.938	4	0	0.343189	0.901385	0.15906	0.0109634
112	4	0	0.342324	0.901586	0.158883	0.0108312
112.062	4	0	0.341686	0.901753	0.158677	0.0106801
112.125	4	0	0.307895	0.804474	0.158589	0.0106408
112.188	4	0	0.308167	0.804413	0.158463	0.0105688
112.25	4	0	0.308403	0.804354	0.158358	0.0104171
112.312	4	0	0.308146	0.804427	0.158383	0.0104348
112.375	4	0	0.308799	0.804258	0.158397	0.0104392
112.438	4	0	0.308811	0.804254	0.158443	0.0104381
112.5	4	0	0.308912	0.804224	0.158422	0.0104347
112.562	4	0	0.308627	0.804303	0.158476	0.0104207
112.625	4	0	0.30848	0.804343	0.158589	0.010405
112.688	4	0	0.30834	0.80438	0.158749	0.010409
112.75	4	0	0.307821	0.804489	0.15888	0.0104167
112.812	4	0	0.308199	0.804404	0.158843	0.010443
112.875	4	0	0.308562	0.804329	0.158857	0.0104317
112.938	4	0	0.308879	0.804243	0.158921	0.0103381
113	4	0	0.309625	0.804066	0.158951	0.0102716
113.062	4	0	0.309848	0.804002	0.15898	0.010225
113.125	4	0	0.31005	0.80395	0.158986	0.0102151
113.188	4	0	0.310349	0.803867	0.158949	0.0102049
113.25	4	0	0.310952	0.803708	0.158895	0.0102039
113.312	4	0	0.311001	0.803696	0.158842	0.0102546
113.375	4	0	0.310964	0.803705	0.158793	0.0102967
113.438	4	0	0.310696	0.803774	0.15874	0.0103426
113.5	3	1	0.310064	0.803905	0.158588	0.0103954
113.562	4	0	0.310089	0.803898	0.158428	0.0103122
113.625	4	0	0.310095	0.803896	0.158397	0.010285
113.688	4	0	0.31006	0.803905	0.158332	0.0102282
113.75	4	0	0.310036	0.803912	0.15806	0.00983872
113.812	4	0	0.309767	0.803985	0.15783	0.00951592
113.875	4	0	0.309636	0.804018	0.15768	0.00942725
113.938	4	0	0.309769	0.803983	0.157575	0.0093395
114	4	0	0.309197	0.804133	0.157506	0.00926593
114.062	4	0	0.309067	0.804171	0.157388	0.00910785
114.125	4	0	0.309251	0.804123	0.157202	0.00917907
114.188	4	0	0.308576	0.804275	0.157154	0.00915509
114.25	4	0	0.307879	0.804443	0.157045	0.00905237
114.312	4	0	0.307617	0.804516	0.156961	0.00902131
114.375	4	0	0.307446	0.80456	0.156773	0.00903653
114.438	4	0	0.307294	0.804603	0.156582	0.00888206
114.5	4	0	0.307233	0.804621	0.156377	0.00878949
114.562	4	0	0.307214	0.804626	0.156242	0.00870762
114.625	4	0	0.306977	0.804696	0.15611	0.00860477
114.688	4	0	0.307227	0.804633	0.155998	0.008478
114.75	4	0	0.307227	0.804633	0.155947	0.00847943
114.812	4	0	0.307739	0.804518	0.15591	0.00845015
114.875	4	0	0.308131	0.804408	0.155898	0.00844415
114.938	4	0	0.308291	0.804365	0.155869	0.00843715
115	4	0	0.308334	0.804353	0.155821	0.0084079
115.062	4	0	0.308359	0.804345	0.155712	0.00832876
115.125	4	0	0.308715	0.804249	0.155738	0.00830917
115.188	4	0	0.308601	0.804282	0.155771	0.00832045
115.25	4	0	0.303448	0.803224	0.15591	0.0084184
115.312	4	0	0.298754	0.802411	0.156137	0.00865523
115.375	4	0	0.294325	0.801763	0.156209	0.00875322
115.438	4	0	0.285666	0.796689	0.156305	0.00883387
115.5	4	0	0.277667	0.791651	0.156266	0.00884527
115.562	4	0	0.26851	0.785596	0.156256	0.00885543
115.625	4	0	0.260404	0.780873	0.156226	0.00885311
115.688	4	0	0.249095	0.769194	0.156286	0.00886752
115.75	4	0	0.23854	0.759765	0.156353	0.00884743
115.812	4	0	0.229723	0.752823	0.156426	0.00883044
115.875	4	0	0.220808	0.746102	0.15631	0.00895427
115.938	4	0	0.212568	0.740182	0.156236	0.009052
116	4	0	0.205718	0.736478	0.156095	0.00914775
116.062	4	0	0.20044	0.734468	0.156017	0.00924482
116.125	4	0	0.196875	0.73366	0.155981	0.00923307
116.188	4	0	0.163058	0.60043	0.155944	0.00923147
116.25	4	0	0.161044	0.599937	0.155954	0.00923391
116.312	4	0	0.159118	0.599748	0.155847	0.00912308
116.375	4	0	0.125741	0.430624	0.155666	0.00904763
116.438	4	0	0.124937	0.430577	0.155515	0.00900409
116.5	4	0	0.124427	0.430565	0.155382	0.00905766
116.562	4	0	0.124172	0.430564	0.155289	0.0091087
116.625	4	0	0.0903021	0.0313165	0.155123	0.00921624
116.688	4	0	0.0907223	0.0314262	0.154981	0.00913907
116.75	4	0	0.0910266	0.0313872	0.154823	0.00919664
116.812	4	0	0.0907835	0.0313845	0.154735	0.00927505
116.875	4	0	0.0907547	0.0313804	0.154636	0.00929897
116.938	4	0	0.0905224	0.0312656	0.154586	0.00929888
117	4	0	0.0903447	0.0312865	0.154694	0.0093296
117.062	4	0	0.0901237	0.03109	0.154744	0.00935568
117.125	4	0	0.0899539	0.0309935	0.154794	0.00935057
117.188	4	0	0.0899843	0.0309735	0.154856	0.00939095
117.25	4	0	0.0893652	0.0301207	0.154819	0.00937025
117.312	4	0	0.0891611	0.0298614	0.154785	0.00935991
117.375	4	0	0.0934873	0.064779	0.15479	0.0093656
117.438	4	0	0.0979605	0.0848844	0.15488	0.00945127
117.5	4	0	0.101039	0.094517	0.154878	0.0094488
117.562	4	0	0.104399	0.104805	0.154944	0.00954413
117.625	4	0	0.10747	0.110934	0.154907	0.00953692
117.688	4	0	0.110524	0.116856	0.154926	0.0095537
117.75	4	0	0.112962	0.120152	0.154954	0.00958419
117.812	4	0	0.114835	0.122278	0.155009	0.00966147
117.875	4	0	0.11624	0.123426	0.155046	0.00967495
117.938	4	0	0.11784	0.124772	0.155143	0.00974699
118	4	0	0.119038	0.125497	0.155136	0.00974244
118.062	4	0	0.119836	0.125819	0.155349	0.0100551
118.125	4	0	0.12009	0.125907	0.155452	0.0102392
118.188	4	0	0.120158	0.125925	0.155674	0.0105537
118.25	4	0	0.120209	0.125922	0.155851	0.0108622
118.312	4	0	0.152849	0.428888	0.156087	0.0113605
118.375	4	0	0.152785	0.428904	0.156306	0.0118313
118.438	4	0	0.152632	0.428932	0.1564	0.0119904
118.5	4	0	0.152588	0.428939	0.156427	0.0120174
118.562	4	0	0.152575	0.428942	0.156395	0.0119981
118.625	4	0	0.152778	0.428904	0.156453	0.0120746
118.688	4	0	0.152624	0.428931	0.156479	0.0120996
118.75	4	0	0.152458	0.428965	0.156589	0.0122253
118.812	4	0	0.152324	0.428992	0.156552	0.0121837
118.875	4	0	0.152658	0.428935	0.156527	0.0121581
118.938	4	0	0.152897	0.428899	0.156619	0.0122477
119	4	0	0.152609	0.428956	0.156667	0.0122654
119.062	4	0	0.152527	0.428973	0.156532	0.0122139
119.125	4	0	0.152622	0.428951	0.156403	0.0121582
119.188	4	0	0.152722	0.428934	0.156361	0.012141
119.25	4	0	0.152952	0.428902	0.156318	0.0121498
119.312	4	0	0.153228	0.428859	0.156304	0.0121544
119.375	4	0	0.153707	0.428781	0.156259	0.012148
119.438	4	0	0.154373	0.428678	0.156307	0.0121563
119.5	4	0	0.154725	0.428614	0.156434	0.0123282
119.562	4	0	0.15506	0.428567	0.156585	0.012332
119.625	4	0	0.155391	0.428533	0.156759	0.0123219
119.688	4	0	0.155934	0.428476	0.156885	0.0123551
119.75	4	0	0.15621	0.428424	0.157046	0.0123856
119.812	4	0	0.156608	0.428363	0.157284	0.0124998
119.875	4	0	0.156886	0.428308	0.157453	0.0125376
119.938	4	0	0.156958	0.428294	0.157563	0.0125666
120	4	0	0.157302	0.428235	0.157603	0.0125542
120.062	4	0	0.157598	0.428193	0.15753	0.012552
120.125	4	0	0.158015	0.428133	0.157488	0.012557
120.188	4	0	0.158113	0.428117	0.157466	0.0125685
120.25	4	0	0.158473	0.428055	0.157369	0.0126147
120.312	4	0	0.158985	0.428006	0.157277	0.012627
120.375	4	0	0.15903	0.427998	0.157229	0.0126459
120.438	4	0	0.159041	0.427997	0.157223	0.0126486
120.5	4	0	0.15878	0.428017	0.157189	0.0126792
120.562	4	0	0.158592	0.428052	0.157224	0.012664
120.625	4	0	0.158401	0.42809	0.15723	0.0126611
120.688	4	0	0.158613	0.428055	0.15725	0.0126305
120.75	4	0	0.158465	0.428084	0.157264	0.0126201
120.812	4	0	0.158511	0.428073	0.157381	0.0125354
120.875	4	0	0.158529	0.42807	0.157474	0.0125322
120.938	4	0	0.158619	0.428051	0.157488	0.0125264
121	4	0	0.158641	0.428048	0.157434	0.0125616
121.062	4	0	0.158762	0.428028	0.157409	0.0125861
121.125	4	0	0.159075	0.427975	0.157265	0.0126287
121.188	4	0	0.158891	0.428004	0.157149	0.0127671
121.25	4	0	0.158601	0.428047	0.157072	0.0128371
121.312	4	0	0.158478	0.428051	0.157141	0.0128053
121.375	4	0	0.158648	0.428026	0.157209	0.0127576
121.438	4	0	0.158738	0.42801	0.157329	0.0128269
121.5	4	0	0.158813	0.427996	0.157399	0.012831
121.562	4	0	0.158556	0.428044	0.157284	0.0129064
121.625	4	0	0.158276	0.428093	0.157263	0.0129293
121.688	4	0	0.157606	0.428163	0.157261	0.0129319
121.75	4	0	0.157376	0.428217	0.157236	0.0129668
121.812	4	0	0.157449	0.428204	0.157291	0.0129054
121.875	4	0	0.157244	0.428254	0.15729	0.0129059
121.938	4	0	0.157284	0.428248	0.157196	0.0129564
122	4	0	0.157443	0.428218	0.157155	0.0129804
122.062	4	0	0.157388	0.428232	0.157134	0.0129949
122.125	4	0	0.161516	0.430487	0.157139	0.0129948
122.188	4	0	0.165123	0.432803	0.157151	0.0129932
122.25	4	0	0.168164	0.434254	0.157113	0.0129782
122.312	4	0	0.171635	0.43561	0.157142	0.0130073
122.375	4	0	0.173901	0.436459	0.157158	0.0130159
122.438	4	0	0.181169	0.444169	0.157153	0.0130143
122.5	4	0	0.187116	0.449147	0.157129	0.0130156
122.562	4	0	0.192972	0.45363	0.157075	0.0130206
122.625	4	0	0.197866	0.45664	0.156978	0.0130105
122.688	4	0	0.202417	0.459106	0.156834	0.0129745
122.75	4	0	0.205879	0.460405	0.156664	0.0129797
122.812	4	0	0.208579	0.461391	0.156658	0.0129839
122.875	4	0	0.210824	0.462082	0.156587	0.01304
122.938	4	0	0.212911	0.462415	0.156561	0.0130602
123	4	0	0.213599	0.462446	0.15653	0.0131069
123.062	4	0	0.248139	0.629829	0.156519	0.0131175
123.125	4	0	0.257362	0.638665	0.156415	0.0132995
123.188	4	0	0.272375	0.663023	0.156219	0.0134929
123.25	4	0	0.289481	0.694363	0.156062	0.013655
123.312	4	0	0.304303	0.715614	0.155955	0.0138106
123.375	4	0	0.335948	0.81224	0.155917	0.0138454
123.438	4	0	0.355797	0.844224	0.155889	0.0138707
123.5	4	0	0.375862	0.875543	0.155937	0.0138391
123.562	4	0	0.39939	0.917432	0.155895	0.0138638
123.625	4	0	0.426094	0.969787	0.155794	0.0138581
123.688	4	0	0.452311	1.01661	0.155756	0.0138492
123.75	4	0	0.485818	1.08993	0.155808	0.0138463
123.812	4	0	0.518282	1.15306	0.155871	0.0138558
123.875	4	0	0.548913	1.20567	0.155897	0.0138512
123.938	4	0	0.584201	1.27346	0.155911	0.0138536
124	4	0	0.592931	1.27459	0.155958	0.0138873
124.062	4	0	0.6055	1.2793	0.155926	0.0138835
124.125	4	0	0.621518	1.28916	0.156029	0.0138179
124.188	4	0	0.639827	1.30209	0.156002	0.0138185
124.25	4	0	0.659468	1.31691	0.155968	0.0138226
124.312	4	0	0.67822	1.32967	0.155938	0.0138332
124.375	4	0	0.703198	1.35575	0.155963	0.0138101
124.438	4	0	0.719347	1.36353	0.155951	0.0138176
124.5	4	0	0.745605	1.39117	0.155896	0.013882
124.562	4	0	0.776902	1.43143	0.15586	0.0139025
124.625	4	0	0.808704	1.47121	0.155786	0.0139534
124.688	4	0	0.843709	1.52067	0.155733	0.0139663
124.75	4	0	0.879491	1.56942	0.155661	0.0140173
124.812	4	0	0.88397	1.5684	0.15562	0.0140157
124.875	4	0	0.918114	1.61044	0.155576	0.014015
[truncated: 9,001 more rows]
