# Supplementary material for: Real-time observation of topological defect dynamics mediating two-dimensional skyrmion lattice melting
Source: Nat Nanotechnol. 2025 Aug 4;20(10):1405–11. doi: 10.1038/s41565-025-01977-2 (PMC12534186; doi:10.1038/s41565-025-01977-2)
Supplement: Supplementary file 10 — Statistical source data for Fig. 5. [file 41565_2025_1977_MOESM10_ESM.xlsx]

## Sheet: 5a_two-time-correlation
	0
0	see repository

## Sheet: 5b_one-time-correlation
tau(s)	g2tau_60uT	g2tau_66uT	g2tau_72uT	g2tau_78uT	g2tau_84uT	g2tau_90uT	g2tau_96uT	g2tau_102uT	g2tau_108uT	g2tau_114uT	g2tau_120uT
0	1	1	1	1	1	1	1	1	1	1	1
0.0625	0.965847	0.975324	0.967597	0.906547	0.835605	0.880824	0.83967	0.805678	0.79888	0.801034	0.742122
0.125	0.962122	0.971974	0.965282	0.893489	0.811915	0.866395	0.809612	0.770774	0.758921	0.755153	0.692004
0.1875	0.960125	0.974387	0.959344	0.885915	0.791547	0.855529	0.791001	0.746951	0.733548	0.729756	0.658404
0.25	0.960062	0.973048	0.958253	0.877508	0.775958	0.847706	0.774992	0.734417	0.71513	0.708809	0.634102
0.3125	0.955302	0.971405	0.955545	0.87224	0.761617	0.843353	0.762971	0.724046	0.703118	0.695633	0.616503
0.375	0.953581	0.972239	0.95366	0.869068	0.754257	0.838215	0.752037	0.713268	0.692197	0.681815	0.602525
0.4375	0.953413	0.973284	0.951033	0.861931	0.739186	0.837164	0.743546	0.705983	0.682776	0.669595	0.587796
0.5	0.952594	0.973168	0.949648	0.858967	0.733297	0.830578	0.735921	0.700878	0.673578	0.659945	0.578411
0.5625	0.948171	0.971125	0.94764	0.854192	0.730116	0.825746	0.733019	0.694764	0.666091	0.650207	0.568688
0.625	0.948891	0.970884	0.945036	0.851052	0.724571	0.823371	0.728124	0.687961	0.65423	0.642276	0.55802
0.6875	0.946382	0.970838	0.943466	0.848018	0.723057	0.823301	0.723522	0.68337	0.648267	0.640489	0.550008
0.75	0.944042	0.970522	0.94206	0.842887	0.716978	0.823334	0.715607	0.677892	0.641589	0.632955	0.541998
0.8125	0.940634	0.970886	0.939843	0.845398	0.716399	0.819577	0.709017	0.673067	0.636627	0.628969	0.536468
0.875	0.939797	0.969472	0.93951	0.838957	0.711557	0.814869	0.705344	0.672107	0.629718	0.624344	0.529729
0.9375	0.938959	0.968438	0.938857	0.835802	0.70561	0.814484	0.701723	0.671549	0.623844	0.618803	0.523223
1	0.936701	0.96895	0.93753	0.835699	0.70365	0.811867	0.698148	0.665313	0.619831	0.614623	0.51915
1.0625	0.93482	0.968617	0.936234	0.834449	0.697284	0.808894	0.695631	0.663191	0.614322	0.607904	0.514689
1.125	0.935487	0.968125	0.935906	0.830078	0.696574	0.809294	0.687872	0.660798	0.610709	0.601593	0.511279
1.1875	0.93152	0.968995	0.934134	0.829021	0.692834	0.808836	0.686428	0.654721	0.607017	0.596067	0.506959
1.25	0.935355	0.968124	0.932875	0.829094	0.691531	0.805557	0.684891	0.651971	0.603254	0.59511	0.502374
1.3125	0.931902	0.968074	0.934022	0.82676	0.690078	0.802129	0.676891	0.646879	0.600655	0.591849	0.495466
1.375	0.93214	0.96847	0.931751	0.825968	0.685169	0.804565	0.672838	0.642462	0.598742	0.586334	0.490984
1.4375	0.928107	0.968575	0.93283	0.819306	0.68413	0.803706	0.670909	0.643837	0.595587	0.581192	0.488093
1.5	0.927249	0.96859	0.933175	0.820167	0.684696	0.800795	0.670781	0.637488	0.590602	0.576774	0.483378
1.5625	0.926913	0.967464	0.931454	0.81605	0.680724	0.799356	0.667873	0.635293	0.588833	0.57267	0.479161
1.625	0.927885	0.96686	0.930194	0.814137	0.676052	0.796464	0.663668	0.629804	0.585635	0.571128	0.475199
1.6875	0.927287	0.967598	0.929169	0.815737	0.678196	0.799263	0.662696	0.626052	0.58423	0.570296	0.47248
1.75	0.92773	0.969094	0.928369	0.812323	0.674577	0.79683	0.659442	0.626069	0.57969	0.567305	0.470543
1.8125	0.926342	0.969293	0.929157	0.811321	0.678046	0.798909	0.655696	0.621956	0.578456	0.563791	0.466303
1.875	0.925509	0.968003	0.928422	0.811875	0.674811	0.797646	0.653581	0.618942	0.57531	0.562635	0.463248
1.9375	0.922442	0.968162	0.929063	0.809025	0.6746	0.797875	0.6486	0.619329	0.574376	0.56087	0.460014
2	0.921666	0.969772	0.929122	0.805482	0.669278	0.795584	0.646422	0.614875	0.56949	0.557911	0.456607
2.0625	0.920568	0.968959	0.93063	0.80055	0.670707	0.794261	0.643822	0.614205	0.567228	0.556516	0.453257
2.125	0.918685	0.967067	0.929392	0.799541	0.662288	0.793383	0.64169	0.610305	0.564424	0.55298	0.450076
2.1875	0.918879	0.967656	0.928092	0.799655	0.65941	0.794867	0.636574	0.606987	0.561094	0.552009	0.446561
2.25	0.917309	0.96748	0.927544	0.79513	0.655171	0.795062	0.636375	0.606293	0.558384	0.548062	0.443572
2.3125	0.916497	0.967744	0.927116	0.79614	0.657069	0.793246	0.634309	0.606286	0.554662	0.544975	0.440149
2.375	0.913407	0.968428	0.927865	0.795317	0.651512	0.794198	0.627143	0.601597	0.551681	0.54357	0.437933
2.4375	0.912568	0.969693	0.927636	0.79371	0.654798	0.795385	0.62739	0.597523	0.547671	0.541217	0.435447
2.5	0.913758	0.968127	0.925546	0.793442	0.649606	0.792251	0.625829	0.597302	0.546431	0.538894	0.43258
2.5625	0.909678	0.966294	0.924142	0.789066	0.653728	0.791074	0.624413	0.598479	0.543413	0.539208	0.430091
2.625	0.909318	0.966744	0.9247	0.789322	0.653454	0.793035	0.623234	0.598759	0.542384	0.538738	0.429228
2.6875	0.908471	0.96723	0.924203	0.789445	0.644382	0.791662	0.620892	0.595648	0.541131	0.536975	0.425984
2.75	0.908061	0.966284	0.923536	0.785786	0.645176	0.790057	0.622854	0.593625	0.537793	0.536176	0.424604
2.8125	0.904492	0.967128	0.922689	0.786552	0.648489	0.792548	0.622509	0.59175	0.538015	0.535661	0.42387
2.875	0.903055	0.968166	0.922296	0.789007	0.639294	0.793527	0.621547	0.589849	0.537165	0.531185	0.422017
2.9375	0.904827	0.967251	0.922821	0.784042	0.641194	0.789607	0.621077	0.58958	0.537724	0.52956	0.418605
3	0.902354	0.967025	0.922119	0.786995	0.639778	0.789096	0.619153	0.587751	0.535178	0.532666	0.416181
3.0625	0.89931	0.968078	0.922918	0.779383	0.635313	0.787891	0.618614	0.586279	0.531997	0.52954	0.416878
3.125	0.901066	0.966322	0.921164	0.778946	0.636269	0.784826	0.615349	0.582526	0.530542	0.527108	0.41661
3.1875	0.897437	0.966621	0.9218	0.780953	0.633602	0.787258	0.613133	0.580878	0.524124	0.523161	0.413404
3.25	0.896522	0.967457	0.920593	0.778934	0.631751	0.787407	0.610054	0.582767	0.521786	0.522577	0.412559
3.3125	0.895114	0.968421	0.921101	0.778541	0.628397	0.785771	0.608616	0.578087	0.519188	0.52002	0.411174
3.375	0.896842	0.966024	0.920042	0.781953	0.627983	0.786235	0.604687	0.57922	0.518902	0.522236	0.409901
3.4375	0.895383	0.966192	0.92108	0.776958	0.622991	0.78277	0.604833	0.575214	0.518744	0.520643	0.408991
3.5	0.892841	0.967729	0.92082	0.780198	0.624634	0.783942	0.60444	0.574116	0.516077	0.520437	0.406646
3.5625	0.893539	0.96636	0.9198	0.778798	0.619729	0.78441	0.60447	0.573044	0.514661	0.516238	0.405365
3.625	0.889905	0.966723	0.919736	0.771626	0.618729	0.784151	0.602107	0.571821	0.512069	0.515305	0.404121
3.6875	0.890059	0.966082	0.919505	0.769789	0.622176	0.780516	0.597649	0.570002	0.509659	0.514041	0.402791
3.75	0.889128	0.96729	0.919666	0.765125	0.621259	0.781085	0.597323	0.570448	0.507809	0.512372	0.40234
3.8125	0.888938	0.967655	0.919264	0.767181	0.61927	0.780417	0.595099	0.570065	0.504734	0.511026	0.398397
3.875	0.886572	0.966627	0.919122	0.765681	0.615876	0.777497	0.596353	0.565319	0.503246	0.509305	0.398017
3.9375	0.885835	0.966194	0.920083	0.76709	0.60927	0.776711	0.595082	0.564949	0.503572	0.507384	0.398001
4	0.884774	0.96606	0.918935	0.764296	0.615921	0.7748	0.589689	0.56329	0.50143	0.507276	0.395448
4.0625	0.884579	0.967516	0.919436	0.769518	0.612695	0.77693	0.589738	0.560998	0.500531	0.506413	0.394104
4.125	0.88309	0.968301	0.919498	0.766102	0.605349	0.775833	0.5889	0.559695	0.498148	0.504849	0.392858
4.1875	0.882691	0.968012	0.919263	0.768867	0.602453	0.774902	0.588884	0.558357	0.497347	0.504212	0.392747
4.25	0.882839	0.967089	0.918018	0.7651	0.606497	0.775532	0.586086	0.557202	0.495036	0.503614	0.391302
4.3125	0.879699	0.965909	0.919405	0.76784	0.607004	0.777036	0.582098	0.552819	0.4953	0.502857	0.390038
4.375	0.879826	0.966004	0.918615	0.766261	0.605347	0.774521	0.581801	0.549406	0.493885	0.502393	0.388967
4.4375	0.87949	0.967066	0.919042	0.765548	0.607725	0.775381	0.582189	0.550658	0.493009	0.501724	0.388651
4.5	0.879085	0.967318	0.918758	0.764889	0.6069	0.773395	0.580377	0.548816	0.490045	0.502107	0.386644
4.5625	0.876576	0.967057	0.918621	0.76502	0.604888	0.77503	0.580988	0.546217	0.49116	0.502543	0.385888
4.625	0.875066	0.967476	0.918533	0.764643	0.608633	0.774335	0.578324	0.543077	0.489183	0.500329	0.384556
4.6875	0.876213	0.967943	0.918713	0.762357	0.604348	0.774034	0.574497	0.540086	0.486834	0.497837	0.381864
4.75	0.875098	0.966674	0.919977	0.763925	0.605413	0.775236	0.574953	0.53982	0.485631	0.49826	0.381782
4.8125	0.875841	0.967144	0.919664	0.761602	0.6029	0.775347	0.575596	0.536622	0.485164	0.495082	0.379511
4.875	0.87294	0.967562	0.921464	0.760289	0.601524	0.776287	0.572909	0.537993	0.483925	0.493624	0.377118
4.9375	0.871417	0.967527	0.920511	0.761759	0.600783	0.775681	0.56843	0.5345	0.480596	0.493203	0.378107
5	0.871	0.966579	0.920503	0.763522	0.599875	0.773943	0.567109	0.535446	0.482489	0.493481	0.377579
5.0625	0.871137	0.966592	0.920488	0.760277	0.598369	0.773771	0.566014	0.535622	0.481071	0.49253	0.376663
5.125	0.870719	0.966359	0.921782	0.762528	0.593305	0.774896	0.56454	0.53489	0.476438	0.49426	0.376384
5.1875	0.869793	0.965848	0.920418	0.759578	0.589016	0.776376	0.562831	0.533568	0.474873	0.491451	0.375731
5.25	0.867423	0.967547	0.920588	0.762432	0.591177	0.775587	0.563111	0.531623	0.473272	0.491706	0.377312
5.3125	0.865884	0.968269	0.920115	0.765024	0.587926	0.776326	0.562507	0.531691	0.472609	0.490093	0.376246
5.375	0.865869	0.967528	0.918236	0.764899	0.589521	0.773168	0.562704	0.533027	0.469057	0.489013	0.374287
5.4375	0.866601	0.965764	0.916799	0.764958	0.590178	0.774953	0.561055	0.528121	0.46985	0.487406	0.374463
5.5	0.864126	0.967354	0.916995	0.758949	0.580783	0.773944	0.563345	0.528334	0.46921	0.485935	0.37448
5.5625	0.862627	0.967353	0.916993	0.75849	0.584854	0.77482	0.560995	0.525465	0.46764	0.485796	0.372658
5.625	0.862146	0.966822	0.915487	0.758353	0.582392	0.775374	0.562304	0.525588	0.466635	0.485766	0.372737
5.6875	0.860459	0.967792	0.916207	0.75795	0.576269	0.776235	0.562072	0.527898	0.465518	0.486257	0.371549
5.75	0.859743	0.967396	0.915311	0.757775	0.580441	0.773382	0.562663	0.525004	0.466343	0.484725	0.371467
5.8125	0.858745	0.96627	0.914334	0.760527	0.580081	0.775681	0.55857	0.523688	0.464916	0.481813	0.36926
5.875	0.858358	0.967141	0.91459	0.757506	0.578383	0.774713	0.559578	0.524089	0.462402	0.482593	0.37017
5.9375	0.855896	0.967089	0.914564	0.756156	0.579936	0.775229	0.558404	0.521294	0.461679	0.481987	0.366054
6	0.854658	0.966038	0.91447	0.759412	0.57536	0.773035	0.558532	0.521491	0.461338	0.481536	0.364435
6.0625	0.85483	0.967029	0.913904	0.757371	0.575472	0.775273	0.556243	0.522358	0.4611	0.480165	0.362857
6.125	0.855801	0.967895	0.913947	0.754576	0.579902	0.773222	0.552622	0.521719	0.458798	0.481482	0.362888
6.1875	0.852809	0.967525	0.913746	0.756447	0.578459	0.774646	0.55401	0.521919	0.458246	0.478626	0.362119
6.25	0.85133	0.966505	0.91288	0.753689	0.579976	0.770268	0.55099	0.520938	0.456051	0.479451	0.361525
6.3125	0.851398	0.967683	0.913664	0.756411	0.57755	0.771505	0.548514	0.520094	0.456493	0.480064	0.361177
6.375	0.849812	0.967965	0.915531	0.754141	0.583626	0.769527	0.549939	0.518198	0.454613	0.479207	0.35861
6.4375	0.850651	0.966728	0.913977	0.753443	0.578509	0.76792	0.546706	0.516294	0.453727	0.478552	0.358048
6.5	0.848104	0.967961	0.913057	0.750744	0.579112	0.767454	0.548184	0.517157	0.453211	0.477194	0.357453
6.5625	0.848021	0.96821	0.91319	0.75242	0.577739	0.770257	0.546064	0.518463	0.454018	0.477488	0.356314
6.625	0.845569	0.967316	0.913419	0.747726	0.580653	0.767628	0.542738	0.516583	0.452775	0.475553	0.355741
6.6875	0.847161	0.968039	0.913136	0.750903	0.57962	0.767312	0.53993	0.515189	0.452902	0.477105	0.356834
6.75	0.84608	0.966912	0.912804	0.751716	0.575584	0.766892	0.541307	0.514367	0.450132	0.478401	0.354287
6.8125	0.845724	0.967473	0.912699	0.749255	0.572504	0.766016	0.539614	0.51391	0.447557	0.478724	0.357
6.875	0.843406	0.969062	0.912344	0.752497	0.574138	0.767542	0.541556	0.513	0.44887	0.47942	0.356767
6.9375	0.843081	0.966307	0.910803	0.751673	0.578131	0.765142	0.539762	0.510123	0.447939	0.478642	0.354467
7	0.841955	0.966523	0.911793	0.749308	0.57006	0.76586	0.537166	0.512418	0.448269	0.477405	0.352635
7.0625	0.839764	0.967739	0.910337	0.749686	0.576206	0.765011	0.53652	0.514382	0.446129	0.478187	0.350584
7.125	0.840395	0.968341	0.910081	0.749477	0.571369	0.765655	0.535647	0.511628	0.446139	0.476852	0.350279
7.1875	0.839402	0.967223	0.909107	0.747433	0.570879	0.765055	0.53461	0.510108	0.443361	0.475069	0.349819
7.25	0.838339	0.967918	0.907591	0.746888	0.575329	0.766541	0.535334	0.510462	0.442661	0.474344	0.346116
7.3125	0.837708	0.969563	0.907495	0.751046	0.570503	0.765692	0.534195	0.510152	0.441599	0.474207	0.344498
7.375	0.83756	0.968372	0.907105	0.751393	0.567826	0.764774	0.534878	0.509204	0.441478	0.475545	0.342562
7.4375	0.834516	0.965916	0.905509	0.751331	0.565707	0.765729	0.534867	0.509761	0.439852	0.473501	0.342736
7.5	0.834892	0.966509	0.905237	0.750976	0.568032	0.765284	0.534194	0.50967	0.438739	0.473367	0.341648
7.5625	0.83414	0.967133	0.905229	0.753916	0.569703	0.762811	0.53136	0.50804	0.438541	0.471648	0.341076
7.625	0.833275	0.966395	0.905153	0.751782	0.571313	0.763082	0.531542	0.507599	0.437949	0.470817	0.340175
7.6875	0.831731	0.967702	0.903927	0.752296	0.56788	0.762041	0.531842	0.507878	0.435804	0.47072	0.339774
7.75	0.83224	0.967581	0.906269	0.754883	0.56517	0.760788	0.52974	0.511539	0.432647	0.471322	0.338093
7.8125	0.832408	0.966452	0.904671	0.752974	0.566561	0.759397	0.528415	0.508735	0.43197	0.470679	0.338735
7.875	0.831236	0.96634	0.905522	0.752411	0.567081	0.761972	0.52564	0.506979	0.431085	0.468712	0.337222
7.9375	0.830714	0.96678	0.905559	0.754044	0.564153	0.763604	0.524619	0.506164	0.430355	0.467282	0.337902
8	0.829057	0.966149	0.905569	0.754818	0.561098	0.765009	0.52781	0.506496	0.428283	0.466399	0.336862
8.0625	0.829206	0.965523	0.90522	0.75263	0.56462	0.764153	0.527306	0.504384	0.427658	0.465193	0.335676
8.125	0.827837	0.965598	0.904149	0.751698	0.559655	0.761543	0.523381	0.504916	0.425689	0.465474	0.334664
8.1875	0.826758	0.96665	0.904088	0.75061	0.558798	0.762722	0.521599	0.508144	0.426324	0.464026	0.33549
8.25	0.826212	0.966107	0.90412	0.751234	0.557446	0.761667	0.520513	0.501831	0.42531	0.462047	0.3346
8.3125	0.825129	0.966709	0.904733	0.752346	0.557121	0.762339	0.520423	0.500733	0.423554	0.461566	0.333779
8.375	0.824632	0.965356	0.905344	0.749223	0.555724	0.763363	0.522219	0.500026	0.424755	0.460316	0.333738
8.4375	0.823386	0.965452	0.904996	0.746917	0.551985	0.764984	0.52111	0.498987	0.423546	0.459772	0.332754
8.5	0.824174	0.965412	0.903367	0.746259	0.552867	0.764134	0.522584	0.495804	0.421723	0.461254	0.332347
8.5625	0.82397	0.966165	0.902541	0.746895	0.552437	0.763672	0.519049	0.496479	0.420982	0.460291	0.33105
8.625	0.824009	0.966908	0.902235	0.751418	0.549187	0.764743	0.519636	0.495182	0.420215	0.45688	0.331473
8.6875	0.822133	0.968414	0.901468	0.746351	0.55112	0.764297	0.518104	0.497281	0.419442	0.457769	0.330582
8.75	0.820093	0.967191	0.901267	0.743042	0.551919	0.764455	0.518451	0.494909	0.418294	0.457716	0.331825
8.8125	0.819343	0.966114	0.901156	0.747482	0.553207	0.764866	0.519284	0.490823	0.418912	0.458853	0.331063
8.875	0.819674	0.966001	0.899892	0.744487	0.555987	0.761585	0.518773	0.48932	0.420013	0.457524	0.330744
8.9375	0.818273	0.965321	0.900118	0.748539	0.553136	0.764514	0.520372	0.48786	0.41789	0.455445	0.330294
9	0.818007	0.965309	0.898848	0.744777	0.556066	0.763976	0.519929	0.48883	0.416438	0.455692	0.329825
9.0625	0.817794	0.965812	0.900539	0.74233	0.553565	0.765149	0.519058	0.490725	0.415703	0.454653	0.328838
9.125	0.816332	0.968208	0.898496	0.741675	0.55944	0.765086	0.518115	0.490598	0.41483	0.454075	0.328125
9.1875	0.816769	0.966239	0.898289	0.745618	0.556368	0.765159	0.518489	0.490298	0.414888	0.451702	0.328508
9.25	0.815356	0.965055	0.896301	0.742837	0.561003	0.76373	0.51648	0.489744	0.415566	0.45217	0.327701
9.3125	0.81394	0.965667	0.893919	0.743919	0.559676	0.764918	0.516635	0.489495	0.415977	0.452358	0.327723
9.375	0.813067	0.966157	0.894166	0.743882	0.560971	0.765262	0.518624	0.489537	0.414142	0.453766	0.328126
9.4375	0.813122	0.964986	0.8943	0.742934	0.557843	0.763994	0.515341	0.486174	0.414279	0.452241	0.327924
9.5	0.811999	0.965052	0.893773	0.741593	0.557014	0.765245	0.513322	0.489734	0.412437	0.452636	0.326567
9.5625	0.811465	0.96494	0.893344	0.740726	0.557169	0.762344	0.513537	0.487137	0.411803	0.452812	0.328641
9.625	0.810995	0.965442	0.893442	0.744119	0.562376	0.762305	0.512097	0.487021	0.411388	0.453311	0.326569
9.6875	0.80992	0.966027	0.893638	0.736743	0.562745	0.764098	0.511879	0.48771	0.408786	0.453409	0.326622
9.75	0.809392	0.966025	0.891656	0.736714	0.558438	0.762204	0.510901	0.487278	0.408581	0.453881	0.328659
9.8125	0.810679	0.966475	0.891957	0.739547	0.557197	0.763758	0.508856	0.48917	0.405508	0.455244	0.328103
9.875	0.809502	0.965223	0.891266	0.740327	0.557594	0.760699	0.506132	0.489351	0.405024	0.455583	0.32908
9.9375	0.808409	0.964745	0.891942	0.735841	0.561746	0.761215	0.505344	0.488316	0.404572	0.455075	0.32927
10	0.807779	0.964757	0.891319	0.735128	0.561236	0.759845	0.505674	0.486038	0.403826	0.454682	0.327546
10.0625	0.808571	0.966206	0.892145	0.733134	0.559609	0.757518	0.505656	0.4869	0.403529	0.451418	0.329379
10.125	0.806157	0.967211	0.891411	0.732712	0.558585	0.759187	0.505094	0.487229	0.402256	0.453875	0.328372
10.1875	0.805012	0.966672	0.89023	0.729936	0.556979	0.760646	0.504489	0.48827	0.400785	0.45317	0.326963
10.25	0.805694	0.966249	0.890635	0.734536	0.561178	0.757161	0.505181	0.487839	0.400444	0.452885	0.32591
10.3125	0.805712	0.96627	0.889106	0.734254	0.556759	0.757262	0.505942	0.486096	0.401335	0.453344	0.324362
10.375	0.803228	0.966081	0.889628	0.732337	0.560567	0.756523	0.505703	0.482898	0.399803	0.453633	0.324543
10.4375	0.802686	0.966402	0.890347	0.73371	0.55516	0.754993	0.504245	0.48748	0.399646	0.453551	0.322822
10.5	0.803368	0.965841	0.890338	0.729739	0.553314	0.757937	0.505948	0.485189	0.398394	0.451154	0.323391
10.5625	0.802211	0.966486	0.889977	0.732837	0.553007	0.755865	0.502272	0.483137	0.396649	0.452598	0.323223
10.625	0.801161	0.968849	0.888316	0.73212	0.551178	0.755126	0.505422	0.483382	0.395068	0.45072	0.320191
10.6875	0.801118	0.966603	0.888515	0.732736	0.55045	0.751317	0.50315	0.482907	0.395305	0.451448	0.320283
10.75	0.801352	0.965583	0.887035	0.729547	0.555097	0.75298	0.50057	0.480919	0.395606	0.451095	0.319704
10.8125	0.799514	0.966775	0.887819	0.730905	0.556171	0.751866	0.501187	0.479696	0.393841	0.451451	0.31952
10.875	0.79958	0.967175	0.885709	0.728706	0.552901	0.7527	0.49945	0.479743	0.395152	0.453055	0.317406
10.9375	0.798465	0.967407	0.88592	0.731915	0.558759	0.752672	0.500226	0.478337	0.393085	0.452124	0.318705
11	0.797855	0.967273	0.884188	0.733063	0.559734	0.751194	0.500225	0.480345	0.391661	0.448841	0.315502
11.0625	0.797355	0.968163	0.88477	0.731212	0.558859	0.753459	0.498249	0.480506	0.391814	0.450628	0.314236
11.125	0.797363	0.968379	0.883172	0.729896	0.560343	0.751665	0.496824	0.477628	0.392766	0.452181	0.313461
11.1875	0.796806	0.968396	0.88276	0.726299	0.562519	0.752702	0.494021	0.476672	0.393454	0.451635	0.313149
11.25	0.796247	0.967991	0.884101	0.729989	0.565471	0.755189	0.493425	0.477863	0.392448	0.452056	0.312702
11.3125	0.795972	0.967496	0.882418	0.732507	0.567902	0.751309	0.495398	0.476688	0.393443	0.450689	0.312641
11.375	0.795016	0.967969	0.880652	0.729786	0.566451	0.75204	0.495319	0.476749	0.393017	0.451089	0.312102
11.4375	0.794795	0.967673	0.879921	0.728714	0.563997	0.753966	0.492847	0.477791	0.390678	0.450898	0.310542
11.5	0.795655	0.968952	0.879469	0.728624	0.569815	0.753726	0.493543	0.478126	0.387763	0.450719	0.311594
11.5625	0.794182	0.969171	0.880893	0.726722	0.566907	0.754304	0.492336	0.478506	0.386523	0.449621	0.310566
11.625	0.794186	0.968651	0.879933	0.729167	0.569771	0.754849	0.489051	0.476556	0.385427	0.448557	0.309828
11.6875	0.793794	0.969353	0.879442	0.729862	0.571965	0.752405	0.490721	0.47845	0.382713	0.448951	0.306677
11.75	0.793854	0.968687	0.878483	0.730733	0.569451	0.753089	0.490803	0.476155	0.381178	0.448017	0.307201
11.8125	0.793285	0.969518	0.878569	0.731682	0.570715	0.75139	0.488598	0.471573	0.376361	0.447289	0.307405
11.875	0.792085	0.970021	0.87942	0.729256	0.564111	0.752491	0.487748	0.470046	0.376258	0.445457	0.304832
11.9375	0.791457	0.970519	0.87759	0.731596	0.567269	0.753269	0.48516	0.472629	0.374861	0.444656	0.305154
12	0.790883	0.969794	0.876552	0.730467	0.571369	0.75238	0.486344	0.472704	0.37442	0.445407	0.303946
12.0625	0.789675	0.970631	0.876723	0.731438	0.570423	0.751148	0.486972	0.472388	0.372529	0.445362	0.3029
12.125	0.790477	0.969979	0.878096	0.731306	0.570186	0.754756	0.485944	0.470638	0.371857	0.445051	0.301818
12.1875	0.790014	0.969885	0.875807	0.732434	0.57146	0.753336	0.485532	0.469655	0.372556	0.444161	0.300939
12.25	0.789378	0.96953	0.876709	0.728434	0.57421	0.753707	0.484995	0.469274	0.373511	0.44298	0.302146
12.3125	0.78822	0.969646	0.875609	0.729783	0.574498	0.754237	0.483237	0.469463	0.373376	0.441398	0.301135
12.375	0.789546	0.970204	0.875765	0.729649	0.571542	0.751205	0.483677	0.466029	0.373503	0.443184	0.299609
12.4375	0.788328	0.970053	0.87281	0.730091	0.574228	0.751069	0.482542	0.467915	0.373937	0.443882	0.297733
12.5	0.787745	0.96967	0.873607	0.73047	0.5779	0.751094	0.481923	0.467889	0.369857	0.441528	0.299759
12.5625	0.786521	0.971285	0.873163	0.728197	0.574154	0.750126	0.481702	0.468377	0.369288	0.440556	0.300101
12.625	0.786574	0.971307	0.872618	0.727948	0.574858	0.750686	0.480958	0.468932	0.368761	0.441617	0.299035
12.6875	0.784648	0.970516	0.872573	0.723047	0.567764	0.750526	0.478417	0.46901	0.367687	0.439056	0.299224
12.75	0.784755	0.970754	0.873333	0.727046	0.566617	0.750764	0.480844	0.469429	0.365382	0.440343	0.29942
12.8125	0.783637	0.970133	0.873503	0.721735	0.568591	0.746016	0.479531	0.470617	0.366179	0.440582	0.299008
12.875	0.784913	0.971226	0.871704	0.719824	0.565765	0.748156	0.479802	0.472241	0.363746	0.439307	0.297214
12.9375	0.783091	0.97084	0.869753	0.720382	0.563149	0.748456	0.479372	0.470937	0.362966	0.440329	0.29577
13	0.783899	0.970552	0.870719	0.717443	0.563578	0.748623	0.47889	0.468835	0.3613	0.440215	0.29478
13.0625	0.782601	0.970474	0.870014	0.715339	0.564312	0.748671	0.478445	0.464354	0.360815	0.441358	0.295186
13.125	0.783294	0.970321	0.869423	0.716187	0.558327	0.745768	0.479805	0.467596	0.360331	0.440339	0.294002
13.1875	0.780873	0.970226	0.868947	0.7145	0.55994	0.745166	0.478557	0.468025	0.361695	0.438342	0.293267
13.25	0.782213	0.970286	0.867742	0.713943	0.561385	0.746688	0.481412	0.464888	0.362269	0.439284	0.292627
13.3125	0.779609	0.970208	0.867317	0.716167	0.562622	0.743962	0.478316	0.464305	0.3602	0.440609	0.292078
13.375	0.780361	0.970819	0.866354	0.712061	0.560982	0.744277	0.475513	0.462575	0.361419	0.439553	0.291202
13.4375	0.779106	0.970724	0.867158	0.717674	0.558707	0.744025	0.476521	0.462354	0.362277	0.437873	0.292643
13.5	0.778616	0.970094	0.866747	0.71484	0.559977	0.7452	0.474482	0.460342	0.359622	0.435375	0.292474
13.5625	0.777949	0.969998	0.868059	0.717859	0.558245	0.744585	0.473952	0.461089	0.360086	0.436585	0.292752
13.625	0.778643	0.970018	0.866979	0.716418	0.561804	0.742949	0.471575	0.460912	0.3578	0.435528	0.290443
13.6875	0.777439	0.970038	0.867789	0.713788	0.562785	0.742456	0.473072	0.462203	0.355543	0.434706	0.291291
13.75	0.776172	0.970422	0.867879	0.713506	0.559416	0.743951	0.471143	0.460626	0.354738	0.434877	0.289198
13.8125	0.774726	0.97023	0.865153	0.714457	0.560923	0.744252	0.471894	0.458241	0.355607	0.433681	0.289136
13.875	0.774882	0.971175	0.866094	0.710141	0.562406	0.74321	0.46875	0.458353	0.351331	0.434204	0.289382
13.9375	0.773549	0.971853	0.866658	0.713449	0.562687	0.746053	0.468874	0.45683	0.350059	0.436129	0.289542
14	0.772869	0.970443	0.866928	0.71193	0.565201	0.745193	0.46797	0.457	0.349711	0.434525	0.290111
14.0625	0.77153	0.970346	0.865086	0.711754	0.561528	0.74671	0.466254	0.458607	0.350067	0.433723	0.289252
14.125	0.771682	0.971001	0.865934	0.712051	0.564091	0.746364	0.467683	0.45936	0.348257	0.436501	0.288587
14.1875	0.770939	0.970659	0.865988	0.712248	0.562314	0.743595	0.469769	0.456643	0.349115	0.437863	0.289181
14.25	0.770972	0.971671	0.865916	0.711354	0.564888	0.744587	0.468279	0.459247	0.348424	0.437943	0.286319
14.3125	0.769021	0.971219	0.865742	0.712348	0.568623	0.744462	0.465935	0.455096	0.34885	0.439012	0.284972
14.375	0.768427	0.973195	0.86567	0.707908	0.561536	0.744293	0.466777	0.458499	0.347864	0.438122	0.285024
14.4375	0.767913	0.971986	0.864556	0.709227	0.557867	0.742537	0.466609	0.457402	0.347261	0.437547	0.285411
14.5	0.767159	0.971072	0.863957	0.706606	0.559192	0.743919	0.467578	0.454633	0.347521	0.438631	0.284769
14.5625	0.765798	0.971094	0.862791	0.706448	0.553707	0.743948	0.470951	0.453195	0.347081	0.438537	0.286315
14.625	0.765885	0.971125	0.863325	0.708421	0.556065	0.742771	0.469844	0.452525	0.347292	0.438436	0.287366
14.6875	0.765186	0.971745	0.863467	0.705276	0.551336	0.741864	0.469076	0.450876	0.34637	0.436767	0.287059
14.75	0.763877	0.972436	0.864002	0.703628	0.55287	0.740859	0.467829	0.449261	0.344161	0.435683	0.286184
14.8125	0.763962	0.971832	0.862693	0.704236	0.550716	0.743339	0.469134	0.452795	0.343971	0.437038	0.28469
14.875	0.763377	0.97176	0.862483	0.704277	0.548599	0.740816	0.468674	0.450934	0.341662	0.437822	0.284124
14.9375	0.762671	0.971723	0.861409	0.706605	0.547977	0.740227	0.469098	0.452223	0.34145	0.437421	0.284273
15	0.762023	0.971195	0.860112	0.705488	0.549491	0.741625	0.468672	0.452023	0.341814	0.436534	0.2825
15.0625	0.762718	0.971709	0.858295	0.705361	0.552995	0.740804	0.466362	0.448011	0.340732	0.436678	0.280643
15.125	0.760783	0.970999	0.858055	0.702298	0.547424	0.742745	0.467037	0.449246	0.34038	0.435746	0.282376
15.1875	0.759793	0.972248	0.855903	0.702942	0.546206	0.741342	0.467792	0.450638	0.340386	0.435159	0.284899
15.25	0.759812	0.971657	0.854816	0.70259	0.54349	0.739165	0.465267	0.452297	0.340606	0.43605	0.282633
15.3125	0.759278	0.970823	0.854347	0.702738	0.545018	0.739063	0.463316	0.452491	0.340937	0.436326	0.284253
15.375	0.757822	0.971461	0.853733	0.70225	0.548999	0.738868	0.460624	0.451165	0.341983	0.43425	0.284324
15.4375	0.758456	0.971055	0.853877	0.70401	0.545428	0.737629	0.46199	0.449912	0.341328	0.434049	0.283287
15.5	0.758535	0.971695	0.851239	0.704696	0.544175	0.738362	0.464046	0.449559	0.341115	0.434273	0.282829
15.5625	0.756175	0.970917	0.850737	0.701691	0.548462	0.736548	0.461792	0.445592	0.339895	0.434091	0.2827
15.625	0.75619	0.970939	0.849578	0.700625	0.548417	0.736697	0.461046	0.447297	0.339132	0.431894	0.283508
15.6875	0.755585	0.971406	0.849657	0.702237	0.552785	0.7372	0.460812	0.447146	0.336131	0.430033	0.283076
15.75	0.755381	0.971256	0.849141	0.70047	0.551102	0.734532	0.461887	0.445113	0.33735	0.428888	0.281783
15.8125	0.754785	0.972098	0.850024	0.701669	0.551611	0.737398	0.46063	0.442726	0.335568	0.428399	0.278597
15.875	0.755506	0.972684	0.84896	0.700174	0.550566	0.739037	0.459483	0.445619	0.335342	0.428266	0.276019
15.9375	0.754089	0.972708	0.848665	0.7028	0.55163	0.73686	0.457396	0.446736	0.337967	0.428247	0.274866
16	0.753111	0.972985	0.848805	0.700174	0.552351	0.735591	0.456856	0.444864	0.339031	0.42549	0.27387
16.0625	0.751625	0.971514	0.848196	0.697216	0.548112	0.734997	0.456856	0.441671	0.338591	0.4265	0.273903
16.125	0.752812	0.971661	0.847684	0.69741	0.54537	0.737237	0.45553	0.443336	0.336265	0.429051	0.273021
16.1875	0.752455	0.972919	0.846303	0.695778	0.547271	0.735476	0.456029	0.444297	0.335321	0.428557	0.272713
16.25	0.751493	0.971461	0.846476	0.696145	0.550381	0.735267	0.456504	0.442155	0.335477	0.426768	0.273935
16.3125	0.752499	0.971422	0.84517	0.698239	0.551965	0.734241	0.455897	0.444031	0.334243	0.42758	0.271777
16.375	0.751511	0.972074	0.845178	0.694671	0.546941	0.735959	0.454867	0.443289	0.333388	0.428776	0.271208
16.4375	0.750381	0.97271	0.844612	0.694795	0.548488	0.735704	0.454097	0.4421	0.334798	0.428106	0.270439
16.5	0.750649	0.971936	0.845584	0.690561	0.548291	0.734308	0.452436	0.443746	0.334769	0.427741	0.272477
16.5625	0.750248	0.971266	0.843505	0.689093	0.54835	0.734839	0.454882	0.445896	0.334629	0.427128	0.271433
16.625	0.74997	0.971798	0.843171	0.690391	0.548905	0.735532	0.453655	0.443148	0.334528	0.429558	0.270414
16.6875	0.748933	0.972455	0.842564	0.689168	0.545263	0.735439	0.454708	0.437676	0.332455	0.428865	0.271728
16.75	0.749984	0.971024	0.84151	0.689705	0.548983	0.735225	0.45301	0.440803	0.331506	0.427734	0.271501
16.8125	0.748968	0.971047	0.843418	0.688925	0.546822	0.736367	0.451897	0.440762	0.330848	0.427905	0.273068
16.875	0.748725	0.970944	0.840598	0.687833	0.545737	0.735687	0.450077	0.438934	0.330556	0.427405	0.271896
16.9375	0.746855	0.970967	0.842721	0.688901	0.541931	0.735822	0.44613	0.442048	0.330542	0.428344	0.273336
17	0.747271	0.971628	0.840114	0.68768	0.540081	0.73711	0.448036	0.444096	0.328974	0.426648	0.273979
17.0625	0.747649	0.970887	0.840208	0.687285	0.542325	0.739789	0.447723	0.446487	0.328848	0.42541	0.27415
17.125	0.748557	0.971106	0.839043	0.689039	0.542697	0.738997	0.449237	0.446101	0.328945	0.42492	0.274494
17.1875	0.746803	0.972028	0.839433	0.688051	0.541267	0.738915	0.447905	0.44431	0.329274	0.426449	0.274928
17.25	0.745107	0.971927	0.838001	0.68824	0.540173	0.738605	0.448538	0.447002	0.330536	0.425133	0.275207
17.3125	0.746063	0.972367	0.836741	0.686841	0.537407	0.736358	0.449074	0.441849	0.331839	0.426627	0.276733
17.375	0.745751	0.972202	0.838042	0.687853	0.535319	0.736102	0.447405	0.443567	0.330883	0.423962	0.275528
17.4375	0.745335	0.973712	0.838829	0.687963	0.537172	0.735117	0.446167	0.445038	0.331138	0.422679	0.274263
17.5	0.743564	0.972212	0.838861	0.687072	0.532782	0.735076	0.445707	0.444128	0.330923	0.42277	0.275919
17.5625	0.745133	0.97215	0.837992	0.686734	0.531882	0.732353	0.442796	0.443592	0.329938	0.421243	0.276184
17.625	0.743979	0.972783	0.838906	0.684846	0.536376	0.732721	0.44363	0.443344	0.328471	0.421223	0.274166
17.6875	0.744422	0.972136	0.838424	0.682365	0.531583	0.732477	0.443596	0.439154	0.330449	0.420092	0.275663
17.75	0.744397	0.97277	0.835912	0.682149	0.530609	0.734649	0.444299	0.439971	0.330964	0.418331	0.275412
17.8125	0.744332	0.972707	0.835674	0.68102	0.531366	0.735854	0.443679	0.441992	0.329895	0.418651	0.274203
17.875	0.742609	0.974361	0.836553	0.682201	0.533769	0.736435	0.444452	0.442551	0.329005	0.41708	0.27236
17.9375	0.743909	0.97357	0.835313	0.677858	0.533234	0.739238	0.441946	0.440049	0.330424	0.416973	0.270709
18	0.745469	0.974225	0.834697	0.676945	0.536167	0.737934	0.440256	0.440604	0.331202	0.415071	0.270467
18.0625	0.744289	0.972754	0.834133	0.672252	0.533851	0.734108	0.439893	0.439851	0.331036	0.415388	0.269837
18.125	0.743698	0.973543	0.834221	0.673895	0.534814	0.734528	0.439132	0.438519	0.330942	0.414068	0.268932
18.1875	0.743992	0.972721	0.831496	0.671506	0.535966	0.732557	0.437605	0.441253	0.331763	0.412954	0.26921
18.25	0.74484	0.972703	0.831607	0.669386	0.534321	0.732374	0.437273	0.442102	0.332479	0.412761	0.268426
18.3125	0.743308	0.97345	0.831388	0.668769	0.535588	0.733273	0.43367	0.440214	0.329718	0.412505	0.26914
18.375	0.744905	0.97367	0.830102	0.667905	0.5392	0.733379	0.437575	0.438824	0.330192	0.414159	0.267655
18.4375	0.744686	0.972883	0.829483	0.666723	0.534212	0.733371	0.436748	0.438835	0.329348	0.413496	0.270146
18.5	0.744815	0.9737	0.828868	0.665961	0.534389	0.731918	0.434775	0.437859	0.327623	0.413489	0.267777
18.5625	0.743026	0.973596	0.829388	0.664559	0.535117	0.729606	0.436114	0.435797	0.327566	0.41285	0.268967
18.625	0.744476	0.971379	0.828055	0.664692	0.533071	0.729224	0.43661	0.438252	0.326458	0.414078	0.269052
18.6875	0.744411	0.972001	0.827677	0.665167	0.530375	0.728707	0.437614	0.439731	0.327171	0.412428	0.266738
18.75	0.742928	0.972896	0.827459	0.665513	0.531629	0.728321	0.438658	0.437764	0.326864	0.410767	0.266625
18.8125	0.743445	0.973381	0.827286	0.664309	0.530182	0.729259	0.441358	0.438012	0.325139	0.408783	0.268329
18.875	0.742712	0.97288	0.829056	0.663267	0.531258	0.725921	0.437869	0.435831	0.325771	0.4082	0.267571
18.9375	0.744173	0.972147	0.827501	0.661911	0.536441	0.727728	0.437695	0.435907	0.324195	0.408542	0.268617
19	0.744839	0.974268	0.828627	0.661312	0.529439	0.724505	0.438596	0.436787	0.324037	0.406242	0.267918
19.0625	0.743738	0.972029	0.826875	0.663812	0.532784	0.725859	0.44115	0.435435	0.323239	0.404525	0.266707
19.125	0.742332	0.972259	0.82647	0.658033	0.530882	0.727359	0.437758	0.436167	0.323728	0.403926	0.26767
19.1875	0.74146	0.972809	0.827725	0.658285	0.526161	0.723752	0.43814	0.434796	0.323092	0.403545	0.266635
19.25	0.742192	0.973507	0.825165	0.654483	0.528328	0.725054	0.438422	0.433381	0.323894	0.402373	0.26631
19.3125	0.744839	0.973448	0.824383	0.654336	0.521398	0.725518	0.440676	0.434004	0.323857	0.403189	0.265496
19.375	0.741748	0.972781	0.821772	0.65367	0.519518	0.72239	0.440771	0.433035	0.327077	0.403285	0.265371
19.4375	0.741374	0.972808	0.822808	0.652825	0.518407	0.725966	0.439995	0.435115	0.326137	0.402095	0.26512
19.5	0.741368	0.972814	0.822503	0.654462	0.514492	0.725135	0.438249	0.429064	0.327238	0.402908	0.264493
19.5625	0.742106	0.971919	0.822	0.65139	0.517632	0.725416	0.434016	0.429877	0.325289	0.402662	0.263068
19.625	0.741291	0.972219	0.824199	0.649843	0.516036	0.72652	0.433112	0.430898	0.3239	0.404383	0.263937
19.6875	0.741353	0.972856	0.823288	0.64943	0.51573	0.726174	0.43484	0.431255	0.324772	0.403666	0.26263
19.75	0.742094	0.972816	0.823237	0.648521	0.516935	0.724475	0.434254	0.43378	0.322429	0.403254	0.2634
19.8125	0.740264	0.97203	0.82056	0.650777	0.509757	0.725063	0.432847	0.429666	0.324654	0.402827	0.263798
19.875	0.740631	0.972035	0.823248	0.650098	0.512132	0.725489	0.431882	0.431404	0.324064	0.400435	0.263552
19.9375	0.741092	0.972697	0.820504	0.650514	0.510924	0.725049	0.432797	0.430843	0.323998	0.400217	0.264902
20	0.739278	0.971906	0.822258	0.647688	0.508748	0.728173	0.434558	0.428887	0.325495	0.397655	0.264593
20.0625	0.740705	0.971865	0.820196	0.648534	0.511871	0.726569	0.43332	0.43089	0.325724	0.397766	0.261501
20.125	0.74012	0.971891	0.819853	0.647967	0.512634	0.726443	0.436505	0.430979	0.326319	0.399152	0.260804
20.1875	0.739427	0.971888	0.819915	0.647568	0.510788	0.725717	0.434304	0.431393	0.324933	0.398078	0.26105
20.25	0.738732	0.971779	0.818578	0.64638	0.518595	0.724288	0.435734	0.431218	0.325354	0.398114	0.258767
20.3125	0.739101	0.97259	0.81853	0.649675	0.521696	0.723733	0.436849	0.429555	0.325972	0.398474	0.259782
20.375	0.737132	0.971831	0.818735	0.648295	0.516994	0.726313	0.437817	0.430094	0.32616	0.396599	0.258158
20.4375	0.736877	0.971721	0.818787	0.646607	0.521296	0.725838	0.434889	0.428847	0.328697	0.396536	0.258168
20.5	0.737177	0.972378	0.816785	0.649722	0.520161	0.726218	0.43334	0.428942	0.328192	0.395187	0.257398
20.5625	0.73904	0.971666	0.818316	0.648283	0.522685	0.725004	0.432678	0.428477	0.32716	0.395454	0.256847
20.625	0.73646	0.971624	0.816902	0.649361	0.520177	0.725436	0.433545	0.428335	0.325865	0.394365	0.254385
20.6875	0.737703	0.971552	0.818134	0.647547	0.516902	0.723379	0.432209	0.426686	0.326823	0.39612	0.252532
20.75	0.73574	0.971402	0.816547	0.648293	0.519137	0.722916	0.430754	0.426466	0.325663	0.395083	0.254504
20.8125	0.735344	0.972261	0.815406	0.648473	0.521161	0.725304	0.43004	0.426871	0.327009	0.395388	0.253782
20.875	0.734852	0.971355	0.814254	0.648155	0.524193	0.722614	0.427766	0.427851	0.326751	0.395394	0.254959
20.9375	0.734548	0.971273	0.816012	0.648004	0.526888	0.724854	0.430306	0.42813	0.326762	0.396005	0.252531
21	0.734079	0.971298	0.815323	0.646885	0.525784	0.722668	0.428144	0.428659	0.326303	0.394644	0.254744
21.0625	0.733747	0.972093	0.81243	0.644634	0.523574	0.723705	0.42752	0.427276	0.326332	0.394908	0.254346
21.125	0.735314	0.971212	0.812441	0.645638	0.534673	0.724329	0.426068	0.428436	0.326341	0.395085	0.253195
21.1875	0.734073	0.971099	0.811	0.644524	0.528749	0.721531	0.422536	0.429816	0.326077	0.39403	0.251948
21.25	0.732828	0.97267	0.812566	0.645051	0.52633	0.722528	0.419884	0.428399	0.326528	0.393981	0.251543
21.3125	0.733927	0.971785	0.811974	0.646639	0.53097	0.723296	0.419663	0.428146	0.326659	0.394816	0.252539
21.375	0.733427	0.970967	0.810445	0.646447	0.529793	0.724104	0.417553	0.427172	0.329267	0.39681	0.252738
21.4375	0.732202	0.971769	0.808296	0.64478	0.523832	0.721639	0.416429	0.428913	0.328106	0.397588	0.253301
21.5	0.731767	0.972504	0.809984	0.644948	0.526052	0.721822	0.416307	0.431914	0.326632	0.394826	0.25342
21.5625	0.734084	0.971121	0.807792	0.646746	0.528408	0.720695	0.417261	0.431573	0.327285	0.394896	0.253354
21.625	0.734484	0.971174	0.806246	0.645142	0.526244	0.71896	0.414283	0.432579	0.326926	0.393435	0.252561
21.6875	0.733226	0.971813	0.805739	0.648044	0.52609	0.718724	0.414906	0.431841	0.327611	0.392988	0.252071
21.75	0.733208	0.97177	0.805594	0.64966	0.528812	0.717992	0.415109	0.430093	0.327965	0.39289	0.250513
21.8125	0.734339	0.970971	0.805424	0.647989	0.525316	0.717947	0.415611	0.428071	0.329865	0.393681	0.24813
21.875	0.732387	0.971683	0.804331	0.644718	0.529807	0.714712	0.416418	0.429522	0.328753	0.392707	0.247559
21.9375	0.734474	0.972426	0.803719	0.643421	0.524912	0.716287	0.413843	0.428648	0.330586	0.391082	0.246721
22	0.731561	0.971623	0.803622	0.64353	0.524514	0.713608	0.41615	0.425799	0.329145	0.39045	0.247219
22.0625	0.732076	0.972341	0.802868	0.642866	0.530966	0.714641	0.413864	0.426681	0.327863	0.391649	0.24825
22.125	0.729913	0.971508	0.80224	0.641039	0.523146	0.713149	0.413756	0.424491	0.327317	0.392704	0.245534
22.1875	0.731103	0.970673	0.801522	0.640916	0.526174	0.714089	0.413554	0.425018	0.32889	0.390996	0.244475
22.25	0.731478	0.972212	0.799969	0.640371	0.524222	0.713988	0.415078	0.424956	0.328429	0.390369	0.243264
22.3125	0.730664	0.972218	0.79951	0.63849	0.520922	0.714951	0.415612	0.427535	0.326432	0.389928	0.242768
22.375	0.729449	0.97138	0.800378	0.637485	0.520545	0.715663	0.415021	0.426092	0.327303	0.390247	0.242588
22.4375	0.731017	0.971286	0.799888	0.634777	0.525412	0.714533	0.4141	0.42627	0.328128	0.390425	0.242908
22.5	0.728277	0.972508	0.800081	0.633127	0.520218	0.715388	0.41193	0.422051	0.327604	0.389961	0.242484
22.5625	0.728695	0.973241	0.800129	0.63157	0.525653	0.714058	0.41259	0.42267	0.327995	0.389323	0.240912
22.625	0.728625	0.97155	0.802916	0.631115	0.529446	0.71278	0.413258	0.424274	0.328215	0.391094	0.241893
22.6875	0.729071	0.970777	0.801749	0.63044	0.526248	0.715865	0.411487	0.426137	0.328084	0.388194	0.239482
22.75	0.727014	0.973065	0.801587	0.63024	0.520597	0.712988	0.410196	0.423883	0.328864	0.389741	0.238863
22.8125	0.726611	0.971466	0.804105	0.628124	0.519659	0.713172	0.407911	0.424644	0.328287	0.388342	0.23879
22.875	0.728164	0.970566	0.801217	0.626558	0.526792	0.71447	0.407824	0.42279	0.327797	0.389271	0.238586
22.9375	0.726526	0.970923	0.799663	0.624204	0.524076	0.712787	0.408699	0.422784	0.328237	0.388608	0.238821
23	0.726497	0.97128	0.799291	0.625087	0.522937	0.710473	0.407499	0.423017	0.33076	0.387335	0.239546
23.0625	0.725991	0.972852	0.797911	0.622663	0.522364	0.710882	0.407516	0.420027	0.328299	0.388182	0.237974
23.125	0.725916	0.971189	0.797991	0.621515	0.520461	0.711346	0.407631	0.4234	0.330285	0.387327	0.239047
23.1875	0.726409	0.971143	0.796949	0.620039	0.522818	0.712719	0.410327	0.422472	0.329997	0.386151	0.239237
23.25	0.72638	0.972795	0.795225	0.617509	0.527497	0.710258	0.410734	0.424067	0.328632	0.385403	0.238638
23.3125	0.726423	0.971051	0.794491	0.617899	0.524533	0.709804	0.407349	0.423081	0.325215	0.385497	0.237865
23.375	0.724356	0.971005	0.793755	0.614616	0.527788	0.711764	0.407846	0.421812	0.326062	0.384183	0.237767
23.4375	0.726364	0.971032	0.791622	0.61522	0.529474	0.710393	0.408322	0.418586	0.326448	0.385098	0.237571
23.5	0.72588	0.971803	0.788682	0.611956	0.527182	0.709867	0.408459	0.418741	0.324995	0.383958	0.237482
23.5625	0.725849	0.970895	0.787072	0.610592	0.530006	0.71202	0.407777	0.417845	0.326653	0.384208	0.23636
23.625	0.723841	0.970819	0.786404	0.607099	0.528971	0.711037	0.408832	0.418394	0.323886	0.384389	0.236109
23.6875	0.725834	0.970845	0.784174	0.605109	0.526598	0.708798	0.407931	0.418525	0.324256	0.384724	0.237142
23.75	0.723773	0.970754	0.784101	0.60449	0.532043	0.710149	0.406043	0.4185	0.324058	0.385078	0.236069
23.8125	0.724225	0.970677	0.782928	0.601935	0.534946	0.710791	0.407533	0.420362	0.326426	0.382613	0.235363
23.875	0.725769	0.97063	0.782121	0.600155	0.528235	0.711609	0.406744	0.420334	0.325619	0.384204	0.235144
23.9375	0.723597	0.970582	0.78088	0.597076	0.535163	0.708473	0.40757	0.421719	0.327114	0.384152	0.235022
24	0.722394	0.970577	0.780234	0.596353	0.534887	0.707976	0.407032	0.423386	0.32691	0.385503	0.234312
24.0625	0.723453	0.970516	0.779455	0.594514	0.537532	0.707143	0.404491	0.422369	0.32511	0.386312	0.232586
24.125	0.724664	0.970438	0.77951	0.592435	0.533261	0.706115	0.405152	0.424787	0.324271	0.388365	0.233583
24.1875	0.720054	0.970433	0.778415	0.593523	0.532823	0.706383	0.40233	0.422423	0.323742	0.389849	0.232744
24.25	0.721338	0.97128	0.777754	0.591624	0.533999	0.707076	0.399226	0.423497	0.323682	0.38977	0.233643
24.3125	0.720465	0.970398	0.777738	0.588094	0.537298	0.708044	0.39774	0.422582	0.325735	0.389282	0.23135
24.375	0.723427	0.970245	0.777897	0.586708	0.538976	0.706844	0.398629	0.420721	0.324635	0.389695	0.233466
24.4375	0.722135	0.971452	0.777051	0.583446	0.531736	0.705538	0.398741	0.418759	0.323735	0.388837	0.233098
24.5	0.723012	0.971436	0.777147	0.583186	0.53115	0.704417	0.398272	0.41922	0.323011	0.388433	0.23328
24.5625	0.72164	0.972274	0.77567	0.581961	0.531452	0.70518	0.398157	0.420191	0.323291	0.387921	0.233551
24.625	0.719842	0.970469	0.774194	0.581872	0.529467	0.705081	0.397407	0.419639	0.32195	0.387673	0.233493
24.6875	0.719876	0.972107	0.774199	0.581767	0.535369	0.702764	0.395466	0.421723	0.321422	0.388095	0.233241
24.75	0.71807	0.971216	0.772558	0.578902	0.529084	0.699832	0.395701	0.420327	0.319702	0.38662	0.232439
24.8125	0.718796	0.970677	0.773216	0.577196	0.532021	0.699455	0.393218	0.420497	0.319546	0.386938	0.23092
24.875	0.718328	0.971432	0.774098	0.57755	0.53252	0.698835	0.391698	0.419298	0.320183	0.388466	0.231393
24.9375	0.71918	0.971385	0.772805	0.576834	0.530673	0.698728	0.391706	0.421265	0.318793	0.389838	0.230003
25	0.717313	0.971381	0.770866	0.575915	0.535	0.701728	0.388082	0.417651	0.317462	0.386777	0.228552
25.0625	0.718942	0.970437	0.770369	0.575406	0.535422	0.699814	0.38853	0.419201	0.316886	0.386247	0.226412
25.125	0.718927	0.970388	0.767055	0.574048	0.53429	0.699912	0.389749	0.416493	0.316477	0.386774	0.228406
25.1875	0.719738	0.970492	0.767125	0.572179	0.535538	0.702602	0.39098	0.415291	0.316608	0.386505	0.226985
25.25	0.7167	0.970442	0.766273	0.572073	0.537209	0.698488	0.389634	0.415986	0.317215	0.386065	0.226578
25.3125	0.717939	0.970413	0.766825	0.571246	0.538478	0.700536	0.388144	0.414854	0.319498	0.385893	0.225169
25.375	0.720118	0.970266	0.76457	0.570214	0.537722	0.702061	0.386965	0.415451	0.318439	0.385147	0.224259
25.4375	0.716712	0.970138	0.764367	0.570367	0.53858	0.699412	0.38249	0.415852	0.317876	0.38509	0.224665
25.5	0.716204	0.970196	0.762583	0.568411	0.543335	0.697111	0.384301	0.415283	0.316139	0.385823	0.223007
25.5625	0.71651	0.970115	0.764478	0.566259	0.538233	0.699572	0.382651	0.41428	0.320058	0.386016	0.222279
25.625	0.717001	0.970064	0.761839	0.566031	0.546477	0.695151	0.381928	0.415179	0.318469	0.387602	0.2213
25.6875	0.716413	0.970013	0.761124	0.566069	0.546394	0.697134	0.38137	0.414105	0.320404	0.38799	0.220614
25.75	0.718563	0.970281	0.757876	0.568267	0.539106	0.694336	0.378382	0.413564	0.321005	0.387218	0.220489
25.8125	0.718953	0.970231	0.759513	0.565432	0.546554	0.695516	0.380037	0.412438	0.320659	0.384773	0.218913
25.875	0.715861	0.97018	0.760051	0.566183	0.552966	0.694443	0.380569	0.411327	0.320516	0.384924	0.219214
25.9375	0.714396	0.970129	0.757299	0.566835	0.54766	0.692811	0.381616	0.413913	0.318422	0.385117	0.219526
26	0.713907	0.970904	0.757678	0.565279	0.548656	0.69314	0.379499	0.412866	0.318317	0.381862	0.218947
26.0625	0.713416	0.970933	0.757263	0.566318	0.544419	0.692696	0.380463	0.412785	0.317602	0.38057	0.217039
26.125	0.714785	0.971009	0.755969	0.566277	0.546794	0.69296	0.381702	0.408528	0.318737	0.381327	0.218092
26.1875	0.715251	0.970833	0.755116	0.56638	0.544753	0.692011	0.379202	0.408064	0.319829	0.380121	0.217428
26.25	0.71476	0.969972	0.753972	0.56707	0.545585	0.693343	0.381241	0.406716	0.319932	0.381228	0.216249
26.3125	0.715119	0.9707	0.754191	0.564745	0.537678	0.694543	0.378154	0.406651	0.318753	0.37952	0.214923
26.375	0.714656	0.969846	0.753324	0.565707	0.543437	0.695237	0.378075	0.405227	0.316374	0.378341	0.2144
26.4375	0.714082	0.97052	0.753543	0.565927	0.536774	0.694339	0.377779	0.403609	0.313658	0.379422	0.213572
26.5	0.71262	0.970548	0.752911	0.56708	0.535082	0.693188	0.377831	0.404784	0.31513	0.37784	0.214361
26.5625	0.711203	0.972271	0.752481	0.565666	0.538304	0.691954	0.378924	0.406126	0.316151	0.377887	0.213868
26.625	0.712558	0.971444	0.752767	0.566368	0.53475	0.69259	0.378697	0.404957	0.315656	0.377687	0.21384
26.6875	0.710641	0.970394	0.750807	0.566366	0.533899	0.691757	0.378512	0.403393	0.315107	0.377179	0.214152
26.75	0.708461	0.970422	0.752155	0.566611	0.533964	0.691793	0.377111	0.401913	0.314616	0.378352	0.212354
26.8125	0.710967	0.971183	0.750793	0.567476	0.535045	0.691355	0.37715	0.403342	0.31404	0.376311	0.213333
26.875	0.71049	0.971133	0.750264	0.56606	0.535124	0.691825	0.376521	0.40405	0.314973	0.374379	0.2138
26.9375	0.709982	0.969209	0.749744	0.565779	0.538722	0.689883	0.372581	0.402644	0.314493	0.376298	0.211521
27	0.706746	0.971929	0.749465	0.564771	0.537553	0.688475	0.370178	0.402149	0.314259	0.376188	0.211679
27.0625	0.708059	0.97098	0.750661	0.565416	0.53479	0.686216	0.373208	0.403082	0.313263	0.375592	0.210877
27.125	0.709346	0.969947	0.748337	0.565146	0.536427	0.687082	0.373133	0.403834	0.313835	0.374602	0.211199
27.1875	0.706122	0.969926	0.748876	0.566039	0.537146	0.687127	0.372157	0.401019	0.311448	0.374021	0.212642
27.25	0.706135	0.971077	0.747526	0.56321	0.535379	0.690419	0.370222	0.40201	0.312629	0.37472	0.212603
27.3125	0.706066	0.969295	0.748937	0.562163	0.538835	0.6888	0.370801	0.399163	0.311476	0.375109	0.211862
27.375	0.707358	0.970213	0.747501	0.562469	0.537526	0.686992	0.370875	0.398462	0.313473	0.372832	0.212063
27.4375	0.707373	0.970013	0.747518	0.561521	0.534519	0.689064	0.369379	0.401597	0.315119	0.373337	0.212711
27.5	0.70594	0.969178	0.747475	0.56101	0.537425	0.686024	0.367743	0.398463	0.315852	0.372468	0.21413
27.5625	0.705413	0.969026	0.747691	0.561247	0.53671	0.684598	0.366628	0.398067	0.316531	0.372616	0.214271
27.625	0.705718	0.968938	0.748528	0.559789	0.537937	0.683341	0.364673	0.395504	0.315925	0.373292	0.214097
27.6875	0.701953	0.969845	0.749532	0.56145	0.536926	0.682037	0.364751	0.396944	0.314649	0.370285	0.213133
27.75	0.699989	0.968859	0.75074	0.562831	0.533879	0.682952	0.363172	0.396992	0.315447	0.370777	0.214295
27.8125	0.702666	0.96877	0.749184	0.562172	0.534495	0.680231	0.365379	0.393207	0.314735	0.371171	0.212414
27.875	0.702212	0.969634	0.748224	0.56248	0.530206	0.680069	0.362999	0.39163	0.31347	0.373314	0.212413
27.9375	0.700719	0.969613	0.749483	0.56295	0.529707	0.677148	0.362883	0.392706	0.312459	0.37152	0.213036
28	0.701133	0.970449	0.749064	0.562727	0.535649	0.674446	0.363647	0.394581	0.315736	0.371114	0.213168
28.0625	0.701979	0.970509	0.748941	0.560652	0.54029	0.674576	0.365058	0.392031	0.313645	0.370294	0.212489
28.125	0.70051	0.970456	0.749412	0.561359	0.53687	0.676307	0.362647	0.39356	0.312749	0.370807	0.212878
28.1875	0.700894	0.969441	0.747562	0.560889	0.537318	0.674818	0.362106	0.392657	0.313092	0.371499	0.210371
28.25	0.700264	0.968371	0.748032	0.560953	0.534012	0.672581	0.359909	0.389548	0.314672	0.371127	0.21107
28.3125	0.700183	0.969329	0.747572	0.561652	0.528352	0.672016	0.362978	0.392904	0.312715	0.369387	0.211495
28.375	0.696363	0.970158	0.748092	0.561703	0.532299	0.674302	0.359957	0.391337	0.313205	0.367918	0.211413
28.4375	0.697179	0.970153	0.746597	0.562657	0.542214	0.67223	0.358469	0.392124	0.310722	0.367589	0.211716
28.5	0.699435	0.970952	0.747538	0.561613	0.536522	0.672349	0.358259	0.391722	0.310908	0.367706	0.211625
28.5625	0.699468	0.970964	0.748145	0.560132	0.54119	0.672975	0.356215	0.392138	0.312724	0.366063	0.210694
28.625	0.698913	0.972727	0.746691	0.558279	0.54205	0.671981	0.35851	0.392664	0.311982	0.365569	0.210984
28.6875	0.697414	0.969848	0.746356	0.556989	0.542102	0.669803	0.356734	0.390843	0.311962	0.365646	0.20955
28.75	0.70016	0.969961	0.746378	0.555556	0.538616	0.671804	0.354985	0.393149	0.312945	0.365735	0.211011
28.8125	0.697711	0.971714	0.745997	0.552087	0.541622	0.672782	0.356418	0.391284	0.312928	0.364567	0.210121
28.875	0.697064	0.969729	0.744595	0.548532	0.538911	0.673878	0.353322	0.390873	0.313344	0.364655	0.209204
28.9375	0.69745	0.970622	0.744917	0.547058	0.534059	0.671037	0.353855	0.387882	0.31317	0.36264	0.207606
29	0.696885	0.970177	0.744459	0.544756	0.531469	0.672628	0.354825	0.386386	0.313392	0.360995	0.209103
29.0625	0.698226	0.970513	0.744152	0.542005	0.525469	0.671949	0.354178	0.384794	0.313403	0.362468	0.210997
29.125	0.700527	0.970457	0.742547	0.540331	0.521236	0.67311	0.353248	0.384328	0.313432	0.361524	0.208929
29.1875	0.699008	0.971359	0.743285	0.537683	0.519421	0.674466	0.353024	0.384862	0.313806	0.362327	0.209453
29.25	0.699487	0.968944	0.742802	0.534875	0.519963	0.672102	0.351729	0.384431	0.312096	0.361059	0.208789
29.3125	0.698835	0.970771	0.744239	0.533198	0.520453	0.67261	0.351861	0.386977	0.311064	0.360988	0.209736
29.375	0.698353	0.970802	0.743541	0.531708	0.521029	0.674764	0.34992	0.382876	0.309398	0.363138	0.211916
29.4375	0.697301	0.970301	0.744057	0.529241	0.519549	0.673482	0.350723	0.382505	0.307923	0.36391	0.209587
29.5	0.695761	0.969317	0.743265	0.528646	0.521372	0.675015	0.349888	0.382468	0.306824	0.363372	0.209102
29.5625	0.699056	0.970152	0.743757	0.526161	0.51745	0.669071	0.351096	0.382724	0.305723	0.362733	0.208301
29.625	0.697481	0.969958	0.742475	0.526239	0.518916	0.670683	0.350499	0.381149	0.306597	0.361474	0.206012
29.6875	0.694421	0.968929	0.74336	0.523777	0.520505	0.67216	0.352484	0.383728	0.306059	0.361033	0.205987
29.75	0.694779	0.968957	0.744562	0.522996	0.523568	0.667142	0.352835	0.382553	0.30523	0.362315	0.206847
29.8125	0.693253	0.969873	0.743504	0.521374	0.51632	0.669979	0.349406	0.383082	0.306123	0.360953	0.205209
29.875	0.692665	0.968838	0.741164	0.519201	0.523634	0.669393	0.349003	0.381654	0.306581	0.360749	0.207043
29.9375	0.689137	0.968778	0.741578	0.51901	0.526515	0.667738	0.34874	0.3802	0.307117	0.361251	0.206699
30	0.689521	0.968718	0.74003	0.519369	0.522556	0.668677	0.347616	0.380289	0.304367	0.361937	0.207615
30.0625	0.689906	0.968658	0.739529	0.519222	0.51963	0.666965	0.346124	0.379516	0.305082	0.359819	0.209574
30.125	0.685367	0.968597	0.7401	0.516823	0.529285	0.664359	0.342757	0.379854	0.307807	0.35945	0.207936
30.1875	0.686239	0.968484	0.737895	0.516335	0.530643	0.66707	0.342149	0.377723	0.307274	0.361224	0.208455
30.25	0.685103	0.968511	0.73735	0.515335	0.535316	0.66536	0.340132	0.376122	0.307194	0.360109	0.207959
30.3125	0.682544	0.968414	0.733906	0.514041	0.531481	0.6651	0.340659	0.377172	0.304885	0.358472	0.208955
30.375	0.683911	0.968389	0.73501	0.51452	0.534395	0.662264	0.341078	0.378887	0.307371	0.358708	0.209974
30.4375	0.681306	0.968363	0.734494	0.515478	0.534338	0.660453	0.341332	0.375321	0.305751	0.357121	0.210846
30.5	0.682677	0.96814	0.733975	0.516363	0.538323	0.660895	0.339762	0.373728	0.306147	0.356747	0.210556
30.5625	0.680059	0.968167	0.732508	0.514173	0.543825	0.658781	0.338892	0.37357	0.306927	0.355925	0.210577
30.625	0.681432	0.968051	0.731349	0.511511	0.54206	0.659783	0.337157	0.377014	0.305613	0.354131	0.210688
30.6875	0.679804	0.968078	0.730731	0.512869	0.54102	0.659182	0.337169	0.376267	0.306223	0.355869	0.21168
30.75	0.680178	0.967979	0.730433	0.513432	0.540504	0.659845	0.337832	0.376353	0.307619	0.355309	0.212186
30.8125	0.682566	0.967916	0.729669	0.512919	0.536535	0.658811	0.338842	0.373358	0.308061	0.351483	0.210344
30.875	0.680896	0.967889	0.729871	0.514949	0.541765	0.658406	0.338172	0.371154	0.306616	0.351919	0.213707
30.9375	0.68434	0.968709	0.731162	0.514374	0.535709	0.659983	0.337938	0.368529	0.305645	0.352306	0.212535
31	0.681689	0.968647	0.729669	0.515779	0.535446	0.662831	0.335213	0.373553	0.305832	0.35245	0.212475
31.0625	0.681563	0.968584	0.728208	0.515952	0.530902	0.66108	0.335129	0.372299	0.305939	0.352963	0.213052
31.125	0.680929	0.967649	0.727575	0.514831	0.525853	0.659373	0.335381	0.372448	0.30332	0.352612	0.213323
31.1875	0.682329	0.967623	0.728036	0.515631	0.526236	0.658443	0.33566	0.372988	0.304357	0.353609	0.213858
31.25	0.682714	0.967375	0.727559	0.516254	0.529023	0.658108	0.335052	0.374643	0.304671	0.354456	0.213417
31.3125	0.681055	0.967507	0.72696	0.517573	0.528199	0.654974	0.334802	0.372016	0.304363	0.353929	0.211949
31.375	0.681952	0.968414	0.726412	0.516713	0.533882	0.65695	0.332913	0.375254	0.302221	0.355964	0.2129
31.4375	0.681312	0.968469	0.725808	0.514982	0.534258	0.656874	0.331501	0.37466	0.300702	0.354889	0.211105
31.5	0.679218	0.967258	0.724227	0.517373	0.532341	0.654557	0.329798	0.372418	0.299211	0.353294	0.210844
31.5625	0.679509	0.967099	0.725546	0.516102	0.532756	0.657979	0.329568	0.374154	0.300037	0.352006	0.210191
31.625	0.681958	0.966979	0.724143	0.51616	0.527801	0.653809	0.327734	0.376568	0.300767	0.350883	0.2124
31.6875	0.678208	0.967005	0.725136	0.517044	0.526853	0.653771	0.328782	0.371969	0.300113	0.350716	0.210418
31.75	0.678591	0.967882	0.723687	0.513732	0.523914	0.653602	0.326882	0.372993	0.297803	0.350767	0.210867
31.8125	0.67482	0.968003	0.724016	0.515143	0.52317	0.653003	0.326541	0.371916	0.298262	0.351168	0.211967
31.875	0.678321	0.967973	0.723413	0.513912	0.525247	0.653451	0.326335	0.372822	0.297594	0.351593	0.21146
31.9375	0.67349	0.967953	0.722887	0.515736	0.524103	0.655264	0.325301	0.374619	0.297155	0.351873	0.210963
32	0.671252	0.966761	0.72228	0.512338	0.52331	0.653379	0.326264	0.371767	0.298932	0.352484	0.209634
32.0625	0.672673	0.966786	0.721804	0.515308	0.524085	0.655217	0.323606	0.371638	0.300199	0.351494	0.20998
32.125	0.670949	0.967674	0.719037	0.516389	0.522926	0.652483	0.324459	0.371455	0.299075	0.348172	0.210476
32.1875	0.669219	0.966786	0.720453	0.515744	0.525197	0.652241	0.325833	0.373554	0.299274	0.34654	0.212533
32.25	0.668535	0.967729	0.719985	0.515121	0.526737	0.652295	0.324225	0.37223	0.300369	0.345477	0.210041
32.3125	0.669434	0.967473	0.718349	0.51385	0.526944	0.651314	0.319706	0.374852	0.299428	0.345029	0.21018
32.375	0.668219	0.967365	0.716706	0.51562	0.525517	0.650343	0.321143	0.373757	0.297835	0.345692	0.207462
32.4375	0.665407	0.967433	0.717123	0.513607	0.530133	0.648645	0.322005	0.372935	0.297	0.346329	0.208214
32.5	0.666836	0.967365	0.717787	0.51386	0.53093	0.649274	0.323995	0.372992	0.298673	0.34631	0.207278
32.5625	0.666141	0.967201	0.717253	0.513479	0.537937	0.651532	0.32183	0.373816	0.299327	0.345784	0.20741
32.625	0.664375	0.968104	0.714527	0.512002	0.538882	0.649875	0.322476	0.370097	0.301309	0.346215	0.205506
32.6875	0.664741	0.968265	0.714957	0.513765	0.537075	0.652718	0.320203	0.37098	0.301552	0.346789	0.201303
32.75	0.665108	0.96709	0.715086	0.513632	0.537768	0.649034	0.320669	0.369305	0.299223	0.347941	0.201537
32.8125	0.662255	0.965851	0.715505	0.514693	0.538401	0.647344	0.32186	0.371325	0.300255	0.349466	0.202615
32.875	0.660466	0.966759	0.714416	0.518169	0.531805	0.648251	0.322496	0.366857	0.297646	0.349007	0.202923
32.9375	0.663523	0.967767	0.712628	0.519808	0.532111	0.64965	0.320628	0.369651	0.296207	0.347722	0.204548
33	0.664972	0.965731	0.712463	0.5194	0.526792	0.64489	0.321127	0.3682	0.297722	0.346971	0.204447
33.0625	0.663719	0.966547	0.712936	0.518893	0.533121	0.646109	0.322377	0.366896	0.29724	0.347264	0.203212
33.125	0.661376	0.968257	0.711337	0.519773	0.534899	0.645798	0.320342	0.372039	0.296411	0.346181	0.202264
33.1875	0.659566	0.968414	0.710721	0.522935	0.536963	0.644313	0.322078	0.369166	0.297411	0.345074	0.203309
33.25	0.661019	0.966975	0.710201	0.524239	0.534724	0.642307	0.32165	0.372887	0.297286	0.344413	0.200961
33.3125	0.6592	0.967311	0.709539	0.525816	0.535258	0.644048	0.32161	0.370776	0.294684	0.344738	0.20138
33.375	0.656827	0.968279	0.71001	0.525332	0.532651	0.64701	0.324943	0.370739	0.291893	0.343535	0.201613
33.4375	0.658832	0.968408	0.710427	0.523852	0.532902	0.646092	0.321912	0.370971	0.294587	0.340556	0.200662
33.5	0.658646	0.967593	0.708802	0.527192	0.531112	0.647521	0.321488	0.37096	0.298123	0.341252	0.199969
33.5625	0.65846	0.968173	0.708075	0.525125	0.535565	0.645722	0.324248	0.367397	0.296187	0.341815	0.200599
33.625	0.658273	0.966999	0.708547	0.525289	0.534666	0.645691	0.323941	0.370644	0.294469	0.341241	0.203564
33.6875	0.656425	0.966928	0.708014	0.528629	0.531463	0.643201	0.324743	0.370175	0.296474	0.34139	0.204066
33.75	0.658451	0.968065	0.70844	0.52941	0.536712	0.646034	0.325482	0.367753	0.295072	0.339427	0.205866
33.8125	0.653816	0.966983	0.70573	0.528519	0.530747	0.645072	0.324998	0.369667	0.295337	0.341767	0.203528
33.875	0.653617	0.966898	0.70611	0.531553	0.531742	0.64415	0.324691	0.369378	0.295839	0.340138	0.205155
33.9375	0.656767	0.968042	0.705358	0.530904	0.533004	0.642834	0.325403	0.373733	0.29626	0.340345	0.205809
34	0.654895	0.966766	0.70467	0.528879	0.533187	0.642562	0.32636	0.376372	0.297374	0.341727	0.205757
34.0625	0.654137	0.966391	0.705818	0.534003	0.530007	0.649086	0.324421	0.372301	0.296127	0.34179	0.205026
34.125	0.653375	0.966418	0.702923	0.533388	0.524423	0.646147	0.322741	0.374984	0.292662	0.33994	0.205987
34.1875	0.655988	0.966445	0.701257	0.530981	0.529326	0.644428	0.321025	0.375262	0.294639	0.341305	0.206285
34.25	0.655227	0.967499	0.702361	0.527928	0.525258	0.644303	0.323775	0.376072	0.295088	0.341142	0.206051
34.3125	0.655594	0.966397	0.701701	0.530376	0.52288	0.647644	0.325095	0.375551	0.295852	0.340478	0.205943
34.375	0.655396	0.966221	0.702862	0.529385	0.522475	0.648271	0.322923	0.376979	0.293499	0.341447	0.205715
34.4375	0.656333	0.966248	0.702179	0.525322	0.522027	0.644807	0.320622	0.377319	0.290158	0.343893	0.20567
34.5	0.653288	0.966172	0.702164	0.524992	0.526115	0.643416	0.321273	0.373483	0.289501	0.342966	0.20211
34.5625	0.651371	0.965994	0.702639	0.526309	0.527548	0.644279	0.322686	0.377525	0.290316	0.341878	0.201071
34.625	0.651161	0.965875	0.702954	0.524097	0.526298	0.644512	0.321541	0.377865	0.292805	0.341848	0.200796
34.6875	0.65095	0.965842	0.703176	0.525186	0.519841	0.641945	0.321789	0.380059	0.292849	0.340091	0.200101
34.75	0.652462	0.965662	0.702036	0.527242	0.522728	0.642548	0.319236	0.377089	0.292992	0.338584	0.200467
34.8125	0.65283	0.966692	0.702575	0.520836	0.517928	0.64377	0.318952	0.376671	0.290612	0.338635	0.197442
34.875	0.652148	0.966661	0.703833	0.524528	0.517618	0.643435	0.31575	0.377433	0.294897	0.336978	0.194383
34.9375	0.651255	0.965532	0.70362	0.523046	0.514462	0.642747	0.316219	0.377193	0.298478	0.338319	0.19551
35	0.653465	0.966613	0.70473	0.523294	0.516054	0.6435	0.315797	0.380249	0.296898	0.336758	0.194942
35.0625	0.650456	0.966523	0.703372	0.52237	0.51733	0.643969	0.317303	0.376838	0.296984	0.336728	0.195139
35.125	0.649658	0.9654	0.702478	0.521389	0.521759	0.644184	0.315904	0.375474	0.295958	0.337563	0.193896
35.1875	0.650607	0.966488	0.70286	0.519712	0.515204	0.644087	0.318593	0.38029	0.297486	0.338821	0.196632
35.25	0.651666	0.966293	0.701068	0.517724	0.517749	0.643047	0.31839	0.38195	0.294539	0.336857	0.197895
35.3125	0.650865	0.967833	0.700486	0.514117	0.513035	0.641918	0.31838	0.383296	0.294395	0.336401	0.198761
35.375	0.649367	0.966413	0.699918	0.516492	0.521647	0.64265	0.316873	0.385031	0.296072	0.336217	0.197824
35.4375	0.649842	0.966401	0.699873	0.515568	0.512097	0.641794	0.313413	0.384972	0.295637	0.336191	0.199533
35.5	0.648925	0.966641	0.700359	0.51909	0.516455	0.643388	0.31676	0.383705	0.295938	0.336349	0.198802
35.5625	0.647413	0.965167	0.698564	0.518331	0.507468	0.642397	0.316118	0.382472	0.292731	0.336861	0.199676
35.625	0.646593	0.966472	0.697885	0.5168	0.511174	0.640782	0.315108	0.383396	0.294142	0.337859	0.201485
35.6875	0.647065	0.965112	0.698348	0.516798	0.504298	0.642636	0.313947	0.379141	0.293284	0.338619	0.200158
35.75	0.646622	0.966008	0.697398	0.518882	0.501124	0.640465	0.311948	0.380677	0.294207	0.336776	0.198569
35.8125	0.644707	0.966036	0.696628	0.517003	0.502526	0.644291	0.311814	0.382872	0.293704	0.336445	0.201406
35.875	0.644472	0.966064	0.695071	0.52342	0.503516	0.64249	0.310699	0.382783	0.293111	0.335004	0.201199
35.9375	0.643635	0.965661	0.694331	0.518428	0.501873	0.640438	0.308772	0.384102	0.293841	0.332809	0.201276
36	0.642795	0.965796	0.694944	0.519486	0.499922	0.645595	0.306399	0.381849	0.293924	0.332471	0.199841
36.0625	0.643156	0.964571	0.693782	0.520165	0.500953	0.640909	0.305607	0.380873	0.293363	0.332395	0.198462
36.125	0.640994	0.965742	0.695583	0.520869	0.494831	0.637171	0.306209	0.382008	0.295265	0.333683	0.200986
36.1875	0.640249	0.965723	0.69145	0.51958	0.494237	0.63637	0.307159	0.383266	0.294344	0.333763	0.202033
36.25	0.639284	0.964522	0.691494	0.518774	0.496589	0.638484	0.305304	0.380528	0.293689	0.332667	0.201512
36.3125	0.638423	0.964279	0.690422	0.523517	0.495084	0.637656	0.304695	0.383125	0.291122	0.333308	0.202206
36.375	0.637558	0.964038	0.691239	0.521963	0.489434	0.63656	0.302149	0.381443	0.29171	0.33437	0.200807
36.4375	0.636689	0.965221	0.691047	0.51788	0.488095	0.634245	0.303687	0.383153	0.291294	0.333148	0.199094
36.5	0.635816	0.963911	0.691547	0.515127	0.487992	0.63699	0.302576	0.382701	0.28809	0.333158	0.20201
36.5625	0.634938	0.963604	0.691419	0.519105	0.482848	0.635791	0.300712	0.379996	0.290128	0.332389	0.202233
36.625	0.634056	0.966155	0.690554	0.517956	0.483552	0.635641	0.300085	0.378982	0.289757	0.330773	0.203674
36.6875	0.63317	0.967419	0.693273	0.519262	0.481896	0.636339	0.301129	0.379691	0.289957	0.330712	0.202715
36.75	0.63228	0.967207	0.690799	0.524796	0.472387	0.632366	0.299779	0.381687	0.29099	0.328115	0.201169
36.8125	0.631385	0.967648	0.691861	0.522037	0.481038	0.633131	0.300167	0.382999	0.290598	0.329625	0.202214
36.875	0.630598	0.9665	0.690599	0.516486	0.483019	0.632299	0.303776	0.379114	0.290083	0.329803	0.202388
36.9375	0.629694	0.964776	0.691714	0.516388	0.484239	0.634523	0.300824	0.380634	0.291739	0.329422	0.200533
37	0.628787	0.964914	0.691583	0.510744	0.476742	0.631291	0.299975	0.374749	0.290422	0.330556	0.202783
37.0625	0.627875	0.966146	0.691452	0.516491	0.480091	0.633748	0.298306	0.377862	0.291531	0.331371	0.201865
37.125	0.627699	0.968399	0.691433	0.513977	0.483896	0.626717	0.299016	0.379058	0.290923	0.329188	0.202038
37.1875	0.626554	0.96825	0.68975	0.51147	0.484112	0.631926	0.298311	0.379043	0.290637	0.331555	0.203917
37.25	0.62563	0.969548	0.689792	0.508273	0.485644	0.634166	0.296153	0.380616	0.288973	0.333363	0.202956
37.3125	0.624814	0.968277	0.692236	0.508316	0.490693	0.632252	0.294859	0.379236	0.290189	0.331178	0.202919
37.375	0.624515	0.966815	0.690722	0.507083	0.482868	0.629016	0.297774	0.376431	0.291821	0.331079	0.20407
37.4375	0.624101	0.966618	0.690604	0.506151	0.489213	0.628832	0.295644	0.37811	0.291834	0.330652	0.203608
37.5	0.623799	0.968039	0.689193	0.501847	0.483954	0.629171	0.29267	0.382108	0.290014	0.331339	0.204124
37.5625	0.62361	0.966566	0.690398	0.505849	0.491485	0.630146	0.290794	0.380108	0.29069	0.332764	0.203132
37.625	0.62319	0.967648	0.690551	0.506602	0.494122	0.629704	0.288911	0.381483	0.289363	0.333175	0.205605
37.6875	0.622241	0.966282	0.690547	0.505073	0.496714	0.628976	0.287331	0.38355	0.287012	0.332839	0.205026
37.75	0.621932	0.965382	0.69041	0.501846	0.49165	0.628453	0.289056	0.383204	0.288025	0.332686	0.204428
37.8125	0.62162	0.966702	0.689047	0.497955	0.492169	0.628416	0.28942	0.380534	0.290218	0.329855	0.204217
37.875	0.621307	0.965207	0.688887	0.506617	0.490442	0.628459	0.285382	0.381262	0.287646	0.331961	0.202803
37.9375	0.621109	0.965234	0.68763	0.500922	0.489723	0.628486	0.285702	0.384123	0.289662	0.329757	0.204574
38	0.620026	0.966564	0.689104	0.49348	0.485454	0.627951	0.282934	0.384068	0.288789	0.329882	0.204353
38.0625	0.619707	0.965276	0.688943	0.493817	0.489295	0.628382	0.283954	0.381341	0.289577	0.332264	0.20598
38.125	0.618731	0.965841	0.6887	0.495404	0.49182	0.631005	0.284118	0.378781	0.289982	0.332078	0.205358
38.1875	0.617751	0.963145	0.68842	0.4938	0.491003	0.62748	0.28271	0.380597	0.289267	0.331012	0.205672
38.25	0.617424	0.965444	0.687281	0.495812	0.488646	0.625765	0.280529	0.378462	0.289014	0.331518	0.207191
38.3125	0.616435	0.964257	0.686964	0.486733	0.486326	0.626914	0.279622	0.379635	0.289828	0.331695	0.208731
38.375	0.615441	0.962858	0.686991	0.490529	0.484999	0.62444	0.279746	0.378931	0.290942	0.331158	0.209115
38.4375	0.614442	0.963968	0.686721	0.489134	0.487371	0.624365	0.2791	0.37946	0.290811	0.328478	0.208632
38.5	0.613438	0.963994	0.686612	0.488604	0.484054	0.625939	0.276145	0.381849	0.294782	0.326943	0.209375
38.5625	0.612429	0.962791	0.686717	0.487693	0.486734	0.62428	0.275976	0.380204	0.291796	0.327424	0.209728
38.625	0.611415	0.963805	0.688568	0.485463	0.490348	0.626004	0.274255	0.38002	0.293956	0.326738	0.206914
38.6875	0.611064	0.963899	0.68703	0.487311	0.489482	0.624444	0.27645	0.378942	0.292473	0.326136	0.208106
38.75	0.610041	0.963494	0.68748	0.486711	0.486723	0.626809	0.275028	0.379678	0.293887	0.326189	0.208294
38.8125	0.609012	0.963519	0.687449	0.482972	0.488193	0.624555	0.276175	0.377823	0.293148	0.324401	0.209238
38.875	0.607977	0.963613	0.688577	0.478721	0.484173	0.623806	0.276762	0.377484	0.293921	0.323426	0.209842
38.9375	0.606937	0.966153	0.688697	0.482771	0.488471	0.627649	0.276878	0.377552	0.292192	0.322913	0.210705
39	0.606571	0.964387	0.688366	0.482046	0.485134	0.625112	0.275295	0.379388	0.294044	0.321418	0.208024
39.0625	0.605521	0.964438	0.688215	0.482798	0.483369	0.623237	0.272909	0.380901	0.293427	0.323034	0.208946
39.125	0.604467	0.964517	0.688457	0.486372	0.487489	0.626646	0.273123	0.379026	0.29478	0.323139	0.207852
39.1875	0.60336	0.964223	0.689208	0.479313	0.488318	0.62437	0.270367	0.381466	0.295386	0.322555	0.208319
39.25	0.604397	0.965323	0.687766	0.480475	0.479727	0.62417	0.269918	0.376632	0.293751	0.320539	0.208977
39.3125	0.605394	0.962609	0.687675	0.486894	0.486266	0.62888	0.268997	0.380343	0.293391	0.320681	0.209652
39.375	0.605706	0.962631	0.687521	0.478646	0.488242	0.625838	0.267932	0.379922	0.291345	0.31984	0.210173
39.4375	0.606711	0.966306	0.68599	0.480178	0.492682	0.628953	0.267498	0.382332	0.29094	0.321471	0.210951
39.5	0.607029	0.963442	0.68609	0.478468	0.496014	0.629537	0.265205	0.382951	0.289291	0.322678	0.211386
39.5625	0.608043	0.964162	0.687078	0.471701	0.494124	0.625552	0.263512	0.380098	0.288809	0.319857	0.20853
39.625	0.609063	0.967549	0.688045	0.472631	0.493632	0.625038	0.264015	0.377777	0.290014	0.322603	0.211459
39.6875	0.610089	0.964539	0.685219	0.475766	0.498544	0.625901	0.265188	0.37406	0.288662	0.320629	0.211053
39.75	0.610419	0.965843	0.686053	0.477054	0.496465	0.622267	0.265179	0.37686	0.288831	0.320351	0.212255
39.8125	0.610752	0.965875	0.686647	0.471547	0.499075	0.617788	0.263437	0.37565	0.289157	0.319467	0.210135
39.875	0.611086	0.962836	0.685655	0.474523	0.49948	0.614954	0.261707	0.375586	0.29277	0.320591	0.21363
39.9375	0.612128	0.964273	0.685499	0.478702	0.493615	0.617338	0.264962	0.375412	0.290254	0.319139	0.213549
40	0.612468	0.965463	0.686846	0.472	0.493402	0.612721	0.261751	0.376652	0.289139	0.317157	0.214441
40.0625	0.61281	0.966126	0.687468	0.4754	0.493709	0.614616	0.263645	0.378369	0.288254	0.318631	0.213674
40.125	0.613866	0.963261	0.687139	0.47411	0.495614	0.613616	0.26565	0.375402	0.286531	0.31689	0.216289
40.1875	0.614213	0.961601	0.686968	0.480341	0.490351	0.611714	0.263936	0.374458	0.288372	0.318612	0.21483
40.25	0.615279	0.964359	0.686732	0.480587	0.49166	0.609284	0.267012	0.374058	0.289109	0.320452	0.21499
40.3125	0.615632	0.964258	0.686642	0.480621	0.48615	0.609527	0.264486	0.374163	0.28782	0.320664	0.215774
40.375	0.615988	0.961404	0.686486	0.484311	0.484322	0.60891	0.263232	0.374114	0.287671	0.319586	0.213823
40.4375	0.617791	0.964056	0.686599	0.480734	0.486222	0.610452	0.262232	0.373568	0.286514	0.320124	0.213242
40.5	0.616705	0.963954	0.68635	0.474221	0.483541	0.610018	0.258969	0.37341	0.286197	0.317094	0.212492
40.5625	0.617066	0.962398	0.686453	0.474187	0.484507	0.608774	0.259153	0.37022	0.285104	0.317616	0.213414
40.625	0.618887	0.962421	0.68458	0.473003	0.482556	0.607986	0.258765	0.3707	0.285567	0.316108	0.212344
40.6875	0.619257	0.962313	0.684365	0.47029	0.490078	0.61042	0.257212	0.37044	0.284142	0.316091	0.212551
40.75	0.618163	0.962073	0.686225	0.471985	0.47593	0.60291	0.255565	0.369128	0.281726	0.316058	0.212084
40.8125	0.618533	0.962096	0.684648	0.465471	0.475437	0.608764	0.25481	0.365917	0.284705	0.318072	0.211838
40.875	0.62038	0.963461	0.68451	0.472391	0.475829	0.60666	0.256498	0.365635	0.282746	0.318147	0.211243
40.9375	0.620758	0.961744	0.684489	0.46924	0.47589	0.608659	0.257848	0.365991	0.282549	0.319159	0.210949
41	0.62188	0.962228	0.685698	0.46846	0.479063	0.606582	0.257261	0.372513	0.280193	0.31938	0.210739
41.0625	0.622265	0.962068	0.683959	0.46582	0.467509	0.607738	0.257877	0.372291	0.281948	0.318427	0.213636
41.125	0.622652	0.963449	0.683959	0.469603	0.466617	0.608256	0.255804	0.372098	0.281088	0.31927	0.213084
41.1875	0.623042	0.960349	0.683602	0.464595	0.470348	0.603605	0.256498	0.372175	0.283048	0.318611	0.211897
41.25	0.624934	0.961733	0.683421	0.471326	0.472739	0.605432	0.257404	0.37437	0.28219	0.319126	0.213306
41.3125	0.623828	0.96162	0.683349	0.466871	0.472874	0.605984	0.255378	0.37529	0.282247	0.318166	0.211335
41.375	0.624224	0.961507	0.685897	0.459025	0.473945	0.607334	0.252778	0.372208	0.281591	0.317193	0.212756
41.4375	0.624759	0.961392	0.683402	0.465561	0.481318	0.606694	0.251365	0.37087	0.280569	0.3177	0.211015
41.5	0.62516	0.961277	0.683587	0.463166	0.47656	0.605027	0.250665	0.368253	0.283492	0.316007	0.209865
41.5625	0.625701	0.961162	0.683632	0.457835	0.480416	0.604038	0.248811	0.36914	0.278686	0.315568	0.209712
41.625	0.626245	0.961046	0.683254	0.458431	0.48048	0.603184	0.247502	0.36866	0.278882	0.314128	0.209934
41.6875	0.628324	0.959397	0.685404	0.461305	0.482869	0.603662	0.246345	0.366394	0.27798	0.314211	0.210715
41.75	0.627342	0.960811	0.684143	0.453102	0.476373	0.602974	0.24807	0.366754	0.278803	0.314111	0.209694
41.8125	0.628034	0.960831	0.684829	0.455376	0.481381	0.601014	0.248045	0.367137	0.277512	0.315104	0.210972
41.875	0.62986	0.959027	0.684596	0.453486	0.477889	0.600913	0.244664	0.367078	0.27742	0.315998	0.210658
41.9375	0.630286	0.958903	0.684227	0.457394	0.475906	0.600725	0.243984	0.362239	0.276212	0.317966	0.211329
42	0.629298	0.959057	0.684407	0.450501	0.474838	0.599507	0.243499	0.364319	0.273388	0.31704	0.212074
42.0625	0.629725	0.960212	0.684039	0.462278	0.476992	0.598052	0.242399	0.364507	0.274209	0.317275	0.212256
42.125	0.631579	0.96009	0.683771	0.45822	0.473186	0.598303	0.243154	0.364436	0.275046	0.317838	0.211876
42.1875	0.630445	0.958538	0.685505	0.46219	0.470464	0.598281	0.244148	0.362828	0.274068	0.318535	0.210601
42.25	0.631161	0.959843	0.683621	0.462342	0.474296	0.594204	0.242966	0.361077	0.271367	0.318336	0.210163
42.3125	0.631316	0.959861	0.683887	0.47237	0.477386	0.59588	0.239547	0.36099	0.271333	0.31957	0.209572
42.375	0.632039	0.959736	0.685002	0.461582	0.474274	0.597659	0.238784	0.363632	0.27015	0.319937	0.209182
42.4375	0.632482	0.959468	0.686371	0.462117	0.47849	0.595584	0.238405	0.367181	0.272224	0.317048	0.210528
42.5	0.634808	0.959395	0.689288	0.469278	0.47781	0.597022	0.238814	0.370564	0.271109	0.315565	0.209117
42.5625	0.633807	0.959357	0.686765	0.464019	0.471983	0.595015	0.241679	0.371665	0.270744	0.315467	0.209898
42.625	0.634547	0.957481	0.688205	0.467018	0.467628	0.59618	0.235584	0.366247	0.270559	0.317264	0.210911
42.6875	0.635004	0.957347	0.68656	0.463927	0.472636	0.599222	0.235747	0.364544	0.268845	0.315887	0.21365
42.75	0.635608	0.960441	0.687114	0.461136	0.468667	0.596943	0.236816	0.366245	0.269361	0.315061	0.212994
42.8125	0.636071	0.957222	0.687568	0.453478	0.45406	0.596653	0.237646	0.364023	0.269252	0.313157	0.21353
42.875	0.636391	0.958564	0.688036	0.46437	0.458468	0.592064	0.235588	0.367683	0.268468	0.312098	0.212918
42.9375	0.637005	0.959032	0.688589	0.456424	0.449318	0.592922	0.236531	0.365522	0.2687	0.311527	0.214856
43	0.63733	0.959047	0.689057	0.45913	0.454666	0.593622	0.235205	0.369878	0.268571	0.310675	0.215585
43.0625	0.637658	0.958915	0.68936	0.463082	0.457026	0.593059	0.234127	0.367733	0.267339	0.310743	0.212818
43.125	0.638135	0.958635	0.689634	0.461355	0.458378	0.592583	0.23361	0.370371	0.268194	0.311041	0.214204
43.1875	0.638763	0.957347	0.689668	0.46428	0.465767	0.591488	0.231867	0.369572	0.267281	0.31296	0.214568
43.25	0.638949	0.958717	0.689505	0.47225	0.450417	0.591712	0.231236	0.366831	0.267987	0.31041	0.215161
43.3125	0.639584	0.958582	0.689568	0.46881	0.451124	0.59551	0.228467	0.366107	0.268865	0.311975	0.214806
43.375	0.639924	0.957966	0.689797	0.475017	0.449357	0.597201	0.22828	0.37021	0.266647	0.31143	0.212369
43.4375	0.640266	0.958443	0.692155	0.474973	0.456188	0.597283	0.228947	0.372742	0.267474	0.30952	0.211612
43.5	0.64061	0.959985	0.693076	0.472515	0.451329	0.594154	0.229367	0.367414	0.26699	0.310564	0.211108
43.5625	0.640957	0.96322	0.693329	0.477613	0.443944	0.592439	0.22828	0.371337	0.268514	0.308905	0.210088
43.625	0.641003	0.95972	0.691469	0.477592	0.440357	0.590458	0.229488	0.370606	0.268125	0.308528	0.20972
43.6875	0.641657	0.960209	0.692873	0.479725	0.433854	0.590103	0.227091	0.371477	0.268914	0.309384	0.208405
43.75	0.642011	0.961777	0.692836	0.483221	0.43444	0.59125	0.225365	0.36999	0.270629	0.30964	0.209495
43.8125	0.642367	0.96165	0.694689	0.479303	0.437959	0.591223	0.226678	0.368543	0.272589	0.308355	0.209545
43.875	0.642725	0.959809	0.693351	0.485999	0.427692	0.591139	0.227663	0.367404	0.272364	0.30598	0.208243
43.9375	0.643086	0.963167	0.693408	0.486171	0.430358	0.589508	0.226674	0.365485	0.270455	0.304897	0.205723
44	0.643449	0.962984	0.692118	0.478969	0.439273	0.593021	0.22569	0.363827	0.26789	0.303757	0.206539
44.0625	0.64397	0.959614	0.692055	0.480412	0.426211	0.588697	0.227609	0.365573	0.266228	0.304512	0.208032
44.125	0.644495	0.960997	0.695346	0.485186	0.426544	0.589267	0.223058	0.363065	0.264575	0.303015	0.207444
44.1875	0.645179	0.961735	0.693342	0.478846	0.433673	0.58911	0.22363	0.367028	0.265075	0.30116	0.205642
44.25	0.645711	0.958109	0.691747	0.481818	0.439222	0.590656	0.224006	0.365177	0.266575	0.301446	0.205676
44.3125	0.646404	0.961472	0.691424	0.483624	0.437359	0.592819	0.224789	0.366392	0.267835	0.302991	0.205872
44.375	0.647101	0.961339	0.691725	0.482823	0.442823	0.587531	0.22322	0.369446	0.271074	0.302156	0.203241
44.4375	0.647645	0.964736	0.693283	0.48823	0.434404	0.590319	0.219827	0.367479	0.2692	0.30347	0.204902
44.5	0.648511	0.964673	0.693474	0.485734	0.436121	0.59422	0.222192	0.371208	0.268019	0.302776	0.20346
44.5625	0.648905	0.96455	0.693271	0.480888	0.430419	0.596347	0.22435	0.366634	0.264545	0.301968	0.204093
44.625	0.649461	0.962582	0.691799	0.479452	0.427118	0.594803	0.223265	0.366757	0.261288	0.302083	0.206448
44.6875	0.650021	0.963109	0.693896	0.48173	0.422277	0.596782	0.220972	0.368133	0.259668	0.301186	0.206638
44.75	0.650263	0.963201	0.694383	0.48124	0.42325	0.596827	0.221065	0.370594	0.259069	0.301525	0.20703
44.8125	0.650769	0.963172	0.694702	0.482889	0.423728	0.596162	0.219359	0.369763	0.259142	0.303515	0.202268
44.875	0.651563	0.96107	0.695278	0.478207	0.421383	0.59604	0.2191	0.37028	0.259242	0.303356	0.201682
44.9375	0.652139	0.960769	0.695602	0.491937	0.423921	0.596796	0.220268	0.371195	0.259046	0.304223	0.19972
45	0.652493	0.964436	0.695215	0.48785	0.42326	0.601457	0.219755	0.375839	0.25686	0.303268	0.197787
45.0625	0.653404	0.960815	0.697063	0.486506	0.420129	0.600451	0.221629	0.376541	0.257546	0.305947	0.199175
45.125	0.654055	0.964016	0.696111	0.486553	0.423823	0.602675	0.222477	0.374628	0.256071	0.307283	0.200994
45.1875	0.654648	0.962044	0.69899	0.483649	0.420152	0.603408	0.219774	0.36983	0.254616	0.306659	0.197877
45.25	0.655182	0.961148	0.696275	0.483052	0.421939	0.604336	0.218644	0.371173	0.252117	0.302985	0.196528
45.3125	0.655846	0.964717	0.69894	0.48681	0.429542	0.605759	0.218539	0.370804	0.251395	0.305036	0.196908
45.375	0.656452	0.961382	0.69618	0.482449	0.420074	0.608379	0.217989	0.374349	0.253362	0.307036	0.198503
45.4375	0.656895	0.958191	0.697104	0.477454	0.419547	0.603293	0.215468	0.374898	0.252181	0.305999	0.19779
45.5	0.657509	0.960081	0.696928	0.481591	0.418856	0.602739	0.219922	0.376642	0.252214	0.305782	0.199967
45.5625	0.657959	0.961647	0.696751	0.485006	0.410493	0.60743	0.218128	0.372259	0.253515	0.304635	0.199035
45.625	0.658518	0.959616	0.698462	0.484878	0.411161	0.603195	0.218352	0.37549	0.25409	0.305363	0.198729
45.6875	0.659039	0.957569	0.696223	0.48566	0.411971	0.606209	0.21903	0.376876	0.25494	0.304287	0.198877
45.75	0.659841	0.961218	0.696212	0.489489	0.410778	0.606294	0.217626	0.372217	0.256011	0.306016	0.197449
45.8125	0.660307	0.961073	0.695858	0.478664	0.411531	0.608704	0.217447	0.372589	0.256924	0.306684	0.198088
45.875	0.660776	0.95709	0.695846	0.477448	0.412652	0.605167	0.221772	0.374435	0.256374	0.303714	0.196307
45.9375	0.661421	0.960951	0.697586	0.474416	0.407949	0.603248	0.223556	0.377904	0.255387	0.303963	0.198441
46	0.662071	0.96063	0.695474	0.477916	0.407457	0.604636	0.220753	0.377017	0.253161	0.303137	0.199632
46.0625	0.662552	0.956601	0.695634	0.478775	0.409574	0.602561	0.220945	0.375969	0.254037	0.303735	0.198807
46.125	0.663211	0.958557	0.695097	0.476739	0.405075	0.602921	0.22089	0.373695	0.256889	0.303176	0.200572
46.1875	0.663876	0.958223	0.695081	0.471579	0.40418	0.602642	0.221273	0.372087	0.256215	0.304741	0.198791
46.25	0.664545	0.958062	0.696676	0.473972	0.407852	0.603456	0.220612	0.375586	0.258542	0.306527	0.19878
46.3125	0.66522	0.955931	0.69452	0.458497	0.406327	0.599748	0.220091	0.375907	0.260408	0.305444	0.198236
46.375	0.6659	0.95576	0.694502	0.467263	0.401417	0.601383	0.220724	0.382524	0.261149	0.305523	0.203813
46.4375	0.666763	0.957573	0.694127	0.471646	0.40916	0.596855	0.219937	0.38033	0.259449	0.303547	0.204798
46.5	0.666457	0.957586	0.693929	0.468569	0.401602	0.59899	0.21963	0.381085	0.259078	0.302176	0.205736
46.5625	0.66715	0.958044	0.69573	0.47576	0.407864	0.596461	0.221325	0.380153	0.258718	0.305584	0.207236
46.625	0.666844	0.957811	0.693528	0.470139	0.415199	0.594787	0.222246	0.37976	0.257581	0.305411	0.207062
46.6875	0.666355	0.955627	0.692497	0.472778	0.408006	0.590539	0.221373	0.38137	0.260574	0.305612	0.206941
46.75	0.667055	0.956196	0.692108	0.473039	0.416827	0.596167	0.22414	0.378981	0.259675	0.305013	0.209219
46.8125	0.667761	0.962119	0.691897	0.476082	0.418341	0.593881	0.225799	0.379333	0.261108	0.304677	0.210179
46.875	0.667453	0.958907	0.691929	0.465698	0.413404	0.592548	0.225661	0.382406	0.25764	0.304537	0.209481
46.9375	0.667325	0.96086	0.69352	0.466703	0.414631	0.591262	0.226353	0.383631	0.259409	0.306687	0.210605
47	0.667856	0.96269	0.691256	0.456456	0.422984	0.591132	0.224205	0.384476	0.258856	0.304654	0.20979
47.0625	0.667545	0.958407	0.691039	0.459437	0.4242	0.587152	0.228224	0.382489	0.26077	0.303811	0.206481
47.125	0.667416	0.959187	0.690634	0.451764	0.412094	0.5925	0.227648	0.383692	0.260474	0.305136	0.210198
47.1875	0.6671	0.960916	0.690412	0.447934	0.412208	0.58555	0.22762	0.384302	0.257445	0.305147	0.209906
47.25	0.666593	0.956574	0.690376	0.450459	0.40756	0.58611	0.230087	0.381289	0.257467	0.30544	0.210349
47.3125	0.666271	0.960595	0.689964	0.455002	0.405579	0.586436	0.230565	0.380353	0.25787	0.306357	0.210238
47.375	0.667189	0.960432	0.689926	0.449295	0.406584	0.586137	0.23019	0.377817	0.260792	0.308155	0.210479
47.4375	0.666867	0.958151	0.689697	0.451926	0.408098	0.584786	0.232071	0.369495	0.25589	0.307163	0.215933
47.5	0.666351	0.957976	0.689277	0.454238	0.40927	0.584904	0.230326	0.375675	0.260009	0.308164	0.216502
47.5625	0.666022	0.9578	0.69137	0.440887	0.407199	0.581175	0.22785	0.375851	0.259044	0.30622	0.218726
47.625	0.665883	0.959767	0.688809	0.450273	0.410883	0.582086	0.228072	0.376052	0.258383	0.306936	0.218828
47.6875	0.665356	0.959597	0.689152	0.454205	0.404978	0.583493	0.228339	0.374619	0.258915	0.306316	0.216803
47.75	0.665019	0.962383	0.688528	0.454035	0.398612	0.586216	0.229163	0.379777	0.258883	0.306536	0.215209
47.8125	0.66685	0.957881	0.688093	0.452463	0.395856	0.587567	0.230625	0.375865	0.256687	0.308682	0.213997
47.875	0.664532	0.955521	0.68785	0.449237	0.404267	0.587808	0.229348	0.37607	0.254975	0.307252	0.212218
47.9375	0.66618	0.957519	0.687605	0.455639	0.403356	0.592398	0.231294	0.373056	0.254386	0.305352	0.2116
48	0.665841	0.957336	0.687556	0.463839	0.386396	0.589442	0.231181	0.366638	0.254776	0.304524	0.212611
48.0625	0.665499	0.957151	0.687307	0.455035	0.387704	0.5899	0.232167	0.372012	0.258027	0.305649	0.212616
48.125	0.665153	0.956965	0.686858	0.458539	0.38188	0.59314	0.23464	0.369626	0.255578	0.306171	0.211541
48.1875	0.664805	0.956777	0.686604	0.454465	0.38336	0.589232	0.232373	0.370947	0.255563	0.307342	0.21373
48.25	0.664454	0.955469	0.686549	0.452585	0.38792	0.584538	0.236955	0.366913	0.254164	0.308166	0.215057
48.3125	0.661852	0.956396	0.686091	0.453481	0.391945	0.584419	0.238648	0.363075	0.256223	0.305711	0.216127
48.375	0.663944	0.957332	0.685947	0.462243	0.383855	0.578797	0.236934	0.356017	0.256329	0.30381	0.214457
48.4375	0.663584	0.957143	0.685685	0.461704	0.397166	0.577927	0.240985	0.356972	0.255853	0.30257	0.21569
48.5	0.663221	0.956951	0.685526	0.475373	0.398307	0.578667	0.240035	0.35434	0.256054	0.304179	0.218031
48.5625	0.662855	0.956758	0.686503	0.473927	0.394524	0.575796	0.238717	0.350069	0.255365	0.304087	0.217598
48.625	0.662485	0.956563	0.686121	0.477897	0.396637	0.576745	0.236047	0.352572	0.25557	0.304322	0.216875
48.6875	0.662112	0.957521	0.686802	0.475605	0.397596	0.579458	0.237812	0.35144	0.254934	0.305687	0.214742
48.75	0.661736	0.958488	0.686538	0.470355	0.390128	0.577082	0.238268	0.356452	0.258455	0.30584	0.217813
48.8125	0.659027	0.958298	0.686481	0.478088	0.392396	0.57441	0.239001	0.35653	0.259948	0.306432	0.215225
48.875	0.658633	0.958107	0.686212	0.469372	0.397366	0.574395	0.238231	0.355465	0.261431	0.307181	0.2161
48.9375	0.658235	0.958124	0.688293	0.473121	0.393739	0.576475	0.238069	0.353342	0.264044	0.307525	0.21373
49	0.657834	0.957931	0.687819	0.47901	0.398792	0.574172	0.241092	0.349347	0.264722	0.305884	0.211156
49.0625	0.660014	0.957522	0.687663	0.481525	0.394781	0.572412	0.240329	0.350036	0.261392	0.30651	0.211887
49.125	0.657447	0.957324	0.685115	0.480451	0.391558	0.57373	0.24267	0.34753	0.258776	0.307265	0.214941
49.1875	0.659862	0.957338	0.687353	0.48896	0.391516	0.57427	0.237997	0.346939	0.262288	0.307865	0.213323
49.25	0.65946	0.959328	0.687082	0.487107	0.396328	0.573352	0.236269	0.34336	0.261725	0.307364	0.212713
49.3125	0.659489	0.956717	0.687025	0.485979	0.395196	0.572359	0.235926	0.342058	0.263668	0.304356	0.212028
49.375	0.659082	0.956511	0.686643	0.487828	0.403293	0.573918	0.237788	0.344446	0.261096	0.306948	0.211919
49.4375	0.658671	0.958963	0.686126	0.481287	0.407644	0.571961	0.235486	0.343013	0.261327	0.305098	0.21124
49.5	0.658257	0.956093	0.684617	0.475803	0.403896	0.570533	0.236955	0.341426	0.261595	0.305106	0.21174
49.5625	0.655374	0.956787	0.685685	0.478821	0.410464	0.572826	0.23697	0.342824	0.262348	0.304706	0.212003
49.625	0.657416	0.957488	0.685398	0.481929	0.412112	0.571557	0.233478	0.344206	0.262969	0.303802	0.209402
49.6875	0.656766	0.957281	0.687819	0.471664	0.414083	0.568306	0.230266	0.339934	0.265999	0.302538	0.212843
49.75	0.659059	0.957072	0.685038	0.472191	0.420718	0.566223	0.23398	0.33896	0.262763	0.301607	0.210131
49.8125	0.658636	0.957785	0.684839	0.473722	0.424008	0.569467	0.231842	0.340451	0.259641	0.300302	0.210365
49.875	0.658435	0.960101	0.686031	0.471763	0.41713	0.569321	0.232551	0.342992	0.258029	0.302314	0.212203
49.9375	0.658005	0.957364	0.68551	0.476173	0.42431	0.571376	0.2326	0.342713	0.25927	0.302538	0.213785
50	0.655248	0.958427	0.685384	0.463659	0.41657	0.566082	0.232235	0.335554	0.260072	0.304395	0.215094
50.0625	0.652464	0.961725	0.684625	0.478922	0.409159	0.568624	0.234073	0.337151	0.260933	0.301913	0.215548
50.125	0.652228	0.961531	0.68759	0.475158	0.407646	0.567067	0.233643	0.335454	0.257863	0.304268	0.216043
50.1875	0.651525	0.958746	0.687067	0.468551	0.402204	0.568487	0.235052	0.334154	0.257898	0.301916	0.213131
50.25	0.653885	0.958536	0.688663	0.466198	0.402259	0.566104	0.233686	0.332369	0.258223	0.303396	0.213889
50.3125	0.650802	0.959631	0.68441	0.47528	0.405025	0.569352	0.234103	0.32994	0.259612	0.303776	0.214347
50.375	0.650081	0.959423	0.686728	0.468541	0.39251	0.560795	0.233853	0.333539	0.259286	0.300743	0.214954
50.4375	0.652233	0.959213	0.68907	0.468297	0.404815	0.557598	0.234976	0.332137	0.255038	0.300561	0.213041
50.5	0.65175	0.960329	0.688541	0.46593	0.405849	0.5596	0.237641	0.33545	0.256112	0.297575	0.214124
50.5625	0.648352	0.960121	0.688007	0.471353	0.395277	0.558213	0.238895	0.338656	0.250568	0.297623	0.213502
50.625	0.647844	0.959912	0.685022	0.473925	0.405338	0.561127	0.236048	0.33807	0.255352	0.29856	0.213757
50.6875	0.650272	0.963749	0.684947	0.480697	0.40608	0.556345	0.232945	0.335456	0.255776	0.297355	0.212985
50.75	0.649768	0.962199	0.684628	0.47774	0.397787	0.559592	0.233658	0.333909	0.259123	0.294709	0.210781
50.8125	0.646531	0.964725	0.684691	0.469511	0.409613	0.553892	0.239509	0.332098	0.257833	0.291401	0.213618
50.875	0.646519	0.964535	0.686865	0.480258	0.39898	0.554337	0.239763	0.332073	0.253976	0.292489	0.211175
50.9375	0.648498	0.965722	0.683546	0.474914	0.395075	0.550609	0.23817	0.332887	0.258037	0.290192	0.212823
51	0.648497	0.966922	0.680688	0.481899	0.389794	0.55461	0.237658	0.330733	0.257487	0.290685	0.208973
51.0625	0.648496	0.966546	0.680193	0.470791	0.402829	0.551564	0.237229	0.329055	0.259349	0.287677	0.209818
51.125	0.648746	0.967763	0.68296	0.486748	0.387014	0.554723	0.236668	0.328394	0.25823	0.288703	0.20933
51.1875	0.651817	0.967585	0.683453	0.486894	0.392429	0.554311	0.237048	0.323824	0.258446	0.288997	0.208196
51.25	0.646166	0.97024	0.682526	0.486221	0.40416	0.553244	0.23943	0.326267	0.257679	0.287433	0.204426
51.3125	0.645359	0.971498	0.680172	0.489834	0.400682	0.555048	0.237375	0.326083	0.25557	0.290083	0.206904
51.375	0.644188	0.968472	0.680065	0.492653	0.393902	0.553853	0.233734	0.328932	0.25717	0.28642	0.206363
51.4375	0.643361	0.972618	0.681806	0.489125	0.407264	0.555906	0.236338	0.328184	0.2582	0.288656	0.20644
51.5	0.645423	0.97681	0.678289	0.49023	0.409996	0.561022	0.234557	0.321107	0.257766	0.290742	0.205451
51.5625	0.641939	0.973762	0.67817	0.482502	0.408624	0.558155	0.236235	0.319913	0.25722	0.291125	0.203248
51.625	0.64161	0.975078	0.677786	0.477689	0.405215	0.557232	0.238269	0.321579	0.258795	0.292277	0.204084
51.6875	0.643697	0.979357	0.677662	0.496091	0.415275	0.553926	0.237955	0.319278	0.258778	0.291361	0.202735
51.75	0.643109	0.976271	0.677272	0.478569	0.399668	0.55544	0.234691	0.318362	0.258778	0.291706	0.199369
51.8125	0.640065	0.977624	0.676608	0.492079	0.40566	0.551032	0.235608	0.3123	0.256808	0.289396	0.201285
51.875	0.639717	0.981994	0.676345	0.493077	0.412743	0.55123	0.240378	0.312399	0.257765	0.28748	0.201163
51.9375	0.642114	0.978868	0.6758	0.4915	0.409433	0.554632	0.240763	0.311912	0.258369	0.286996	0.199149
52	0.641774	0.978743	0.675389	0.493257	0.410825	0.551326	0.240081	0.313311	0.260279	0.28721	0.199443
52.0625	0.638376	0.978615	0.673445	0.48799	0.422252	0.556064	0.23942	0.31558	0.255925	0.289884	0.19838
52.125	0.637458	0.980023	0.671478	0.474394	0.414861	0.54988	0.237997	0.31669	0.255368	0.289335	0.197376
52.1875	0.63924	0.979902	0.671033	0.488879	0.416729	0.547693	0.240019	0.316789	0.253317	0.290948	0.194944
52.25	0.635311	0.97978	0.670861	0.494679	0.423397	0.5501	0.237411	0.315431	0.252908	0.291502	0.198275
52.3125	0.634813	0.98122	0.672133	0.482462	0.416404	0.545543	0.236887	0.313625	0.252246	0.290924	0.196241
52.375	0.633851	0.981105	0.671684	0.484527	0.416556	0.546274	0.241052	0.314649	0.254767	0.290162	0.200007
52.4375	0.63633	0.980987	0.669507	0.473485	0.415329	0.542518	0.238884	0.308494	0.252245	0.289932	0.195186
52.5	0.632749	0.982463	0.668889	0.486204	0.409144	0.542897	0.241766	0.310869	0.248113	0.292001	0.199015
52.5625	0.632619	0.982352	0.667957	0.486946	0.401531	0.539006	0.243835	0.312803	0.247618	0.294925	0.199155
52.625	0.631329	0.982241	0.672893	0.475626	0.392647	0.537433	0.24515	0.314162	0.246941	0.292415	0.200454
52.6875	0.630716	0.982128	0.668893	0.478507	0.40297	0.538022	0.244228	0.313099	0.252339	0.292054	0.199512
52.75	0.630166	0.982013	0.668707	0.484458	0.396503	0.537185	0.244687	0.311776	0.249791	0.28935	0.198519
52.8125	0.629426	0.981897	0.667912	0.481313	0.395778	0.53559	0.24661	0.312986	0.253156	0.29191	0.196495
52.875	0.628379	0.981779	0.667565	0.485501	0.398311	0.533314	0.245192	0.312021	0.25423	0.29056	0.19706
52.9375	0.627617	0.98166	0.67024	0.48557	0.391537	0.5296	0.244935	0.316406	0.256372	0.291068	0.198975
53	0.627147	0.98154	0.666392	0.47723	0.397136	0.530967	0.246299	0.313042	0.25049	0.291175	0.199072
53.0625	0.626064	0.981417	0.66557	0.475339	0.399374	0.526519	0.249282	0.313382	0.249429	0.287064	0.196745
53.125	0.627613	0.981293	0.665041	0.48065	0.407701	0.526296	0.250452	0.31193	0.24883	0.284969	0.194215
53.1875	0.628654	0.981168	0.664812	0.47101	0.40429	0.525555	0.252047	0.312514	0.257326	0.288718	0.198743
53.25	0.629901	0.981041	0.664448	0.472318	0.407371	0.518636	0.250709	0.307701	0.253259	0.291947	0.196576
53.3125	0.630543	0.984382	0.664372	0.469043	0.408342	0.519522	0.249042	0.313112	0.253504	0.29035	0.195494
53.375	0.631507	0.984275	0.66358	0.468116	0.412999	0.514761	0.252379	0.31679	0.256937	0.288837	0.196385
53.4375	0.632484	0.980648	0.662866	0.465704	0.412182	0.513175	0.25161	0.321017	0.257869	0.288083	0.197079
53.5	0.633475	0.984057	0.662267	0.471791	0.425191	0.512888	0.248021	0.317671	0.257967	0.288333	0.197419
53.5625	0.63428	0.980378	0.663473	0.478186	0.422556	0.511992	0.246599	0.317912	0.256933	0.288457	0.19787
53.625	0.635297	0.98024	0.663147	0.474386	0.414493	0.51017	0.245956	0.322239	0.261801	0.288844	0.192643
53.6875	0.636329	0.983718	0.663083	0.46748	0.421095	0.507825	0.243225	0.324516	0.263985	0.291433	0.193764
53.75	0.637376	0.979957	0.662666	0.469273	0.415602	0.507639	0.245247	0.323591	0.262975	0.289316	0.194822
53.8125	0.638437	0.979813	0.661905	0.463369	0.404551	0.509234	0.243107	0.325485	0.261878	0.291395	0.193311
53.875	0.639514	0.983364	0.661304	0.460945	0.414923	0.510036	0.241881	0.327884	0.262043	0.293637	0.194937
53.9375	0.642469	0.979518	0.660693	0.460683	0.407276	0.506666	0.241626	0.330181	0.264097	0.292633	0.195613
54	0.643591	0.981243	0.660411	0.455235	0.401057	0.506725	0.244531	0.33086	0.262205	0.295475	0.192478
54.0625	0.64662	0.981105	0.659785	0.459232	0.408668	0.500274	0.240787	0.330328	0.264165	0.29677	0.18926
54.125	0.649565	0.980964	0.659149	0.46386	0.406176	0.498532	0.241856	0.323967	0.26556	0.295639	0.188603
54.1875	0.652684	0.98082	0.658505	0.475644	0.400391	0.498707	0.242063	0.32929	0.261982	0.298102	0.186875
54.25	0.65585	0.980675	0.658108	0.466904	0.406885	0.495912	0.240032	0.323515	0.264738	0.296584	0.187029
54.3125	0.659065	0.980528	0.659742	0.453865	0.409904	0.497946	0.2402	0.322611	0.267786	0.297149	0.192357
54.375	0.662462	0.980378	0.657035	0.465065	0.404262	0.495501	0.237405	0.319687	0.269347	0.296839	0.18833
54.4375	0.6638	0.980226	0.656354	0.456842	0.40411	0.493938	0.24111	0.316403	0.266173	0.295604	0.188525
54.5	0.667152	0.980071	0.655753	0.457501	0.415336	0.493453	0.242874	0.311696	0.265282	0.294215	0.188673
54.5625	0.670557	0.979914	0.655448	0.469982	0.412895	0.488586	0.240406	0.314548	0.266509	0.293902	0.189678
54.625	0.673879	0.979755	0.654831	0.460022	0.412852	0.493435	0.241325	0.318632	0.2678	0.295049	0.188562
54.6875	0.67753	0.979593	0.654513	0.47884	0.41199	0.492206	0.240797	0.317942	0.268903	0.294299	0.187551
54.75	0.681101	0.979428	0.654522	0.479612	0.409606	0.490293	0.242182	0.316095	0.268274	0.296636	0.191435
54.8125	0.68459	0.983409	0.653415	0.483526	0.409001	0.496152	0.243318	0.318865	0.266969	0.295676	0.188975
54.875	0.688277	0.979091	0.652666	0.482945	0.418586	0.491218	0.24197	0.322956	0.267882	0.293602	0.186094
54.9375	0.69006	0.983135	0.651903	0.482703	0.429895	0.49069	0.241509	0.322887	0.268759	0.294334	0.184559
55	0.691728	0.978743	0.651128	0.4728	0.418092	0.485984	0.237461	0.323751	0.268178	0.294272	0.187366
55.0625	0.69328	0.978564	0.65034	0.483079	0.409679	0.488397	0.237581	0.321522	0.265066	0.293715	0.187553
55.125	0.695004	0.978382	0.649539	0.473051	0.402234	0.486774	0.235541	0.324971	0.269299	0.290503	0.185468
55.1875	0.696905	0.978198	0.648723	0.48146	0.400152	0.486826	0.234062	0.325445	0.268861	0.291648	0.184503
55.25	0.698691	0.97801	0.649699	0.481873	0.393929	0.492124	0.231074	0.322279	0.265279	0.294419	0.181387
55.3125	0.698139	0.977818	0.649269	0.470508	0.397046	0.487593	0.232131	0.321821	0.269607	0.293812	0.178102
55.375	0.69788	0.982099	0.64843	0.490173	0.398183	0.48787	0.230384	0.319808	0.271617	0.289843	0.177991
55.4375	0.697464	0.984198	0.647576	0.487387	0.39846	0.48313	0.226872	0.320006	0.271775	0.288322	0.180076
55.5	0.69704	0.979502	0.646707	0.479576	0.402488	0.478682	0.22746	0.322624	0.272709	0.288636	0.183764
55.5625	0.696453	0.981615	0.647708	0.46417	0.414073	0.478506	0.225508	0.318231	0.270811	0.291892	0.183124
55.625	0.69617	0.986086	0.647656	0.468782	0.405516	0.471675	0.224453	0.313081	0.262915	0.289629	0.185938
55.6875	0.695722	0.981278	0.646764	0.472795	0.403759	0.470392	0.219023	0.310138	0.266529	0.288542	0.181413
55.75	0.695267	0.981105	0.645855	0.481242	0.41633	0.470238	0.219181	0.317053	0.264589	0.285955	0.179574
55.8125	0.694803	0.980928	0.644502	0.472304	0.415852	0.465174	0.22494	0.319738	0.258867	0.284909	0.186309
55.875	0.696737	0.980748	0.643986	0.48158	0.406071	0.464867	0.224775	0.313665	0.260187	0.286601	0.185249
55.9375	0.698707	0.980565	0.643025	0.481847	0.413069	0.459079	0.220494	0.310132	0.260262	0.284771	0.189695
56	0.700716	0.982831	0.642045	0.478933	0.415148	0.460904	0.223216	0.310193	0.262541	0.28658	0.187515
56.0625	0.702763	0.98514	0.641047	0.481763	0.413629	0.460462	0.222297	0.314133	0.260376	0.283644	0.187058
56.125	0.70235	0.984995	0.640028	0.469781	0.409101	0.463081	0.224061	0.313408	0.25709	0.286518	0.18595
56.1875	0.701929	0.984846	0.636464	0.460809	0.403093	0.460724	0.222494	0.308096	0.253288	0.288626	0.187156
56.25	0.701499	0.987246	0.63538	0.453534	0.41122	0.456932	0.223619	0.309465	0.250682	0.287822	0.18564
56.3125	0.70106	0.987117	0.634273	0.462056	0.408947	0.456869	0.22058	0.310652	0.25061	0.285456	0.186129
56.375	0.703216	0.986985	0.633145	0.461787	0.399493	0.452838	0.224578	0.317091	0.250694	0.285428	0.187968
56.4375	0.705416	0.986851	0.634622	0.468385	0.406953	0.453907	0.221335	0.31615	0.252827	0.288085	0.189482
56.5	0.705004	0.986714	0.631769	0.463582	0.40949	0.453314	0.22463	0.311308	0.247033	0.291046	0.188392
56.5625	0.70727	0.986574	0.630097	0.464835	0.414275	0.449683	0.225694	0.31151	0.251144	0.290637	0.187076
56.625	0.709583	0.986431	0.628875	0.468882	0.418176	0.450856	0.225232	0.309206	0.251517	0.292706	0.190171
56.6875	0.709203	0.986286	0.627136	0.469336	0.432685	0.447789	0.220405	0.310574	0.25044	0.294729	0.187521
56.75	0.708815	0.986136	0.625855	0.459311	0.425623	0.4469	0.218872	0.314048	0.254166	0.294377	0.189735
56.8125	0.711221	0.985984	0.624547	0.451487	0.431379	0.442074	0.217476	0.310001	0.248085	0.291816	0.189136
56.875	0.713681	0.985828	0.62321	0.460687	0.432062	0.441299	0.216211	0.308151	0.249976	0.291298	0.192356
56.9375	0.71333	0.985669	0.622356	0.459094	0.425694	0.442799	0.216291	0.307269	0.250277	0.296451	0.191607
57	0.712972	0.985506	0.620444	0.456262	0.435062	0.435303	0.214087	0.305152	0.252169	0.298605	0.18948
57.0625	0.715537	0.98534	0.618487	0.45504	0.438374	0.442857	0.212421	0.308522	0.24751	0.300128	0.190222
57.125	0.715195	0.985169	0.617324	0.465515	0.434436	0.438803	0.215241	0.307793	0.250598	0.304708	0.189566
57.1875	0.714845	0.984995	0.616133	0.463451	0.435203	0.437336	0.21031	0.304527	0.251872	0.30461	0.187999
57.25	0.714487	0.984816	0.615458	0.463547	0.434113	0.43708	0.211206	0.310444	0.246066	0.306587	0.19029
57.3125	0.717194	0.984633	0.613347	0.458011	0.43263	0.436615	0.214096	0.305881	0.241986	0.304646	0.190178
57.375	0.716856	0.984446	0.611743	0.442194	0.430437	0.43641	0.217014	0.306522	0.247552	0.303286	0.190645
57.4375	0.71651	0.990552	0.613248	0.455403	0.437377	0.433808	0.209433	0.299627	0.249749	0.303312	0.189133
57.5	0.716155	0.984057	0.614791	0.443142	0.427227	0.434578	0.212591	0.298174	0.238766	0.307053	0.18513
57.5625	0.715791	0.983855	0.616706	0.452334	0.432133	0.42863	0.214009	0.299705	0.241262	0.310923	0.183921
57.625	0.715418	0.983648	0.615062	0.447865	0.419496	0.427929	0.215827	0.3045	0.236109	0.310982	0.184984
57.6875	0.718347	0.983436	0.619659	0.448342	0.414368	0.425562	0.213107	0.296974	0.238247	0.30675	0.191795
57.75	0.717998	0.983218	0.624378	0.448725	0.42028	0.416548	0.212333	0.294802	0.2363	0.30648	0.18575
57.8125	0.719531	0.993198	0.629222	0.444307	0.416145	0.41448	0.212831	0.296683	0.236381	0.30927	0.186016
57.875	0.719188	0.986211	0.634553	0.434469	0.414194	0.410897	0.217193	0.295536	0.241333	0.306337	0.181513
57.9375	0.718836	0.986023	0.636535	0.418016	0.420655	0.406685	0.218831	0.298055	0.237975	0.311269	0.181493
58	0.718474	0.989371	0.638573	0.416837	0.420469	0.398804	0.216692	0.29246	0.230501	0.307721	0.177649
58.0625	0.718102	0.992814	0.637075	0.416966	0.411705	0.395299	0.220534	0.286987	0.226652	0.31187	0.177114
58.125	0.717719	0.992712	0.639456	0.400132	0.414585	0.396737	0.216804	0.287028	0.230189	0.311715	0.175538
58.1875	0.717324	0.992606	0.644658	0.393818	0.40592	0.390911	0.212155	0.289155	0.226187	0.312941	0.175334
58.25	0.716919	0.992497	0.646935	0.406762	0.407447	0.39548	0.209508	0.288784	0.228787	0.311821	0.17373
58.3125	0.716501	0.992385	0.64928	0.405319	0.417915	0.389851	0.206484	0.291465	0.233648	0.311524	0.172851
58.375	0.71607	0.99227	0.651696	0.421251	0.41136	0.385372	0.201942	0.282001	0.233887	0.314715	0.175756
58.4375	0.715627	0.996076	0.654187	0.41004	0.399809	0.389693	0.199142	0.28358	0.231484	0.309681	0.172999
58.5	0.717387	0.996014	0.656755	0.41831	0.401159	0.384948	0.194759	0.288703	0.229484	0.314202	0.176457
58.5625	0.722526	0.995951	0.659405	0.419837	0.409403	0.383842	0.192929	0.283233	0.238966	0.312271	0.173507
58.625	0.724454	0.995886	0.66214	0.40387	0.403044	0.384322	0.19288	0.292562	0.235324	0.318442	0.17248
58.6875	0.726445	0.995818	0.665715	0.403554	0.397924	0.382261	0.194206	0.289675	0.238611	0.322139	0.173883
58.75	0.728503	0.995749	0.667884	0.412454	0.403811	0.384337	0.189541	0.282842	0.233003	0.322054	0.174236
58.8125	0.728225	0.995676	0.670902	0.407179	0.407705	0.381641	0.193323	0.280109	0.227422	0.326911	0.17367
58.875	0.727937	0.995602	0.674024	0.40547	0.406091	0.380538	0.192514	0.279946	0.237935	0.325587	0.174643
58.9375	0.727639	0.995525	0.677256	0.415382	0.40596	0.377679	0.187159	0.273367	0.239384	0.327514	0.17474
59	0.727331	0.995445	0.681419	0.420325	0.40573	0.371003	0.191965	0.270846	0.242172	0.32368	0.171327
59.0625	0.727011	0.995362	0.684071	0.421097	0.426188	0.377263	0.187538	0.273723	0.244984	0.326914	0.166561
59.125	0.72668	0.995276	0.68945	0.412516	0.432829	0.375329	0.186019	0.268451	0.236933	0.322706	0.172632
59.1875	0.726336	0.995187	0.693216	0.413037	0.425636	0.378982	0.186459	0.262072	0.236406	0.323894	0.173778
59.25	0.725979	0.995094	0.697128	0.421361	0.42113	0.370183	0.188312	0.256983	0.24538	0.327975	0.180128
59.3125	0.725607	0.994998	0.701193	0.421047	0.407158	0.370911	0.183884	0.257563	0.240985	0.326329	0.180891
59.375	0.725221	0.994898	0.700318	0.42131	0.418372	0.36833	0.18394	0.254095	0.247652	0.328	0.1738
59.4375	0.724819	0.994794	0.699408	0.422723	0.421482	0.368735	0.184611	0.25542	0.243218	0.324011	0.172204
59.5	0.724401	0.994686	0.69846	0.430952	0.414164	0.378232	0.182095	0.25461	0.238936	0.330417	0.167348
59.5625	0.723964	0.994573	0.697472	0.430852	0.410154	0.37622	0.184966	0.25484	0.241244	0.330757	0.165267
59.625	0.723509	0.994455	0.697013	0.425808	0.418241	0.372648	0.183297	0.258247	0.244218	0.335527	0.160516
59.6875	0.723034	0.994331	0.695949	0.429419	0.404946	0.364546	0.18552	0.256442	0.24749	0.328624	0.166903
59.75	0.722536	0.994203	0.694836	0.432551	0.411485	0.367485	0.187156	0.262255	0.246167	0.333042	0.170985
59.8125	0.722016	0.994068	0.693672	0.428968	0.403017	0.372969	0.186231	0.256481	0.23792	0.330035	0.171828
59.875	0.721471	0.993926	0.691824	0.436676	0.397343	0.370818	0.190883	0.258052	0.240996	0.332776	0.170075
59.9375	0.720899	0.993778	0.696751	0.435202	0.408322	0.367497	0.187383	0.262678	0.244736	0.33137	0.171977
60	0.720299	0.993623	0.695547	0.441652	0.404675	0.364328	0.186919	0.262223	0.236982	0.331835	0.168474
60.0625	0.719668	0.993459	0.694281	0.449102	0.406309	0.369419	0.184861	0.258126	0.235956	0.334358	0.164145
60.125	0.719003	0.993287	0.692949	0.454176	0.390696	0.371822	0.193295	0.260789	0.249477	0.328322	0.156968
60.1875	0.718303	0.993106	0.691545	0.456767	0.387527	0.371182	0.185761	0.257965	0.255893	0.32306	0.152605
60.25	0.717564	0.992914	0.697148	0.457192	0.399422	0.367853	0.178505	0.256731	0.251376	0.326011	0.156411
60.3125	0.716783	0.992712	0.695784	0.463166	0.404755	0.368965	0.172414	0.256849	0.248045	0.327622	0.159642
60.375	0.715956	0.992497	0.694339	0.468972	0.406823	0.360911	0.168873	0.257198	0.253958	0.327384	0.161636
60.4375	0.715078	0.99227	0.692806	0.473218	0.399886	0.365241	0.16711	0.257219	0.249726	0.331519	0.157902
60.5	0.722117	0.992028	0.691178	0.480023	0.389141	0.361119	0.168206	0.256387	0.244885	0.328539	0.152869
60.5625	0.721382	0.991771	0.689445	0.48611	0.389543	0.356647	0.160539	0.249881	0.250308	0.325861	0.150298
60.625	0.720598	0.991497	0.687596	0.492271	0.388695	0.350462	0.158405	0.247192	0.256514	0.32452	0.149069
60.6875	0.719759	0.991204	0.685619	0.491108	0.3882	0.357154	0.161559	0.250969	0.245371	0.3227	0.153499
60.75	0.718861	0.99089	0.688571	0.490304	0.407774	0.355867	0.157737	0.254504	0.244651	0.334865	0.152352
60.8125	0.726015	0.990552	0.686484	0.486219	0.380607	0.364331	0.15249	0.250771	0.256445	0.32805	0.145672
60.875	0.7351	0.990189	0.684237	0.480389	0.385367	0.358413	0.155713	0.248845	0.259308	0.335507	0.149406
60.9375	0.744911	0.989796	0.68181	0.477408	0.389326	0.357886	0.156434	0.252825	0.262799	0.333164	0.146083
61	0.744911	0.989371	0.67918	0.474159	0.389106	0.354307	0.159246	0.25416	0.260467	0.327768	0.14341
61.0625	0.744911	0.988909	0.676323	0.470105	0.387134	0.342324	0.156932	0.254064	0.261836	0.331714	0.139222
61.125	0.744911	0.988405	0.673205	0.460429	0.393205	0.352624	0.164195	0.248823	0.252843	0.330164	0.133873
61.1875	0.744911	0.987853	0.66979	0.459214	0.371609	0.342585	0.158541	0.236624	0.257887	0.326144	0.137962
61.25	0.744911	0.987246	0.666034	0.457784	0.378047	0.351088	0.173103	0.24172	0.244948	0.330981	0.141828
61.3125	0.744911	0.986574	0.669353	0.459363	0.367078	0.347638	0.180484	0.247331	0.258929	0.336164	0.143707
61.375	0.744911	0.985828	0.665155	0.451242	0.352491	0.347904	0.181951	0.238692	0.249818	0.34179	0.141338
61.4375	0.744911	0.984995	0.660464	0.44526	0.35023	0.346815	0.191256	0.219115	0.245892	0.348743	0.141196
61.5	0.744911	0.984057	0.655186	0.433505	0.34291	0.340129	0.189076	0.223656	0.238659	0.344569	0.134478
61.5625	0.744911	0.982994	0.649204	0.432069	0.348331	0.336697	0.182993	0.243874	0.238534	0.336511	0.13377
61.625	0.744911	0.981779	0.652505	0.422753	0.340706	0.35073	0.170217	0.237674	0.237456	0.32422	0.135869
61.6875	0.744911	0.980378	0.645397	0.410058	0.308266	0.344692	0.167661	0.218497	0.234623	0.322102	0.13363
61.75	0.744911	0.978743	0.637105	0.393373	0.307882	0.348678	0.180613	0.223691	0.223575	0.314263	0.131501
61.8125	0.744911	0.97681	0.627304	0.385424	0.298643	0.355523	0.194824	0.232561	0.2385	0.32098	0.145243
61.875	0.744911	0.974491	0.615543	0.382023	0.323619	0.35531	0.187053	0.233545	0.243866	0.303206	0.14149
61.9375	0.744911	1	0.601169	0.382437	0.313513	0.365505	0.1896	0.214215	0.219353	0.296222	0.155301
62	0.744911	1	0.583201	0.376493	0.299534	0.352225	0.189987	0.22684	0.254	0.307671	0.1548
62.0625	0.744911	1	0.5601	0.36102	0.292265	0.382037	0.191573	0.204051	0.306824	0.294697	0.1527
62.125	0.744911	1	0.529298	0.346987	0.269967	0.361765	0.202268	0.230243	0.278809	0.293172	0.165751
62.1875	0.744911	1	0.537193	0.319251	0.33323	0.384944	0.20944	0.219308	0.298745	0.288946	0.16946
62.25	0.744911	1	0.534233	0.311563	0.320343	0.398617	0.213135	0.226659	0.354424	0.290527	0.194323
62.3125	0.744911	1	0.529298	0.312824	0.260926	0.362246	0.206791	0.211857	0.341543	0.299331	0.202995
62.375	0.744911	1	0.519429	0.287134	0.215634	0.413364	0.186834	0.18824	0.348199	0.276301	0.178658
62.4375	0.744911	1	0.489822	0.335394	0.324554	0.263255	0.0998642	0.217475	0.345165	0.342562	0.176955
