# Supplementary material for: Real-time observation of topological defect dynamics mediating two-dimensional skyrmion lattice melting
Source: Nat Nanotechnol. 2025 Aug 4;20(10):1405–11. doi: 10.1038/s41565-025-01977-2 (PMC12534186; doi:10.1038/s41565-025-01977-2)
Supplement: Supplementary file 11 — Statistical source data for Extended Data Fig. 1. [file 41565_2025_1977_MOESM11_ESM.xlsx]

## Sheet: E1a_MeltingField
	B(uT)	size(um)	size_err(um)	etaT	etaT_err	xiT(r0)	xiT_err(r0)	eta6	eta6_err	xi6(r0)	xi6_err(r0)	mu(nN/m)
0	60	5.10617	0.000916844	0.240083	0.0332131	4.32834e+07	5.27267e+07	0.0576131	0.00713592	3.3857e+07	2.97645e+07	0.302621
1	66	5.01058	0.0008991	0.291907	0.0364989	1.54943e+07	3.05439e+07	0.0631658	0.00897054	4.55707e+07	3.89695e+07	0.538091
2	72	4.89175	0.000910392	0.301028	0.0352124	8.44406e+06	2.57935e+07	0.0587635	0.00775623	4.83531e+07	4.56632e+07	0.266585
3	78	4.79371	0.000892359	0.353193	0.0492762	6.71487e+06	2.43933e+07	0.0734797	0.0159766	4.97854e+07	4.1731e+07	0.349948
4	84	4.65401	0.000872459	0.448567	0.0438295	9.47506	13.4784	0.0826824	0.0133227	5.33827e+07	4.34252e+07	0.410885
5	90	4.51786	0.000857004	0.480089	0.0455847	7.68089	0.897306	0.130306	0.0178695	4.64393e+07	5.03735e+07	0.177776
6	96	4.36873	0.000856626	0.530868	0.0654672	7.20628	6.40108	0.147931	0.0285058	3.43554e+07	3.91111e+07	0.18335
7	102	4.21412	0.000855119	0.58727	0.0451985	5.98029	0.629506	0.238109	0.0501524	2.07839e+07	3.54455e+07	0.0820587
8	108	4.07809	0.000868344	0.584851	0.0696088	7.14184	27.143	0.469992	0.10445	221874	3.36108e+06	0.197763
9	114	3.96966	0.000856102	0.608915	0.0864962	7.02498	14.3105	0.606259	0.118083	4.26618	1.07035	0.221998
10	120	3.84165	0.000848208	0.661182	0.11983	5.92158	8.78256	0.874805	0.124064	2.36201	0.745661	0.0483797

## Sheet: E1b_G6tau
t(s)	G6tau_60uT	G6tau_66uT	G6tau_72uT	G6tau_78uT	G6tau_84uT	G6tau_90uT	G6tau_96uT	G6tau_102uT	G6tau_108uT	G6tau_114uT	G6tau_120uT
0	1	1	1	1	1	1	1	1	1	1	1
0.0625	0.994047	0.995856	0.995716	0.996597	0.996389	0.987746	0.988448	0.987329	0.975369	0.970767	0.945877
0.125	0.993491	0.995141	0.994876	0.994615	0.994957	0.985434	0.984576	0.982815	0.961818	0.95673	0.923187
0.1875	0.992744	0.993534	0.994293	0.994583	0.993015	0.985721	0.980709	0.978699	0.957349	0.948181	0.906184
0.25	0.992067	0.993571	0.99441	0.99405	0.993002	0.981714	0.979851	0.974906	0.948498	0.937293	0.894562
0.3125	0.991813	0.992563	0.993069	0.993323	0.991815	0.981602	0.976727	0.972457	0.947568	0.933314	0.884176
0.375	0.991561	0.992414	0.993356	0.992442	0.990694	0.979959	0.97555	0.971107	0.941638	0.92605	0.870969
0.4375	0.990868	0.99213	0.992251	0.992421	0.98985	0.979485	0.974898	0.96974	0.939019	0.924626	0.862823
0.5	0.990878	0.992055	0.991455	0.992699	0.989881	0.978133	0.972452	0.970588	0.932607	0.917761	0.856908
0.5625	0.991011	0.991517	0.992004	0.99205	0.990136	0.978406	0.971807	0.967326	0.931103	0.913476	0.847618
0.625	0.99048	0.991163	0.991048	0.992274	0.989773	0.977794	0.968341	0.964439	0.925029	0.910587	0.842661
0.6875	0.990105	0.99121	0.991894	0.991612	0.989436	0.977386	0.967944	0.963902	0.923098	0.908445	0.837118
0.75	0.990154	0.990768	0.991043	0.991392	0.988274	0.977894	0.965519	0.963151	0.920114	0.907173	0.826905
0.8125	0.989934	0.990382	0.990968	0.990957	0.98896	0.976741	0.963778	0.962885	0.919795	0.905307	0.824819
0.875	0.989469	0.990297	0.990975	0.990629	0.988947	0.976699	0.962879	0.963908	0.913187	0.900714	0.820333
0.9375	0.98927	0.990065	0.990591	0.989888	0.988831	0.97627	0.963815	0.961716	0.912209	0.897868	0.81407
1	0.989506	0.989981	0.990513	0.990878	0.987818	0.973255	0.962685	0.961754	0.909937	0.897237	0.80737
1.0625	0.989383	0.990323	0.990076	0.990232	0.989447	0.974351	0.961622	0.959221	0.910313	0.896711	0.80025
1.125	0.988603	0.989938	0.990408	0.991018	0.987533	0.973118	0.960952	0.959696	0.909023	0.893444	0.796693
1.1875	0.989598	0.990309	0.990674	0.99009	0.988141	0.973466	0.961025	0.955402	0.905522	0.892462	0.795589
1.25	0.988981	0.990216	0.989973	0.989937	0.987047	0.973767	0.959088	0.954739	0.905453	0.886539	0.790807
1.3125	0.989413	0.989355	0.98991	0.989819	0.98664	0.975274	0.960185	0.950799	0.904506	0.888693	0.787045
1.375	0.988868	0.989572	0.989694	0.990257	0.987009	0.973999	0.959918	0.950571	0.903396	0.888425	0.787365
1.4375	0.988976	0.989245	0.989763	0.990023	0.986361	0.974984	0.958816	0.950965	0.900495	0.886272	0.784851
1.5	0.988377	0.988728	0.989623	0.989242	0.986362	0.973723	0.958805	0.950597	0.898024	0.885713	0.777616
1.5625	0.98866	0.989081	0.989783	0.989701	0.986451	0.972632	0.958307	0.949708	0.899748	0.8839	0.772542
1.625	0.988759	0.988956	0.989138	0.989301	0.985679	0.972912	0.957632	0.949728	0.900917	0.881952	0.768879
1.6875	0.988194	0.98916	0.989112	0.989233	0.986137	0.972053	0.957167	0.949373	0.897386	0.877721	0.766205
1.75	0.988522	0.989306	0.988951	0.989975	0.986021	0.971936	0.955212	0.948299	0.898803	0.876214	0.764338
1.8125	0.988291	0.988941	0.989218	0.98873	0.98611	0.9708	0.955419	0.948073	0.897903	0.874476	0.763509
1.875	0.988197	0.98878	0.988898	0.988915	0.98374	0.970661	0.956314	0.944699	0.896916	0.876212	0.757853
1.9375	0.988309	0.9884	0.988612	0.988571	0.98381	0.968955	0.956059	0.944193	0.893528	0.871877	0.75315
2	0.987917	0.988318	0.988354	0.988381	0.983657	0.970765	0.954173	0.942484	0.892452	0.868825	0.75448
2.0625	0.988651	0.988509	0.988682	0.988123	0.984525	0.970143	0.955121	0.944126	0.890179	0.869186	0.752411
2.125	0.988054	0.988502	0.988906	0.987472	0.98301	0.969737	0.952088	0.942947	0.891865	0.868836	0.747019
2.1875	0.987999	0.988554	0.9885	0.987497	0.984349	0.97113	0.952572	0.944981	0.885799	0.866865	0.741628
2.25	0.988094	0.988263	0.988483	0.987208	0.983865	0.970515	0.950547	0.941524	0.887111	0.86518	0.738362
2.3125	0.98804	0.988232	0.987941	0.988254	0.983946	0.969455	0.950101	0.940198	0.886251	0.863051	0.736771
2.375	0.988521	0.98897	0.987711	0.987676	0.984878	0.968993	0.949267	0.940016	0.884383	0.859412	0.734832
2.4375	0.98733	0.988223	0.988142	0.987707	0.983474	0.970568	0.949681	0.941071	0.882342	0.8586	0.729788
2.5	0.988395	0.988292	0.987689	0.987743	0.983985	0.970721	0.948541	0.939279	0.882501	0.854325	0.729089
2.5625	0.987458	0.987603	0.987255	0.988135	0.982818	0.968844	0.950978	0.936095	0.878296	0.856701	0.72389
2.625	0.987503	0.987573	0.987762	0.987687	0.982949	0.968109	0.948529	0.938883	0.87434	0.855247	0.724193
2.6875	0.987207	0.987363	0.987412	0.986809	0.9838	0.967216	0.948259	0.938572	0.877499	0.855706	0.719932
2.75	0.987367	0.987803	0.987442	0.987639	0.984028	0.968392	0.949148	0.936855	0.875869	0.853812	0.715445
2.8125	0.987265	0.987608	0.987367	0.986976	0.982767	0.968163	0.948094	0.934694	0.873436	0.853152	0.717792
2.875	0.98748	0.987109	0.987913	0.987944	0.983258	0.966206	0.947938	0.935224	0.873838	0.850902	0.715271
2.9375	0.987384	0.987002	0.987088	0.987991	0.984812	0.965039	0.946259	0.936977	0.876914	0.85053	0.716282
3	0.987313	0.986578	0.98663	0.987699	0.983102	0.965924	0.945033	0.934044	0.871653	0.849524	0.713681
3.0625	0.987044	0.987154	0.987248	0.987927	0.983222	0.968133	0.944699	0.935317	0.869842	0.850055	0.706065
3.125	0.987444	0.986821	0.986698	0.986961	0.984371	0.966554	0.943181	0.935636	0.872104	0.848895	0.708462
3.1875	0.986931	0.986892	0.986909	0.987163	0.98221	0.965321	0.943804	0.933264	0.876081	0.844271	0.702573
3.25	0.987131	0.986985	0.987026	0.987074	0.982722	0.965215	0.943154	0.932911	0.868396	0.847491	0.703632
3.3125	0.987202	0.986266	0.986821	0.986857	0.983423	0.964468	0.94287	0.931356	0.868333	0.846066	0.701585
3.375	0.986933	0.986421	0.9873	0.986795	0.982352	0.964977	0.94386	0.93108	0.869246	0.846982	0.698935
3.4375	0.986846	0.986027	0.987111	0.985941	0.981979	0.965261	0.943255	0.930677	0.864315	0.844	0.700027
3.5	0.986701	0.98652	0.986953	0.987027	0.982036	0.964666	0.943156	0.93057	0.863432	0.84567	0.696188
3.5625	0.98665	0.986068	0.986657	0.986347	0.982311	0.964783	0.940957	0.930687	0.86728	0.84268	0.696072
3.625	0.986267	0.986289	0.986511	0.986334	0.982643	0.964743	0.941021	0.929184	0.865571	0.845422	0.688811
3.6875	0.986504	0.986102	0.986879	0.986441	0.982552	0.965007	0.938024	0.929574	0.862302	0.843908	0.688548
3.75	0.986936	0.986566	0.986887	0.986383	0.982174	0.965047	0.939618	0.927067	0.860281	0.84479	0.689147
3.8125	0.986661	0.986406	0.986977	0.986371	0.981163	0.963788	0.939909	0.927898	0.861636	0.842873	0.6823
3.875	0.98638	0.98625	0.986139	0.985653	0.98127	0.964079	0.93805	0.924371	0.858247	0.841547	0.6805
3.9375	0.986319	0.985774	0.986567	0.985538	0.981546	0.962691	0.938733	0.926195	0.857851	0.841682	0.679987
4	0.98657	0.985988	0.986045	0.984867	0.981436	0.963731	0.937935	0.927496	0.859394	0.839134	0.679793
4.0625	0.986147	0.985774	0.986238	0.985548	0.982069	0.962193	0.939117	0.926787	0.859745	0.834281	0.677544
4.125	0.985969	0.985386	0.986345	0.985047	0.981948	0.96287	0.937174	0.926231	0.857802	0.835588	0.676793
4.1875	0.986269	0.986173	0.985904	0.9856	0.980782	0.963291	0.936637	0.926414	0.85692	0.836033	0.677035
4.25	0.986583	0.98567	0.985825	0.985348	0.981892	0.961481	0.93667	0.925374	0.857776	0.830805	0.674092
4.3125	0.986095	0.986007	0.985899	0.98571	0.980154	0.962051	0.937983	0.924713	0.85523	0.834183	0.670398
4.375	0.986468	0.985465	0.985458	0.985365	0.981095	0.962009	0.935623	0.92376	0.852444	0.833604	0.663814
4.4375	0.986502	0.985601	0.986211	0.985557	0.980602	0.962695	0.937053	0.924994	0.848313	0.83236	0.664236
4.5	0.98615	0.985422	0.985545	0.985325	0.980509	0.963659	0.935643	0.924721	0.849716	0.831105	0.664851
4.5625	0.986446	0.985378	0.985427	0.984799	0.981327	0.963142	0.934315	0.924427	0.846063	0.830761	0.659692
4.625	0.986553	0.985029	0.984768	0.985444	0.980218	0.962768	0.933601	0.921584	0.847605	0.831958	0.660099
4.6875	0.986415	0.985114	0.985557	0.985145	0.980509	0.962336	0.934955	0.923149	0.84348	0.828441	0.660342
4.75	0.985865	0.985263	0.985743	0.985323	0.980531	0.963554	0.934143	0.9227	0.847294	0.829647	0.653658
4.8125	0.986195	0.984904	0.985857	0.984873	0.981212	0.961134	0.934756	0.924016	0.846635	0.829905	0.652145
4.875	0.986406	0.985027	0.985289	0.985358	0.978786	0.961739	0.934484	0.922575	0.842159	0.825162	0.647478
4.9375	0.986229	0.985134	0.98545	0.98448	0.979437	0.962775	0.933451	0.921554	0.841812	0.82519	0.648704
5	0.986511	0.985022	0.985464	0.984232	0.979528	0.961025	0.933892	0.920036	0.839503	0.824969	0.646319
5.0625	0.986121	0.985237	0.985842	0.985117	0.97822	0.960026	0.93284	0.918835	0.842155	0.823452	0.650111
5.125	0.98576	0.985397	0.985946	0.984079	0.979057	0.959341	0.932673	0.919077	0.840577	0.823947	0.650665
5.1875	0.987043	0.985397	0.98538	0.985032	0.977768	0.959721	0.931052	0.917951	0.842518	0.822966	0.648109
5.25	0.986557	0.984602	0.985575	0.984691	0.978411	0.960389	0.930528	0.916372	0.838053	0.826541	0.650258
5.3125	0.986364	0.984567	0.985596	0.984835	0.977456	0.960171	0.930345	0.918488	0.841927	0.82363	0.640624
5.375	0.986244	0.985095	0.985877	0.98552	0.978816	0.960288	0.931834	0.916692	0.836588	0.821189	0.644406
5.4375	0.98588	0.984826	0.985244	0.985047	0.97865	0.959137	0.929771	0.916847	0.836761	0.821225	0.640558
5.5	0.986083	0.98439	0.985843	0.983931	0.979098	0.959862	0.932796	0.915873	0.837379	0.820823	0.641767
5.5625	0.986145	0.984839	0.985524	0.984556	0.979105	0.958419	0.930967	0.912782	0.836742	0.817304	0.642704
5.625	0.986169	0.984648	0.985278	0.985368	0.977481	0.959775	0.930705	0.913224	0.83445	0.814532	0.640763
5.6875	0.986014	0.984869	0.985959	0.984814	0.977135	0.959128	0.932905	0.915312	0.832921	0.81807	0.642212
5.75	0.985499	0.984571	0.985304	0.983618	0.97671	0.958225	0.930205	0.914849	0.83241	0.816286	0.637302
5.8125	0.985956	0.983565	0.985055	0.983614	0.97885	0.959683	0.931158	0.912605	0.83009	0.811427	0.642145
5.875	0.986259	0.984448	0.985138	0.984327	0.978025	0.959998	0.929472	0.911641	0.829579	0.815307	0.636699
5.9375	0.98618	0.984092	0.985315	0.984696	0.97776	0.957844	0.929402	0.911884	0.828374	0.814253	0.635871
6	0.985915	0.98474	0.984839	0.984977	0.979681	0.956979	0.930298	0.915923	0.829545	0.814482	0.633411
6.0625	0.98571	0.984816	0.984985	0.984122	0.97733	0.959142	0.929516	0.914942	0.827715	0.812558	0.637283
6.125	0.986026	0.984544	0.985263	0.983792	0.977992	0.959139	0.931425	0.913039	0.826131	0.811976	0.630904
6.1875	0.985912	0.984305	0.984895	0.984162	0.978248	0.958918	0.930815	0.913223	0.828632	0.810579	0.62731
6.25	0.985764	0.98464	0.985256	0.985052	0.978073	0.958273	0.931215	0.914053	0.830717	0.809734	0.626518
6.3125	0.985621	0.984789	0.985043	0.983877	0.977003	0.957432	0.929119	0.910788	0.828365	0.807726	0.622672
6.375	0.985968	0.984422	0.985529	0.984286	0.976988	0.957845	0.928806	0.911986	0.82586	0.808601	0.625423
6.4375	0.985415	0.984066	0.985194	0.983473	0.97759	0.959163	0.927195	0.911568	0.8293	0.811995	0.628488
6.5	0.985232	0.984605	0.985348	0.984194	0.977461	0.957839	0.926606	0.911295	0.825107	0.809303	0.627562
6.5625	0.985113	0.984061	0.984674	0.983611	0.977542	0.95775	0.925817	0.911833	0.827807	0.807281	0.621581
6.625	0.985625	0.984145	0.984793	0.984277	0.977562	0.957733	0.927866	0.908798	0.826755	0.805281	0.620547
6.6875	0.985304	0.983898	0.985279	0.983705	0.97689	0.959374	0.926703	0.908222	0.824849	0.805769	0.621166
6.75	0.985824	0.983601	0.98443	0.98424	0.978161	0.959662	0.925659	0.909425	0.824068	0.803875	0.624741
6.8125	0.985069	0.983686	0.985131	0.984009	0.976302	0.96045	0.924189	0.907936	0.823636	0.803285	0.621443
6.875	0.986132	0.98379	0.984847	0.983392	0.97691	0.958656	0.926067	0.90783	0.824714	0.804802	0.622782
6.9375	0.985591	0.983428	0.985183	0.983979	0.976687	0.958859	0.923027	0.906592	0.825807	0.805016	0.620108
7	0.985134	0.984158	0.985319	0.98371	0.977017	0.959665	0.925744	0.907121	0.823348	0.806413	0.621683
7.0625	0.985391	0.983849	0.984606	0.98299	0.976827	0.959265	0.922356	0.908158	0.825012	0.803992	0.614045
7.125	0.985359	0.983449	0.984579	0.983614	0.976842	0.957051	0.923076	0.905635	0.822147	0.800066	0.618621
7.1875	0.984789	0.98334	0.984925	0.983151	0.977434	0.958619	0.923277	0.906202	0.823759	0.802902	0.614157
7.25	0.98569	0.983924	0.984841	0.982776	0.976928	0.959195	0.920909	0.904769	0.819874	0.802602	0.619087
7.3125	0.985334	0.983736	0.984325	0.983337	0.976647	0.959878	0.922952	0.907113	0.817622	0.802739	0.614899
7.375	0.985398	0.983816	0.984285	0.983558	0.976679	0.957893	0.921728	0.905047	0.818891	0.801584	0.609466
7.4375	0.985353	0.983992	0.98442	0.983531	0.977521	0.957553	0.920357	0.90568	0.817694	0.802836	0.609426
7.5	0.985952	0.98389	0.984271	0.982786	0.977375	0.959526	0.918531	0.90509	0.816482	0.802461	0.609714
7.5625	0.985194	0.983464	0.984062	0.983987	0.976495	0.959123	0.920222	0.905699	0.818489	0.796304	0.604483
7.625	0.985267	0.983943	0.984054	0.982505	0.976308	0.958695	0.921426	0.904241	0.813747	0.800442	0.604708
7.6875	0.985492	0.983757	0.984449	0.982993	0.976162	0.957018	0.919644	0.904006	0.811502	0.7988	0.603549
7.75	0.985802	0.983591	0.984075	0.982462	0.976773	0.957601	0.920593	0.902381	0.810414	0.798342	0.606411
7.8125	0.985684	0.983732	0.983983	0.982888	0.975978	0.957893	0.919726	0.902661	0.808259	0.794987	0.604979
7.875	0.98492	0.982806	0.98385	0.983375	0.975039	0.957602	0.919995	0.902012	0.812343	0.794308	0.605565
7.9375	0.985411	0.983338	0.984082	0.983057	0.975658	0.9565	0.92139	0.903612	0.810826	0.795089	0.601352
8	0.985098	0.983179	0.98377	0.98344	0.976734	0.957179	0.918702	0.903809	0.810714	0.79199	0.602027
8.0625	0.985068	0.983351	0.983505	0.982977	0.976658	0.958753	0.918868	0.90134	0.812847	0.795653	0.596495
8.125	0.985083	0.982968	0.983683	0.982815	0.976513	0.957991	0.920302	0.90541	0.813608	0.793545	0.595189
8.1875	0.984901	0.982505	0.984002	0.982971	0.976051	0.957133	0.917807	0.903725	0.810019	0.791157	0.594266
8.25	0.985078	0.982854	0.983437	0.982538	0.975225	0.957116	0.919055	0.903274	0.808461	0.794777	0.59864
8.3125	0.985501	0.982739	0.983837	0.982545	0.976265	0.958864	0.917798	0.900968	0.809004	0.790568	0.595487
8.375	0.98531	0.983198	0.984105	0.982445	0.975455	0.958273	0.914888	0.902373	0.809737	0.792629	0.590005
8.4375	0.985013	0.982815	0.983829	0.982694	0.976394	0.957523	0.918122	0.903092	0.806746	0.794961	0.59177
8.5	0.985166	0.982076	0.983881	0.982468	0.975128	0.958532	0.917664	0.901289	0.808095	0.792223	0.590023
8.5625	0.984978	0.982383	0.984244	0.982122	0.976013	0.958413	0.917366	0.902037	0.807817	0.79211	0.591878
8.625	0.984262	0.983002	0.984002	0.982531	0.975386	0.958653	0.918739	0.90155	0.803558	0.789294	0.588649
8.6875	0.984432	0.982409	0.984057	0.982512	0.975511	0.957245	0.917347	0.901652	0.807707	0.791586	0.58976
8.75	0.984988	0.98299	0.984149	0.982346	0.975921	0.958593	0.916902	0.90375	0.806481	0.790634	0.588129
8.8125	0.984707	0.982996	0.983699	0.98303	0.976229	0.957373	0.917651	0.90314	0.80672	0.791617	0.587218
8.875	0.98485	0.982609	0.984199	0.982329	0.975109	0.957517	0.916207	0.901917	0.802048	0.789684	0.58366
8.9375	0.984797	0.98279	0.984569	0.982513	0.976639	0.957555	0.91487	0.903049	0.807077	0.785655	0.583869
9	0.984888	0.983016	0.984286	0.982246	0.976831	0.958083	0.914321	0.90234	0.805373	0.788984	0.583977
9.0625	0.985509	0.98305	0.984788	0.982343	0.975933	0.958393	0.914573	0.904064	0.803103	0.78509	0.582908
9.125	0.985018	0.983255	0.985157	0.982582	0.976636	0.957802	0.915	0.902911	0.803472	0.786676	0.585098
9.1875	0.985293	0.982755	0.985013	0.981419	0.97574	0.95839	0.915818	0.903708	0.804102	0.786457	0.587342
9.25	0.984818	0.983025	0.983829	0.982353	0.975743	0.957625	0.915081	0.903092	0.802327	0.787223	0.585199
9.3125	0.985591	0.983219	0.984469	0.982308	0.975403	0.957238	0.914367	0.901878	0.802186	0.791436	0.582604
9.375	0.985087	0.982794	0.983976	0.98245	0.976309	0.956892	0.914782	0.902346	0.801641	0.788104	0.585597
9.4375	0.98552	0.982903	0.984341	0.982053	0.975854	0.95754	0.913596	0.902117	0.804445	0.785235	0.581563
9.5	0.985348	0.983278	0.984227	0.982311	0.976003	0.957716	0.915159	0.903029	0.799037	0.785232	0.583309
9.5625	0.985467	0.982994	0.984561	0.982079	0.974311	0.958911	0.915937	0.902961	0.80195	0.784691	0.583068
9.625	0.984978	0.982969	0.983667	0.981988	0.975631	0.956939	0.913637	0.901907	0.799094	0.783888	0.583877
9.6875	0.985158	0.98288	0.98421	0.982118	0.975346	0.955546	0.9155	0.903787	0.799696	0.785355	0.579195
9.75	0.985298	0.982634	0.983824	0.982612	0.975488	0.95851	0.914478	0.904513	0.80104	0.786295	0.57766
9.8125	0.984875	0.982637	0.984032	0.981062	0.976439	0.958688	0.913584	0.902777	0.801209	0.78407	0.57733
9.875	0.985223	0.982775	0.984173	0.982178	0.975064	0.957444	0.915908	0.903372	0.798794	0.782097	0.578536
9.9375	0.98474	0.983128	0.983516	0.98192	0.975053	0.95854	0.914917	0.901327	0.802364	0.783537	0.578496
10	0.985163	0.983056	0.984212	0.982206	0.974463	0.957135	0.913409	0.903969	0.798631	0.780448	0.577807
10.0625	0.98523	0.983165	0.984521	0.981785	0.974722	0.956931	0.915205	0.901487	0.802254	0.780076	0.575259
10.125	0.984547	0.983063	0.983789	0.981234	0.97449	0.956371	0.91299	0.899551	0.798256	0.783573	0.573129
10.1875	0.985053	0.983107	0.984015	0.981308	0.973522	0.957337	0.91306	0.90144	0.797089	0.779003	0.571891
10.25	0.98476	0.982747	0.98463	0.981735	0.973627	0.956387	0.913716	0.901893	0.799567	0.778007	0.569389
10.3125	0.984881	0.983234	0.983911	0.982053	0.97366	0.956169	0.912949	0.901699	0.797492	0.779685	0.568486
10.375	0.984769	0.982373	0.984397	0.981631	0.974587	0.956572	0.912334	0.901569	0.793286	0.77677	0.572041
10.4375	0.984781	0.982927	0.984534	0.981788	0.973531	0.956948	0.911362	0.899995	0.795865	0.775778	0.571151
10.5	0.984885	0.982447	0.984531	0.9814	0.973807	0.955732	0.913313	0.900092	0.79684	0.776022	0.573686
10.5625	0.98505	0.983002	0.983993	0.981524	0.973691	0.95616	0.912619	0.89855	0.793968	0.775673	0.571807
10.625	0.984988	0.983084	0.984154	0.981238	0.972739	0.957723	0.911584	0.898266	0.791769	0.775688	0.574413
10.6875	0.984832	0.982513	0.983702	0.98175	0.974353	0.957079	0.911993	0.898412	0.79353	0.778726	0.568916
10.75	0.985198	0.982819	0.983604	0.981456	0.971826	0.957017	0.912531	0.89913	0.79289	0.773747	0.568136
10.8125	0.984941	0.982829	0.983927	0.981327	0.972994	0.958066	0.912859	0.899167	0.791743	0.771598	0.564806
10.875	0.985323	0.982646	0.983745	0.98128	0.97178	0.95664	0.910997	0.899629	0.794042	0.770066	0.565288
10.9375	0.985142	0.98311	0.983714	0.981192	0.972396	0.958275	0.90995	0.898871	0.794957	0.77118	0.568152
11	0.985168	0.982814	0.98385	0.980588	0.972303	0.958406	0.910784	0.899192	0.794323	0.775256	0.565621
11.0625	0.985665	0.982412	0.984467	0.980799	0.973102	0.958109	0.911019	0.896814	0.795166	0.775243	0.564743
11.125	0.985241	0.982719	0.98355	0.980989	0.971746	0.957742	0.907724	0.896467	0.794754	0.772797	0.567423
11.1875	0.985254	0.982635	0.984128	0.98064	0.972122	0.956329	0.909151	0.898521	0.793518	0.774936	0.566837
11.25	0.985083	0.983515	0.984251	0.981151	0.971526	0.957372	0.910264	0.896395	0.790785	0.771904	0.564718
11.3125	0.985123	0.983216	0.984446	0.981035	0.971748	0.955893	0.909892	0.899653	0.79164	0.772425	0.567296
11.375	0.985036	0.983061	0.984493	0.980645	0.972186	0.955707	0.911039	0.896704	0.789518	0.771662	0.567277
11.4375	0.98505	0.983183	0.984408	0.98101	0.971557	0.958312	0.909647	0.895945	0.791495	0.773312	0.568151
11.5	0.985477	0.983	0.984087	0.980512	0.971887	0.95745	0.90845	0.896987	0.78981	0.769621	0.566655
11.5625	0.985617	0.982829	0.984214	0.980644	0.971693	0.957024	0.910145	0.899472	0.788981	0.769775	0.564615
11.625	0.985618	0.982999	0.984169	0.98108	0.971972	0.957488	0.910527	0.898634	0.789218	0.769947	0.565747
11.6875	0.985093	0.98247	0.984322	0.980607	0.971313	0.956088	0.908835	0.899134	0.788787	0.769557	0.561409
11.75	0.985012	0.982596	0.984289	0.980862	0.972392	0.956811	0.909371	0.898813	0.786621	0.770682	0.55766
11.8125	0.985113	0.983096	0.984398	0.980996	0.973262	0.956109	0.907908	0.899469	0.783908	0.769491	0.560504
11.875	0.985566	0.983415	0.984074	0.98035	0.972955	0.955961	0.907635	0.897898	0.779539	0.772517	0.562597
11.9375	0.985511	0.983104	0.984036	0.980167	0.972348	0.957701	0.905521	0.89778	0.779588	0.771978	0.56112
12	0.984857	0.983103	0.984577	0.979396	0.972274	0.958349	0.904651	0.896848	0.778469	0.771157	0.557529
12.0625	0.984946	0.982656	0.984476	0.980099	0.970747	0.957831	0.905665	0.897297	0.779367	0.768382	0.558283
12.125	0.985331	0.982409	0.98416	0.979709	0.970717	0.957359	0.906316	0.900176	0.776072	0.773181	0.560746
12.1875	0.985155	0.982459	0.985063	0.980261	0.972439	0.957518	0.905464	0.898343	0.779411	0.770839	0.555449
12.25	0.985719	0.98282	0.984614	0.980086	0.971758	0.958043	0.904917	0.899252	0.778864	0.771505	0.555942
12.3125	0.985777	0.98246	0.984729	0.980079	0.971619	0.959253	0.904988	0.90119	0.778282	0.76863	0.558971
12.375	0.985446	0.98328	0.985098	0.980931	0.971738	0.959751	0.90604	0.89672	0.778482	0.770979	0.556504
12.4375	0.9855	0.982843	0.984425	0.980114	0.971067	0.960178	0.906597	0.899661	0.777724	0.770607	0.55977
12.5	0.985635	0.982567	0.984309	0.979086	0.969961	0.95827	0.907497	0.897932	0.776223	0.767732	0.551753
12.5625	0.985799	0.982705	0.985546	0.979444	0.970526	0.956843	0.906789	0.898543	0.778086	0.767269	0.551912
12.625	0.985586	0.98272	0.985076	0.97938	0.970582	0.958082	0.906395	0.900588	0.77337	0.767187	0.551367
12.6875	0.985079	0.982467	0.985108	0.979514	0.970395	0.957112	0.903633	0.897437	0.772069	0.765413	0.554506
12.75	0.985454	0.982543	0.985608	0.98021	0.970731	0.959506	0.903334	0.89715	0.774119	0.763448	0.562352
12.8125	0.985935	0.982151	0.9845	0.978963	0.970534	0.960272	0.905516	0.896577	0.774085	0.763775	0.555663
12.875	0.985658	0.982798	0.984305	0.978063	0.969359	0.95787	0.90368	0.897024	0.772424	0.765233	0.555701
12.9375	0.985251	0.983062	0.984897	0.979782	0.970705	0.958649	0.903603	0.896993	0.774054	0.764178	0.551138
13	0.985243	0.982666	0.985131	0.978606	0.970838	0.959238	0.901539	0.895029	0.771052	0.762501	0.554187
13.0625	0.985357	0.982605	0.985668	0.978938	0.97054	0.958359	0.90208	0.896877	0.770343	0.761243	0.550979
13.125	0.98518	0.982035	0.985583	0.978344	0.97139	0.959092	0.902243	0.895874	0.76707	0.760237	0.552363
13.1875	0.985198	0.982184	0.985004	0.978819	0.970653	0.958303	0.902051	0.894627	0.765388	0.761056	0.553255
13.25	0.985722	0.982343	0.985106	0.978119	0.969842	0.959642	0.901539	0.895661	0.76768	0.761761	0.552838
13.3125	0.98554	0.982549	0.985596	0.978119	0.97109	0.958662	0.900464	0.895954	0.766295	0.759555	0.559732
13.375	0.985732	0.982348	0.985243	0.977851	0.970548	0.959359	0.901543	0.894659	0.766584	0.757725	0.553789
13.4375	0.985631	0.982342	0.98472	0.977773	0.970074	0.958522	0.899651	0.893776	0.765966	0.758097	0.556462
13.5	0.985403	0.982395	0.985316	0.978101	0.969066	0.95862	0.901568	0.896823	0.766998	0.759826	0.551431
13.5625	0.985544	0.982127	0.985116	0.978059	0.971826	0.958512	0.90111	0.898679	0.764349	0.757302	0.557239
13.625	0.986093	0.982713	0.98465	0.977626	0.9699	0.958242	0.90023	0.895544	0.762938	0.757646	0.55672
13.6875	0.985909	0.982311	0.984747	0.977652	0.969144	0.95878	0.901535	0.896789	0.759436	0.759183	0.554809
13.75	0.98629	0.982004	0.98496	0.977169	0.969293	0.960171	0.899744	0.895382	0.762716	0.759015	0.553032
13.8125	0.985619	0.982504	0.984987	0.978187	0.970423	0.959348	0.900876	0.894811	0.761507	0.760311	0.550287
13.875	0.985414	0.982386	0.985311	0.97699	0.970178	0.958954	0.902026	0.89579	0.764265	0.759809	0.547158
13.9375	0.985411	0.982225	0.98512	0.977576	0.969138	0.959236	0.903042	0.893819	0.759146	0.758951	0.544005
14	0.985417	0.98233	0.984234	0.977421	0.968564	0.959325	0.899733	0.893844	0.760098	0.760532	0.547091
14.0625	0.985563	0.982286	0.98465	0.977275	0.96976	0.959137	0.902156	0.894614	0.760892	0.761125	0.54845
14.125	0.985695	0.981673	0.984687	0.976716	0.968135	0.958774	0.901612	0.893257	0.761404	0.761341	0.546413
14.1875	0.985704	0.98227	0.984721	0.977165	0.968893	0.959071	0.901654	0.895726	0.759288	0.759359	0.543986
14.25	0.986137	0.982201	0.984336	0.976947	0.969623	0.95852	0.900707	0.895551	0.755086	0.758419	0.54235
14.3125	0.986137	0.982408	0.984568	0.976852	0.968795	0.959736	0.900012	0.895723	0.757175	0.760266	0.540091
14.375	0.985903	0.981822	0.984183	0.977482	0.970518	0.958832	0.900673	0.894674	0.758788	0.758137	0.541797
14.4375	0.985762	0.981783	0.984075	0.976921	0.967465	0.958643	0.898746	0.89541	0.761542	0.758243	0.542243
14.5	0.985331	0.981948	0.984405	0.976842	0.968759	0.959045	0.899265	0.897683	0.760535	0.755153	0.541425
14.5625	0.985659	0.982002	0.984186	0.97696	0.969822	0.958073	0.900936	0.894957	0.759538	0.757949	0.544804
14.625	0.985829	0.981907	0.984533	0.976314	0.967598	0.960291	0.896983	0.896682	0.762442	0.755763	0.544773
14.6875	0.986037	0.982266	0.984919	0.976227	0.969166	0.958277	0.898011	0.897405	0.762773	0.757203	0.542511
14.75	0.985903	0.982453	0.984261	0.975176	0.968394	0.959654	0.898734	0.897701	0.760222	0.755918	0.543826
14.8125	0.985478	0.983212	0.984964	0.976792	0.969768	0.959584	0.898644	0.895831	0.755894	0.757322	0.543061
14.875	0.985743	0.982658	0.984861	0.976173	0.968584	0.958214	0.898634	0.89497	0.756565	0.755675	0.541815
14.9375	0.985603	0.982501	0.984227	0.975972	0.969443	0.956522	0.896691	0.895781	0.755302	0.756851	0.54126
15	0.985474	0.982351	0.984791	0.976302	0.968533	0.95631	0.898428	0.893411	0.755112	0.759048	0.540631
15.0625	0.985905	0.982536	0.984384	0.975331	0.968418	0.956582	0.898987	0.89413	0.755629	0.760057	0.538745
15.125	0.986158	0.981837	0.984144	0.975907	0.969815	0.956703	0.899387	0.895696	0.755255	0.75431	0.538959
15.1875	0.985863	0.982284	0.984649	0.975407	0.970158	0.958364	0.899303	0.894375	0.756644	0.753011	0.531637
15.25	0.985244	0.983269	0.98499	0.97484	0.968849	0.958874	0.899647	0.894067	0.755523	0.754365	0.538403
15.3125	0.985885	0.982924	0.9848	0.975255	0.969406	0.956532	0.89853	0.893923	0.755841	0.752279	0.538054
15.375	0.986162	0.982464	0.984492	0.975115	0.968063	0.958505	0.899426	0.894089	0.754281	0.751692	0.532716
15.4375	0.986904	0.982657	0.984237	0.975485	0.968906	0.955184	0.899396	0.894076	0.757272	0.748977	0.529629
15.5	0.986114	0.982746	0.984276	0.975238	0.967938	0.958293	0.897554	0.892224	0.754605	0.749487	0.532314
15.5625	0.986436	0.982472	0.984177	0.975038	0.96967	0.959246	0.901487	0.891354	0.751615	0.750059	0.536849
15.625	0.985664	0.982761	0.984269	0.974669	0.968931	0.960515	0.899439	0.892095	0.753508	0.749009	0.535266
15.6875	0.986109	0.983053	0.985023	0.97468	0.969106	0.959363	0.901204	0.889494	0.754428	0.747836	0.534521
15.75	0.986095	0.983151	0.984778	0.973567	0.96956	0.956152	0.901386	0.891737	0.751998	0.745139	0.530887
15.8125	0.985781	0.98316	0.985024	0.974889	0.968047	0.958093	0.899874	0.890852	0.750369	0.745608	0.531891
15.875	0.985651	0.983117	0.984441	0.974373	0.96911	0.957946	0.9003	0.890389	0.7501	0.746122	0.528691
15.9375	0.985609	0.982563	0.985156	0.973574	0.969519	0.958253	0.900233	0.888533	0.750599	0.745382	0.523904
16	0.985716	0.982526	0.984683	0.973977	0.969676	0.958044	0.899649	0.892186	0.753234	0.745842	0.529387
16.0625	0.985632	0.982425	0.984885	0.97464	0.969971	0.957747	0.898145	0.891588	0.752124	0.741472	0.529819
16.125	0.985227	0.982898	0.985217	0.973659	0.970255	0.957511	0.899803	0.888857	0.752207	0.74429	0.530534
16.1875	0.985212	0.982696	0.98476	0.975054	0.969106	0.958293	0.898798	0.889585	0.751967	0.743805	0.529616
16.25	0.985566	0.982906	0.984213	0.974857	0.968658	0.959351	0.901763	0.89104	0.754084	0.745022	0.526576
16.3125	0.985537	0.983022	0.984833	0.97407	0.96758	0.959683	0.901495	0.888677	0.750838	0.741522	0.532278
16.375	0.985518	0.982973	0.984745	0.973777	0.969189	0.959213	0.90448	0.890866	0.749614	0.741667	0.529909
16.4375	0.985558	0.983031	0.984688	0.974468	0.969895	0.959874	0.902193	0.890177	0.748354	0.738909	0.531812
16.5	0.985675	0.982703	0.985193	0.973854	0.968425	0.961169	0.902159	0.889113	0.749625	0.740088	0.535983
16.5625	0.98577	0.982605	0.984601	0.973939	0.969149	0.958447	0.903136	0.890907	0.75205	0.742069	0.533819
16.625	0.98565	0.982785	0.984789	0.973391	0.969064	0.959624	0.903232	0.891028	0.750858	0.739725	0.530718
16.6875	0.985433	0.983045	0.984856	0.972987	0.969373	0.957743	0.902684	0.890937	0.750483	0.73528	0.52744
16.75	0.985417	0.982613	0.984272	0.973159	0.969406	0.95844	0.90247	0.889534	0.749452	0.743585	0.53041
16.8125	0.985748	0.981958	0.984618	0.973218	0.968467	0.958497	0.900417	0.89099	0.749531	0.740305	0.528918
16.875	0.985603	0.982405	0.984384	0.972735	0.967984	0.958946	0.902811	0.889539	0.748574	0.741474	0.527994
16.9375	0.986165	0.983172	0.984045	0.972534	0.969285	0.9608	0.902254	0.889598	0.748383	0.739553	0.52532
17	0.985311	0.982579	0.984938	0.972205	0.968185	0.959405	0.901076	0.889734	0.747382	0.742674	0.5284
17.0625	0.985888	0.982777	0.984909	0.972907	0.968332	0.958466	0.902419	0.890076	0.746562	0.741642	0.527377
17.125	0.985592	0.982365	0.984225	0.973227	0.96763	0.957786	0.903962	0.890152	0.74399	0.73595	0.527081
17.1875	0.986326	0.98251	0.984455	0.972784	0.968241	0.958206	0.902522	0.891951	0.744593	0.738153	0.526545
17.25	0.986079	0.982349	0.984434	0.972757	0.966925	0.958713	0.905097	0.891267	0.747604	0.737794	0.525776
17.3125	0.986173	0.981964	0.984237	0.97266	0.967735	0.959881	0.903721	0.889	0.74748	0.738408	0.523822
17.375	0.985892	0.982288	0.984168	0.972635	0.968081	0.961074	0.90321	0.891659	0.748122	0.737025	0.526142
17.4375	0.98582	0.982985	0.984118	0.972158	0.967461	0.958222	0.902823	0.888984	0.745087	0.740018	0.524897
17.5	0.98593	0.982548	0.984264	0.972382	0.967881	0.960089	0.90258	0.890111	0.744018	0.738492	0.531946
17.5625	0.986453	0.982836	0.983417	0.972038	0.968157	0.959991	0.903225	0.889586	0.743515	0.736196	0.526376
17.625	0.985548	0.982725	0.984486	0.971768	0.965792	0.959418	0.903668	0.891525	0.745529	0.73801	0.527514
17.6875	0.98581	0.982395	0.983864	0.971541	0.966956	0.96008	0.903708	0.888582	0.744617	0.734909	0.527612
17.75	0.985483	0.98267	0.984785	0.971458	0.967669	0.959173	0.903348	0.889675	0.743526	0.736592	0.522405
17.8125	0.985962	0.982946	0.984261	0.971577	0.96642	0.959467	0.902518	0.889804	0.743326	0.73914	0.523473
17.875	0.985904	0.982548	0.984756	0.971267	0.966203	0.960625	0.90215	0.88852	0.739469	0.736633	0.524836
17.9375	0.985618	0.982472	0.98428	0.971259	0.966347	0.959341	0.902976	0.889239	0.741774	0.733748	0.524796
18	0.986085	0.982746	0.984289	0.972342	0.965653	0.957013	0.905715	0.890385	0.742276	0.729023	0.526047
18.0625	0.985756	0.982543	0.983459	0.971709	0.967194	0.959858	0.905106	0.890284	0.739472	0.729658	0.525888
18.125	0.985832	0.982946	0.983899	0.970473	0.966565	0.95982	0.904846	0.888576	0.741685	0.731504	0.526713
18.1875	0.985407	0.982912	0.98423	0.971483	0.967118	0.960712	0.904997	0.889542	0.736834	0.730898	0.525535
18.25	0.986398	0.982529	0.984401	0.970716	0.967785	0.958501	0.904154	0.888607	0.740073	0.733027	0.523858
18.3125	0.986117	0.983615	0.984251	0.970733	0.967365	0.960355	0.906421	0.887897	0.742328	0.729603	0.520693
18.375	0.986584	0.982945	0.983913	0.970626	0.966258	0.960654	0.904688	0.890463	0.737308	0.728922	0.523951
18.4375	0.986631	0.982503	0.984025	0.970838	0.967246	0.958543	0.903753	0.891907	0.737788	0.729682	0.521687
18.5	0.986119	0.982652	0.984563	0.971132	0.967151	0.959167	0.904631	0.889042	0.737486	0.731467	0.523547
18.5625	0.986365	0.982535	0.984282	0.971525	0.967574	0.960121	0.903529	0.888092	0.737849	0.731705	0.521404
18.625	0.986681	0.982271	0.983811	0.971492	0.968162	0.961975	0.902578	0.887741	0.738072	0.732844	0.520784
18.6875	0.986879	0.982581	0.983725	0.971129	0.967511	0.960027	0.904165	0.889295	0.73789	0.731587	0.521575
18.75	0.986481	0.98298	0.983706	0.970833	0.966574	0.960082	0.905728	0.890513	0.736493	0.733919	0.519163
18.8125	0.98681	0.983338	0.984046	0.970602	0.966853	0.958955	0.901853	0.888014	0.735695	0.734156	0.518963
18.875	0.986278	0.983256	0.984219	0.970745	0.965749	0.95967	0.902229	0.885797	0.732705	0.737088	0.513464
18.9375	0.986619	0.983255	0.983675	0.970884	0.965782	0.957505	0.902988	0.888308	0.730985	0.735893	0.517789
19	0.986276	0.982977	0.983705	0.970405	0.966472	0.960161	0.903653	0.887041	0.735356	0.731689	0.51935
19.0625	0.986397	0.983078	0.984278	0.971023	0.966223	0.959464	0.903319	0.886597	0.734085	0.72964	0.519989
19.125	0.985964	0.983187	0.984009	0.970648	0.965323	0.958384	0.905629	0.8869	0.734684	0.733155	0.517242
19.1875	0.985993	0.982915	0.984274	0.971035	0.965478	0.95875	0.903444	0.888164	0.733191	0.731191	0.51867
19.25	0.986062	0.983768	0.9845	0.970484	0.965826	0.959721	0.904443	0.887594	0.73205	0.728785	0.518141
19.3125	0.986114	0.98316	0.983621	0.970077	0.9646	0.960373	0.904987	0.886143	0.733752	0.727492	0.519364
19.375	0.985955	0.983025	0.984352	0.970047	0.964326	0.959196	0.904775	0.885683	0.730022	0.726622	0.516631
19.4375	0.986075	0.983031	0.983221	0.969867	0.963786	0.957762	0.902959	0.886908	0.730288	0.72624	0.513309
19.5	0.98556	0.982954	0.983426	0.969821	0.964913	0.960497	0.904038	0.886001	0.733979	0.728143	0.515364
19.5625	0.985985	0.982885	0.983578	0.970181	0.964581	0.959454	0.903355	0.888177	0.732259	0.7233	0.515273
19.625	0.986156	0.982245	0.984018	0.970152	0.964966	0.95938	0.902935	0.885464	0.728637	0.725165	0.511409
19.6875	0.986437	0.98326	0.984786	0.969946	0.965017	0.958658	0.902368	0.88381	0.731965	0.728467	0.514241
19.75	0.985547	0.982654	0.984345	0.970474	0.964548	0.957346	0.901442	0.884715	0.729592	0.725661	0.511076
19.8125	0.985322	0.982982	0.983975	0.970236	0.964267	0.957738	0.899771	0.883976	0.731063	0.723461	0.513245
19.875	0.985888	0.982603	0.984531	0.969479	0.96348	0.957725	0.90125	0.885782	0.727277	0.726209	0.510776
19.9375	0.985696	0.983038	0.984428	0.969676	0.96438	0.95813	0.901279	0.885742	0.728375	0.725696	0.507985
20	0.985311	0.982517	0.984447	0.969437	0.963639	0.957809	0.900903	0.885905	0.729711	0.722492	0.505704
20.0625	0.985358	0.983423	0.984944	0.968219	0.965001	0.959017	0.899808	0.882579	0.726762	0.72336	0.508806
20.125	0.985643	0.983203	0.984495	0.969108	0.964581	0.959828	0.900651	0.882502	0.724846	0.721188	0.504257
20.1875	0.986216	0.983091	0.984154	0.969221	0.964007	0.957796	0.901622	0.886739	0.727949	0.722586	0.505782
20.25	0.985079	0.98244	0.98445	0.968833	0.964995	0.958265	0.898488	0.883623	0.726099	0.721213	0.506454
20.3125	0.985436	0.982415	0.98413	0.968421	0.965464	0.957962	0.89928	0.884925	0.725112	0.719395	0.50422
20.375	0.985503	0.982245	0.984649	0.968798	0.965135	0.959094	0.899365	0.883854	0.721636	0.716421	0.501318
20.4375	0.985484	0.982482	0.983834	0.968356	0.964224	0.958787	0.901052	0.884735	0.721205	0.715472	0.503597
20.5	0.985393	0.982591	0.984788	0.968552	0.964978	0.959599	0.901681	0.884232	0.722508	0.7158	0.501179
20.5625	0.986264	0.981916	0.984596	0.968742	0.965034	0.959924	0.901712	0.885021	0.722344	0.717856	0.501845
20.625	0.986125	0.983138	0.98417	0.968771	0.966072	0.958322	0.900205	0.886419	0.72396	0.718446	0.499803
20.6875	0.985634	0.982799	0.984321	0.969228	0.965839	0.960144	0.901433	0.885192	0.724609	0.716936	0.497704
20.75	0.985947	0.981966	0.984312	0.968949	0.965917	0.958333	0.901284	0.883138	0.723649	0.713299	0.497024
20.8125	0.985635	0.982618	0.98446	0.968551	0.965848	0.958725	0.900186	0.886514	0.723102	0.716698	0.497118
20.875	0.985678	0.982039	0.984394	0.967986	0.966036	0.958818	0.900261	0.886001	0.719556	0.717376	0.500201
20.9375	0.985976	0.982532	0.985118	0.968719	0.965096	0.958447	0.899718	0.883924	0.720423	0.715517	0.499096
21	0.986211	0.982543	0.984554	0.968508	0.965971	0.958342	0.900208	0.885914	0.718058	0.715883	0.498504
21.0625	0.984598	0.981875	0.984529	0.968911	0.965941	0.957698	0.899351	0.885597	0.717934	0.714485	0.497832
21.125	0.985348	0.983027	0.984736	0.969297	0.965211	0.958248	0.90003	0.885276	0.718697	0.714045	0.498166
21.1875	0.985586	0.982879	0.984093	0.967883	0.963983	0.95808	0.897305	0.886881	0.716566	0.71514	0.496941
21.25	0.985449	0.982695	0.984553	0.968448	0.964911	0.957801	0.90009	0.886778	0.715188	0.718688	0.497957
21.3125	0.985848	0.982656	0.984287	0.967728	0.965574	0.957574	0.897573	0.883834	0.718471	0.714365	0.499496
21.375	0.985413	0.982764	0.984362	0.96837	0.964647	0.958812	0.897979	0.882242	0.721256	0.712359	0.49669
21.4375	0.985543	0.983056	0.98507	0.967928	0.964771	0.958005	0.898681	0.884469	0.719176	0.717334	0.499885
21.5	0.985461	0.982446	0.98558	0.967926	0.964978	0.958396	0.899515	0.883902	0.71524	0.714278	0.500248
21.5625	0.98525	0.982145	0.98472	0.967748	0.965036	0.959138	0.898304	0.882577	0.713954	0.716608	0.503419
21.625	0.985565	0.982644	0.984415	0.968153	0.964373	0.960471	0.895918	0.883861	0.715468	0.710852	0.49833
21.6875	0.98587	0.983005	0.984377	0.967586	0.964566	0.959437	0.895796	0.881859	0.714365	0.712414	0.503777
21.75	0.984707	0.982787	0.985348	0.967416	0.965137	0.959369	0.89511	0.88291	0.716668	0.711422	0.503961
21.8125	0.985896	0.982735	0.984979	0.967576	0.964961	0.957465	0.894551	0.880038	0.718117	0.710555	0.500815
21.875	0.985511	0.982794	0.985011	0.966855	0.964431	0.958774	0.897156	0.882214	0.720506	0.710688	0.500836
21.9375	0.985541	0.982951	0.984296	0.967563	0.9652	0.959124	0.895945	0.881523	0.718622	0.71414	0.506339
22	0.985415	0.982907	0.984962	0.966866	0.96416	0.958763	0.894335	0.880846	0.718547	0.714529	0.50469
22.0625	0.985512	0.983615	0.984059	0.966623	0.964353	0.958766	0.894549	0.879069	0.715776	0.711657	0.502177
22.125	0.985387	0.982674	0.984245	0.966486	0.964534	0.958337	0.893246	0.879358	0.717737	0.712494	0.501137
22.1875	0.985408	0.983177	0.984327	0.965993	0.964744	0.958132	0.894677	0.882163	0.716137	0.706925	0.502054
22.25	0.985676	0.982662	0.984949	0.966282	0.964425	0.957122	0.893127	0.878989	0.717405	0.707753	0.498579
22.3125	0.984597	0.982768	0.984797	0.966402	0.963825	0.958264	0.893518	0.879007	0.716084	0.707089	0.500568
22.375	0.985062	0.982711	0.98503	0.966259	0.964781	0.958783	0.897091	0.880838	0.718102	0.705486	0.502248
22.4375	0.985431	0.983262	0.985136	0.966069	0.96458	0.959398	0.89631	0.876691	0.716921	0.704662	0.499988
22.5	0.985338	0.98293	0.984358	0.966493	0.965031	0.957961	0.896087	0.877549	0.718094	0.702605	0.502166
22.5625	0.98555	0.982822	0.983897	0.966235	0.964232	0.958001	0.897186	0.879516	0.715954	0.702301	0.501408
22.625	0.985725	0.981779	0.984535	0.965156	0.963553	0.960952	0.896182	0.878388	0.718213	0.70158	0.498182
22.6875	0.985258	0.982925	0.984014	0.965562	0.963122	0.956702	0.895424	0.880269	0.718463	0.702606	0.494825
22.75	0.98537	0.983635	0.984354	0.965199	0.963863	0.956539	0.895311	0.87708	0.717185	0.703805	0.497155
22.8125	0.985574	0.982782	0.985285	0.964889	0.963822	0.956867	0.896369	0.875557	0.718006	0.700207	0.495687
22.875	0.985873	0.983058	0.984457	0.964834	0.963593	0.958817	0.89536	0.875935	0.718875	0.698016	0.497438
22.9375	0.985413	0.982843	0.98468	0.964937	0.962503	0.95681	0.896879	0.874373	0.716287	0.693558	0.498129
23	0.984792	0.982817	0.984837	0.96552	0.963272	0.959697	0.896328	0.874713	0.719505	0.695766	0.498935
23.0625	0.98551	0.98298	0.984104	0.964961	0.961796	0.956709	0.897709	0.874575	0.718061	0.694713	0.493846
23.125	0.985261	0.983407	0.983968	0.965209	0.962099	0.957894	0.89754	0.872486	0.719218	0.696022	0.49222
23.1875	0.984668	0.983118	0.984495	0.964674	0.962546	0.958151	0.895598	0.872166	0.717587	0.694811	0.49343
23.25	0.984609	0.982831	0.98498	0.96455	0.96202	0.957199	0.895975	0.870419	0.719832	0.694682	0.496419
23.3125	0.984489	0.983491	0.985827	0.964836	0.962808	0.955234	0.896315	0.871118	0.717918	0.698352	0.49732
23.375	0.98447	0.983388	0.984565	0.964263	0.962938	0.955604	0.89512	0.872103	0.719458	0.696883	0.495774
23.4375	0.984173	0.983446	0.984847	0.964847	0.963242	0.957591	0.894664	0.87292	0.719114	0.696825	0.501217
23.5	0.984204	0.983453	0.984135	0.964375	0.963632	0.956619	0.896444	0.872281	0.718617	0.696203	0.499782
23.5625	0.984576	0.983051	0.984383	0.964218	0.963002	0.956425	0.895103	0.870331	0.720026	0.693184	0.495865
23.625	0.984742	0.983183	0.983908	0.963643	0.961449	0.957507	0.893853	0.871602	0.716388	0.693523	0.494105
23.6875	0.984437	0.983209	0.983834	0.963649	0.961938	0.955065	0.893535	0.869026	0.719711	0.691175	0.492289
23.75	0.984468	0.983258	0.983268	0.963254	0.962892	0.956141	0.894417	0.871734	0.720056	0.693876	0.492143
23.8125	0.984311	0.983827	0.98404	0.963426	0.962062	0.95594	0.893758	0.86921	0.721849	0.692854	0.496609
23.875	0.984046	0.983412	0.984488	0.963536	0.963289	0.957007	0.893957	0.870961	0.717226	0.690419	0.497307
23.9375	0.984142	0.983435	0.98292	0.963503	0.962878	0.956261	0.893025	0.870872	0.717652	0.690134	0.494238
24	0.984317	0.983911	0.983851	0.96349	0.962654	0.959221	0.892276	0.868126	0.715991	0.690194	0.495644
24.0625	0.984548	0.98341	0.984256	0.962537	0.963037	0.958446	0.892015	0.870745	0.714172	0.688531	0.496541
24.125	0.983991	0.982941	0.98285	0.962753	0.963776	0.955867	0.892255	0.870425	0.715783	0.690265	0.495163
24.1875	0.983926	0.98291	0.983944	0.962221	0.96402	0.956304	0.889853	0.868969	0.717268	0.68785	0.494241
24.25	0.983757	0.983135	0.984056	0.962332	0.962614	0.956959	0.889256	0.868429	0.720827	0.687807	0.495676
24.3125	0.983594	0.98304	0.984254	0.96172	0.963143	0.956433	0.890396	0.870468	0.718694	0.687388	0.497772
24.375	0.984177	0.983508	0.983999	0.961827	0.961585	0.957662	0.889676	0.868787	0.717853	0.684354	0.492316
24.4375	0.98384	0.98341	0.984564	0.961763	0.961702	0.956995	0.888233	0.870408	0.715242	0.684813	0.497104
24.5	0.98425	0.982662	0.984028	0.962222	0.963268	0.958224	0.891124	0.870985	0.71443	0.683295	0.495355
24.5625	0.983677	0.982906	0.983876	0.96132	0.962944	0.95812	0.889657	0.868121	0.719319	0.682871	0.495195
24.625	0.98339	0.983027	0.983878	0.961672	0.961107	0.959002	0.889545	0.868807	0.722045	0.684543	0.496134
24.6875	0.983894	0.983436	0.983903	0.961548	0.962363	0.956313	0.890278	0.868448	0.717932	0.682619	0.498888
24.75	0.983336	0.983534	0.983559	0.962506	0.962018	0.957458	0.888667	0.869386	0.719385	0.683686	0.49767
24.8125	0.983471	0.984105	0.983955	0.961199	0.961528	0.956761	0.89007	0.869464	0.722307	0.679994	0.499776
24.875	0.983457	0.983925	0.983603	0.961352	0.963027	0.955359	0.888873	0.869812	0.720389	0.683385	0.502538
24.9375	0.983034	0.983766	0.983504	0.961127	0.96095	0.958205	0.890732	0.869688	0.721783	0.683217	0.502565
25	0.982934	0.98394	0.983073	0.960844	0.963086	0.956309	0.889074	0.869276	0.720541	0.683849	0.501069
25.0625	0.983261	0.984167	0.983832	0.960729	0.962781	0.953495	0.887325	0.865968	0.72176	0.681911	0.500075
25.125	0.983037	0.983087	0.983324	0.960499	0.960642	0.956023	0.888965	0.868268	0.721712	0.682326	0.498817
25.1875	0.983131	0.983342	0.983551	0.960516	0.960244	0.957196	0.888576	0.866438	0.721639	0.68484	0.500381
25.25	0.983563	0.983525	0.983608	0.961201	0.961637	0.956678	0.887957	0.866789	0.718665	0.684166	0.498293
25.3125	0.982943	0.983424	0.983269	0.959723	0.960884	0.955811	0.885922	0.867021	0.719804	0.683401	0.491885
25.375	0.982402	0.983161	0.98313	0.960591	0.96145	0.954175	0.888836	0.865896	0.72121	0.684446	0.498701
25.4375	0.983163	0.983641	0.984175	0.96051	0.962286	0.955813	0.886655	0.866029	0.722952	0.684524	0.49551
25.5	0.982985	0.983661	0.983885	0.960816	0.960926	0.954198	0.886397	0.864696	0.719331	0.687168	0.496509
25.5625	0.982597	0.983396	0.983997	0.95988	0.962056	0.954606	0.887225	0.865363	0.722323	0.68343	0.493089
25.625	0.982654	0.983821	0.983974	0.960245	0.961817	0.955459	0.887393	0.864877	0.721284	0.68293	0.496634
25.6875	0.982933	0.984031	0.984105	0.960139	0.961733	0.954181	0.88805	0.864241	0.722423	0.683116	0.490148
25.75	0.982431	0.984418	0.983274	0.960318	0.962402	0.955584	0.888937	0.862596	0.722164	0.682643	0.491554
25.8125	0.982214	0.984514	0.984133	0.95992	0.961574	0.955925	0.88832	0.861226	0.723287	0.677075	0.494185
25.875	0.98232	0.983734	0.982903	0.959847	0.960531	0.95557	0.886874	0.863521	0.722367	0.682618	0.491668
25.9375	0.98293	0.984634	0.983088	0.959955	0.963396	0.955839	0.889535	0.864331	0.722035	0.678836	0.491043
26	0.98288	0.984158	0.983838	0.959857	0.962433	0.953981	0.886915	0.863249	0.721421	0.679283	0.491442
26.0625	0.982714	0.984196	0.983558	0.959427	0.962038	0.95685	0.890174	0.86425	0.722458	0.68222	0.491157
26.125	0.982406	0.983951	0.983869	0.959195	0.961775	0.955501	0.887465	0.861631	0.723035	0.683688	0.486699
26.1875	0.982827	0.984048	0.983849	0.959306	0.963061	0.953502	0.888344	0.865804	0.721921	0.683568	0.487657
26.25	0.98297	0.983624	0.983275	0.959314	0.96236	0.954661	0.888551	0.863792	0.721442	0.678633	0.489182
26.3125	0.982488	0.984234	0.983726	0.959466	0.962178	0.955261	0.887782	0.863174	0.721371	0.676906	0.484538
26.375	0.98258	0.984215	0.98326	0.958467	0.960901	0.953993	0.887892	0.862629	0.723776	0.677439	0.485353
26.4375	0.982754	0.983802	0.983616	0.958905	0.960865	0.954137	0.886783	0.863605	0.725261	0.672038	0.491635
26.5	0.98254	0.983668	0.983419	0.959273	0.962118	0.95616	0.886861	0.862607	0.719004	0.6744	0.485819
26.5625	0.98301	0.983506	0.983514	0.959162	0.961952	0.95492	0.888116	0.862288	0.722835	0.672191	0.484015
26.625	0.982089	0.983512	0.983351	0.958665	0.961998	0.954813	0.888046	0.860456	0.722305	0.67212	0.486308
26.6875	0.982575	0.983682	0.983656	0.958834	0.961356	0.95489	0.887036	0.862788	0.722589	0.670573	0.486123
26.75	0.982582	0.983997	0.983587	0.958598	0.961769	0.954796	0.885726	0.861754	0.724594	0.671187	0.484544
26.8125	0.982237	0.983965	0.983875	0.958279	0.96191	0.95244	0.88521	0.862087	0.721099	0.669211	0.488784
26.875	0.982271	0.983759	0.983331	0.95854	0.962151	0.954478	0.886384	0.859881	0.719831	0.669878	0.491053
26.9375	0.98198	0.983734	0.983878	0.95817	0.962093	0.952815	0.886761	0.861696	0.724829	0.669973	0.489175
27	0.981918	0.98343	0.983759	0.958344	0.963033	0.952749	0.887587	0.86149	0.720689	0.671245	0.487781
27.0625	0.982151	0.983097	0.984105	0.957739	0.962997	0.952419	0.886747	0.86029	0.720019	0.668592	0.488742
27.125	0.981951	0.983837	0.984217	0.958011	0.962046	0.952847	0.887491	0.860721	0.721313	0.668707	0.489373
27.1875	0.982162	0.984445	0.98396	0.958205	0.961985	0.954309	0.886411	0.858599	0.724003	0.671303	0.485291
27.25	0.982205	0.983834	0.983226	0.95764	0.960801	0.953549	0.886734	0.859129	0.720896	0.671526	0.487203
27.3125	0.982113	0.983745	0.983295	0.957133	0.961426	0.953481	0.887943	0.857918	0.717402	0.670088	0.491117
27.375	0.981935	0.983939	0.982669	0.957498	0.961854	0.953721	0.88901	0.859416	0.718111	0.666976	0.484423
27.4375	0.981633	0.983559	0.984158	0.957404	0.961318	0.952822	0.888273	0.857515	0.722473	0.66676	0.48908
27.5	0.982323	0.984077	0.983162	0.957595	0.960353	0.952764	0.887254	0.860647	0.722749	0.664625	0.486626
27.5625	0.981548	0.983709	0.983073	0.957431	0.961409	0.95255	0.887349	0.858547	0.724146	0.66437	0.486325
27.625	0.982048	0.984416	0.983149	0.957383	0.960992	0.95333	0.886654	0.858867	0.721123	0.663523	0.485019
27.6875	0.981425	0.983707	0.982834	0.957099	0.961212	0.950551	0.887599	0.857603	0.719818	0.666472	0.491154
27.75	0.981436	0.983772	0.983704	0.956637	0.960758	0.949119	0.889233	0.856977	0.720741	0.665161	0.488612
27.8125	0.981275	0.983856	0.984101	0.956497	0.960412	0.950545	0.888277	0.855335	0.720711	0.666075	0.486451
27.875	0.981795	0.984143	0.983584	0.956721	0.960667	0.951172	0.886329	0.856335	0.719499	0.664648	0.488505
27.9375	0.981875	0.984413	0.982567	0.957173	0.960574	0.95164	0.886692	0.8548	0.723064	0.662909	0.487156
28	0.98165	0.984572	0.982959	0.957078	0.962486	0.950465	0.885161	0.856049	0.723394	0.662296	0.489632
28.0625	0.981096	0.984746	0.982297	0.956827	0.96135	0.951529	0.886611	0.856227	0.723933	0.663471	0.486753
28.125	0.981034	0.984234	0.982611	0.956683	0.959335	0.951527	0.886983	0.855881	0.722688	0.661112	0.488346
28.1875	0.981541	0.984543	0.982366	0.956781	0.960897	0.95158	0.887708	0.854062	0.72287	0.662893	0.489321
28.25	0.981573	0.984333	0.982665	0.956795	0.960699	0.951419	0.886624	0.854196	0.722396	0.659262	0.484238
28.3125	0.981423	0.984299	0.982927	0.956509	0.961682	0.952636	0.886691	0.853506	0.725159	0.663682	0.48474
28.375	0.981404	0.984503	0.983198	0.956913	0.960954	0.95138	0.884797	0.854417	0.725121	0.661192	0.487268
28.4375	0.982295	0.984476	0.982369	0.956321	0.961646	0.950814	0.884489	0.854799	0.721095	0.663549	0.488397
28.5	0.981609	0.984266	0.983114	0.956291	0.961461	0.951795	0.883363	0.855165	0.721233	0.660648	0.488394
28.5625	0.981549	0.984365	0.982185	0.955962	0.961865	0.950486	0.883876	0.854513	0.725054	0.659246	0.488936
28.625	0.982201	0.984683	0.982394	0.955964	0.961562	0.952935	0.8836	0.854757	0.726003	0.660062	0.492653
28.6875	0.981768	0.984092	0.983148	0.955399	0.961944	0.952538	0.884279	0.853685	0.726151	0.657508	0.488608
28.75	0.98227	0.984427	0.982821	0.955892	0.961914	0.952224	0.885153	0.85288	0.726435	0.658876	0.493106
28.8125	0.981871	0.984344	0.982414	0.956351	0.961592	0.95273	0.885752	0.854251	0.722998	0.657388	0.493993
28.875	0.981701	0.984277	0.982506	0.955777	0.961352	0.95111	0.884421	0.854911	0.722546	0.655968	0.491926
28.9375	0.981678	0.984094	0.982988	0.956202	0.96166	0.952365	0.885791	0.852598	0.725787	0.659156	0.490404
29	0.981886	0.98379	0.982442	0.955237	0.961001	0.952101	0.886185	0.853571	0.724331	0.657719	0.488988
29.0625	0.98219	0.984393	0.982849	0.955855	0.960967	0.95099	0.887335	0.852552	0.726638	0.65927	0.487124
29.125	0.981655	0.984451	0.982164	0.955822	0.961291	0.951598	0.884725	0.851344	0.728181	0.661521	0.486173
29.1875	0.982197	0.985359	0.981991	0.955353	0.961358	0.950004	0.886435	0.85252	0.726881	0.660279	0.48567
29.25	0.981585	0.984397	0.982389	0.955642	0.960485	0.951966	0.884381	0.853619	0.722807	0.658966	0.483669
29.3125	0.981845	0.984353	0.982716	0.954984	0.961685	0.950915	0.88381	0.853954	0.723868	0.657356	0.48868
29.375	0.981422	0.983875	0.982438	0.954995	0.96162	0.951628	0.885536	0.853116	0.72655	0.657835	0.49385
29.4375	0.981473	0.98376	0.982787	0.955406	0.962328	0.9507	0.884803	0.853589	0.726955	0.656004	0.488068
29.5	0.981991	0.984232	0.982727	0.955076	0.962153	0.951752	0.882724	0.852767	0.72704	0.656754	0.485706
29.5625	0.981726	0.984212	0.983108	0.956035	0.961123	0.950643	0.882055	0.852622	0.721451	0.653808	0.484554
29.625	0.981745	0.984479	0.982424	0.954227	0.959572	0.951607	0.881653	0.854722	0.725796	0.650756	0.48786
29.6875	0.982496	0.984638	0.982818	0.954549	0.959672	0.952176	0.881451	0.851289	0.725486	0.65013	0.487154
29.75	0.981455	0.984767	0.982336	0.954457	0.961054	0.949748	0.881923	0.851892	0.727572	0.654694	0.48675
29.8125	0.981659	0.984162	0.98257	0.954644	0.960631	0.951255	0.881952	0.852787	0.727659	0.655432	0.484825
29.875	0.981563	0.984397	0.983005	0.955156	0.960244	0.951461	0.882418	0.852607	0.726799	0.654427	0.489096
29.9375	0.980992	0.984672	0.982698	0.954005	0.9603	0.952306	0.881943	0.852761	0.733661	0.651708	0.486497
30	0.981798	0.983903	0.982634	0.954339	0.96015	0.952731	0.882849	0.850878	0.724552	0.650412	0.484438
30.0625	0.981543	0.98448	0.983345	0.953473	0.960991	0.951885	0.881286	0.850416	0.72724	0.646949	0.485128
30.125	0.981583	0.984252	0.982747	0.953963	0.961109	0.952582	0.881701	0.849277	0.726891	0.650422	0.487166
30.1875	0.980905	0.984194	0.983131	0.954657	0.960375	0.950381	0.880422	0.853283	0.726715	0.647248	0.488631
30.25	0.981161	0.984499	0.982257	0.954559	0.95958	0.951481	0.880887	0.852579	0.726768	0.649721	0.488755
30.3125	0.981735	0.984692	0.982894	0.953934	0.959514	0.952186	0.880343	0.853005	0.727474	0.649908	0.488573
30.375	0.981713	0.984611	0.982658	0.953252	0.958769	0.952778	0.883801	0.850068	0.728385	0.654283	0.48706
30.4375	0.981369	0.984521	0.983003	0.954049	0.959246	0.950873	0.882195	0.852553	0.72312	0.652039	0.486099
30.5	0.98127	0.983974	0.983365	0.953338	0.959434	0.951432	0.878818	0.852258	0.726459	0.650757	0.49116
30.5625	0.981246	0.984254	0.983296	0.952797	0.960181	0.951713	0.881114	0.851316	0.723295	0.653852	0.489844
30.625	0.980959	0.984302	0.982382	0.952569	0.960394	0.950845	0.882002	0.851441	0.723286	0.649026	0.492356
30.6875	0.981526	0.984279	0.982613	0.95375	0.959642	0.95015	0.881807	0.851785	0.724787	0.646533	0.495712
30.75	0.981189	0.984468	0.982322	0.954031	0.960022	0.950026	0.880631	0.851313	0.726153	0.64661	0.494871
30.8125	0.981015	0.984417	0.982668	0.953266	0.960525	0.952084	0.878607	0.852285	0.723614	0.646273	0.493973
30.875	0.981437	0.984196	0.982629	0.953511	0.959787	0.952562	0.8769	0.850014	0.724493	0.646808	0.491414
30.9375	0.981131	0.984084	0.982533	0.95315	0.959896	0.951449	0.879728	0.851628	0.721373	0.644303	0.485927
31	0.981516	0.983806	0.982509	0.952639	0.95972	0.950093	0.878763	0.850403	0.72314	0.64289	0.487391
31.0625	0.981752	0.984202	0.982658	0.952844	0.958869	0.951644	0.880363	0.851428	0.72333	0.642553	0.487544
31.125	0.981653	0.984263	0.982278	0.952976	0.959066	0.951456	0.87944	0.850986	0.724551	0.644736	0.486263
31.1875	0.980715	0.984994	0.981301	0.952368	0.957957	0.951225	0.878241	0.850118	0.725623	0.647529	0.488736
31.25	0.981301	0.984079	0.982132	0.952014	0.958255	0.950252	0.876259	0.849848	0.727841	0.648328	0.485724
