# Supplementary material for: Real-time observation of topological defect dynamics mediating two-dimensional skyrmion lattice melting
Source: Nat Nanotechnol. 2025 Aug 4;20(10):1405–11. doi: 10.1038/s41565-025-01977-2 (PMC12534186; doi:10.1038/s41565-025-01977-2)
Supplement: Supplementary file 12 — Statistical source data for Extended Data Fig. 2. [file 41565_2025_1977_MOESM12_ESM.xlsx]

## Sheet: E2_MeltingDiffusivity
t(s)	A(uTpp)	D(um2/s)	D_err(um2/s)	psi6	eta6	xi6(r0)
0	0			0.787796	0.171688	4.26428e+07
0.0625	0			0.796964	0.171567	4.16059e+07
0.125	0			0.802513	0.150541	6.66212e+07
0.1875	0			0.806456	0.162104	2.5145e+07
0.25	0			0.803056	0.163409	6.02054e+07
0.3125	0			0.79155	0.171432	5.96869e+07
0.375	0			0.785956	0.176942	6.27328e+07
0.4375	0			0.786575	0.199992	4.92531e+07
0.5	0			0.794576	0.161531	6.66212e+07
0.5625	0			0.795277	0.160361	2.38485e+07
0.625	0			0.791899	0.158593	1.17235e+08
0.6875	0			0.795487	0.159315	1.12504e+08
0.75	0			0.790011	0.152911	4.1541e+07
0.8125	0			0.772794	0.162179	2.33953e+07
0.875	0			0.787427	0.155864	4.19949e+07
0.9375	0			0.781724	0.141763	3.16909e+07
1	0			0.789828	0.165916	2.11115e+07
1.0625	0			0.799192	0.167722	1705.49
1.125	0			0.790129	0.153138	5.91486e+07
1.1875	0			0.794948	0.158934	3.46168e+07
1.25	0			0.788092	0.171385	1.15226e+08
1.3125	0			0.792195	0.146107	6.42882e+07
1.375	0			0.799802	0.164178	2.46266e+06
1.4375	0			0.791345	0.161231	4.76979e+07
1.5	0			0.787273	0.177093	3.57733e+07
1.5625	0			0.785241	0.165673	2.16195e+08
1.625	0			0.786247	0.136816	1.12246e+08
1.6875	0			0.78971	0.138704	1.16133e+08
1.75	0			0.787847	0.167116	5.44376e+08
1.8125	0			0.789358	0.146029	4.25782e+07
1.875	0			0.792652	0.155371	4.00505e+07
1.9375	0			0.797226	0.160748	5.86176e+07
2	0			0.791189	0.152065	6.3693e+07
2.0625	0			0.787998	0.164117	7.9873e+07
2.125	0			0.789923	0.157083	2.03493e+07
2.1875	0			0.788184	0.134475	4.32912e+07
2.25	0			0.804199	0.159481	6.64268e+07
2.3125	0			0.803429	0.143709	3.58057e+07
2.375	0			0.788934	0.139012	7.78327e+07
2.4375	0			0.792551	0.152971	2.29416e+07
2.5	0			0.785604	0.134778	6.42884e+07
2.5625	0			0.78184	0.184032	5.71594e+07
2.625	0			0.784008	0.136521	6.69455e+07
2.6875	0			0.794718	0.128118	1.16166e+08
2.75	0			0.79418	0.163265	6.42882e+07
2.8125	0			0.791441	0.149105	2.103e+07
2.875	0			0.798619	0.144807	4.16059e+07
2.9375	0			0.79022	0.134974	2.31038e+07
3	0			0.796427	0.14846	2.13667e+08
3.0625	0			0.803107	0.160787	2.1289e+07
3.125	0			0.807155	0.123479	2.30712e+07
3.1875	0			0.804834	0.135374	4.26428e+07
3.25	0			0.804148	0.132933	1.2553e+08
3.3125	0			0.797244	0.144777	1.92093e+07
3.375	0			0.808587	0.1371	3.53845e+07
3.4375	0			0.80682	0.154875	2.35897e+07
3.5	0			0.81251	0.129764	4.15411e+07
3.5625	0			0.813259	0.131062	4.19948e+07
3.625	0			0.802683	0.143078	6.30317e+06
3.6875	0			0.797616	0.15844	2.55339e+07
3.75	0			0.808181	0.141809	2.48858e+07
3.8125	0			0.80149	0.127308	2.49506e+07
3.875	0			0.792536	0.129995	1.25726e+07
3.9375	0			0.789639	0.14018	5.93629e+07
4	0			0.800009	0.146967	6.23442e+07
4.0625	0			0.790763	0.150894	7.49164e+07
4.125	0			0.796524	0.147796	3.75879e+07
4.1875	0			0.80953	0.131502	3.34402e+07
4.25	0			0.798818	0.130121	25322.2
4.3125	0			0.8001	0.140414	2.25073e+08
4.375	0			0.790985	0.150293	3.44315e+07
4.4375	0			0.801979	0.1529	3.42827e+07
4.5	0			0.796303	0.136639	3.79119e+07
4.5625	0			0.788149	0.133445	3.78471e+07
4.625	0			0.792757	0.152459	6.04e+07
4.6875	0			0.800212	0.123348	4.19947e+07
4.75	0			0.78965	0.168781	1.10495e+08
4.8125	0			0.777537	0.141234	3.84952e+07
4.875	0			0.782713	0.152168	2.10298e+07
4.9375	0			0.786259	0.125865	1.87931e+07
5	0			0.794951	0.157732	6.33809e+07
5.0625	0			0.784663	0.134316	3.70502e+07
5.125	0			0.779142	0.160835	4.04392e+07
5.1875	0			0.784444	0.139793	3.53847e+07
5.25	0			0.777112	0.150427	3.62954e+07
5.3125	0			0.783449	0.134467	2.29417e+07
5.375	0			0.788175	0.153183	2.22043e+07
5.4375	0			0.786743	0.161395	3.78471e+07
5.5	0			0.786861	0.1347	3.12678e+07
5.5625	0			0.800427	0.130312	2.54367e+07
5.625	0			0.788922	0.127999	3.74582e+07
5.6875	0			0.786765	0.157948	6.79132e+07
5.75	0			0.793696	0.122615	6.84682e+07
5.8125	0			0.798365	0.150124	4.36797e+07
5.875	0			0.799283	0.124622	671.265
5.9375	0			0.793161	0.125756	2.07706e+07
6	0			0.801582	0.124884	1.05764e+08
6.0625	0			0.784375	0.156141	3.94675e+07
6.125	0			0.78574	0.14807	1.25466e+08
6.1875	0			0.792372	0.144974	2191.15
6.25	0			0.790313	0.125837	3.73613e+07
6.3125	0			0.787943	0.129368	4.15411e+07
6.375	0			0.775823	0.137647	4.16061e+07
6.4375	0			0.785405	0.168078	1.98309e+07
6.5	0			0.780333	0.16419	5.5107e+07
6.5625	0			0.780173	0.176181	6.7399e+06
6.625	0			0.778116	0.159174	6.13071e+07
6.6875	0			0.768526	0.152726	2.28445e+07
6.75	0			0.777242	0.163935	2547.79
6.8125	0			0.770847	0.16229	3484.63
6.875	0			0.780286	0.151506	1.26463e+07
6.9375	0			0.766158	0.13166	2.26176e+08
7	0			0.77437	0.124111	6.64918e+07
7.0625	0			0.762662	0.180488	2.38491e+07
7.125	0			0.766151	0.166089	6.75287e+07
7.1875	0			0.772773	0.161084	6.23442e+07
7.25	0			0.771071	0.145863	4.19948e+07
7.3125	0			0.776572	0.166015	6.64268e+07
7.375	0			0.776354	0.170482	3.73934e+07
7.4375	0			0.767129	0.170199	3.58381e+07
7.5	0			0.772332	0.156714	3.75881e+07
7.5625	0			0.771778	0.178317	2.08678e+07
7.625	0			0.765985	0.166699	3.94026e+07
7.6875	0			0.760206	0.128661	6.6362e+07
7.75	0			0.755736	0.154322	2.49509e+07
7.8125	0	0.625236	0.0570701	0.763146	0.162002	2.50155e+07
7.875	0	0.624818	0.0572954	0.7761	0.168016	3.84954e+07
7.9375	0	0.624347	0.0575989	0.777111	0.187779	3.6551e+07
8	0	0.623901	0.0578536	0.767326	0.178853	1817.66
8.0625	0	0.623457	0.0581021	0.767156	0.147079	6.22795e+07
8.125	0	0.623112	0.0582168	0.776028	0.173508	8.0101e+07
8.1875	0	0.622683	0.0584309	0.774382	0.176657	3.53844e+07
8.25	0	0.622156	0.0587998	0.779473	0.173297	4.1541e+07
8.3125	0	0.621696	0.0590492	0.776035	0.172265	3.84306e+07
8.375	0	0.621139	0.0594561	0.786262	0.155527	3.78471e+07
8.4375	0	0.620553	0.0599119	0.779704	0.183546	7.2713e+07
8.5	0	0.620062	0.0601869	0.777021	0.169114	2.18398e+07
8.5625	0	0.619496	0.0605831	0.776438	0.166129	5.83262e+07
8.625	0	0.619016	0.0608279	0.774071	0.165962	3.9921e+07
8.6875	0	0.618567	0.0610204	0.775524	0.153963	4.1541e+07
8.75	0	0.618123	0.0611987	0.779843	0.133443	3.91969e+07
8.8125	0	0.617735	0.0612998	0.766062	0.174076	1.16263e+08
8.875	0	0.617302	0.0614431	0.755681	0.150579	2.48859e+07
8.9375	0	0.616818	0.0616421	0.766601	0.15143	3.78472e+07
9	0	0.616326	0.0618429	0.764924	0.143721	1.14319e+08
9.0625	0	0.615717	0.0622229	0.782308	0.150486	6.74638e+07
9.125	0	0.615153	0.0625095	0.785137	0.139672	5.43598e+08
9.1875	0	0.614545	0.0628567	0.779031	0.152676	6.69131e+07
9.25	0	0.614	0.0630891	0.778103	0.160845	2.4886e+07
9.3125	0	0.613368	0.0634528	0.775312	0.150539	8.10084e+07
9.375	0	0.612808	0.0636819	0.780253	0.156374	7.6861e+07
9.4375	0	0.612229	0.0639285	0.779168	0.142241	1.18467e+08
9.5	0	0.611595	0.0642506	0.781637	0.167953	6.22144e+07
9.5625	0	0.61101	0.0644775	0.777511	0.160562	6.85654e+07
9.625	0	0.61048	0.064614	0.78592	0.154455	27613.8
9.6875	0	0.609912	0.064789	0.775399	0.148438	2.54046e+07
9.75	0	0.609352	0.064941	0.776216	0.133879	6.46773e+07
9.8125	0	0.608863	0.064995	0.778834	0.15963	3.75879e+07
9.875	0	0.608398	0.065016	0.786452	0.148023	2.19047e+07
9.9375	0	0.607898	0.0650625	0.778034	0.164381	1.26632e+08
10	0	0.607323	0.0651879	0.782533	0.147731	2.30712e+07
10.0625	0	0.606716	0.0653431	0.779882	0.157132	7.58226e+07
10.125	0	0.606112	0.0654813	0.785032	0.135066	4.17359e+07
10.1875	0	0.605519	0.0655918	0.782996	0.148641	4.06987e+07
10.25	0	0.604731	0.0660114	0.776227	0.146414	6.69128e+07
10.3125	0	0.604011	0.066283	0.765876	0.148454	1.72386e+08
10.375	0	0.603326	0.0664755	0.785872	0.143903	1.15162e+08
10.4375	0	0.602645	0.0666498	0.776716	0.14346	2.54044e+07
10.5	0	0.601945	0.0668367	0.777399	0.154726	1.14351e+08
10.5625	0	0.601193	0.0670928	0.76335	0.17917	2.29415e+07
10.625	0	0.60045	0.0673155	0.769836	0.163969	8.29525e+07
10.6875	0	0.599633	0.0676493	0.7698	0.155951	3.92082e+07
10.75	0	0.598815	0.0679651	0.768085	0.161157	2.28445e+07
10.8125	0	0.597972	0.0683062	0.771239	0.164488	4.67906e+07
10.875	0	0.597221	0.0684616	0.760479	0.144949	6.6913e+07
10.9375	0	0.596614	0.0684124	0.759246	0.170094	2.20345e+07
11	0	0.59593	0.0684374	0.764762	0.173817	3.99859e+07
11.0625	0	0.595438	0.068271	0.768304	0.166782	2017.96
11.125	0	0.594886	0.0681325	0.758392	0.168068	629.971
11.1875	0	0.594335	0.0679796	0.770571	0.162681	6.6427e+07
11.25	0	0.593663	0.0679249	0.772505	0.163609	1393.31
11.3125	0	0.592943	0.0679117	0.774986	0.139336	3292.92
11.375	0	0.59229	0.0678118	0.779732	0.162432	3.73934e+07
11.4375	0	0.591607	0.0677377	0.773321	0.146219	7.41388e+07
11.5	0	0.590916	0.0676675	0.775345	0.1356	661.618
11.5625	0	0.590274	0.0675373	0.773327	0.144857	515.751
11.625	0	0.589609	0.067425	0.779139	0.163853	7.16755e+07
11.6875	0	0.589078	0.067198	0.772855	0.11571	694.002
11.75	0	0.588415	0.0670715	0.788158	0.135533	3.63566e+07
11.8125	0	0.587801	0.0668918	0.775766	0.149674	5.44378e+07
11.875	0	0.587186	0.0667073	0.777108	0.161745	3.78471e+07
11.9375	0	0.586643	0.0664659	0.789557	0.148493	446.218
12	0	0.586175	0.0661866	0.794048	0.133971	1029.45
12.0625	0	0.585734	0.0658965	0.781963	0.157469	678.537
12.125	0	0.58539	0.0656035	0.790095	0.147949	2.72188e+07
12.1875	0	0.585111	0.0653287	0.779135	0.141127	1029.62
12.25	0	0.584836	0.0650534	0.772235	0.136591	6168.66
12.3125	0	0.584557	0.0647741	0.778193	0.159671	3.88195e+07
12.375	0	0.584115	0.0644667	0.776638	0.171898	2.33952e+07
12.4375	0	0.583698	0.0641524	0.773838	0.163537	698.71
12.5	0	0.583277	0.0638339	0.780573	0.166942	2.17953e+07
12.5625	0	0.582751	0.0635388	0.773474	0.194924	2.28768e+07
12.625	0	0.582207	0.0632471	0.767623	0.156118	6.01407e+07
12.6875	0	0.581735	0.0629215	0.779445	0.126999	1.58194e+06
12.75	0	0.581227	0.0626021	0.778208	0.129783	2.15741e+08
12.8125	0	0.58074	0.0622698	0.774885	0.146332	2.22425e+07
12.875	0	0.580417	0.0619615	0.774846	0.14732	2392.37
12.9375	0	0.58017	0.0617314	0.780175	0.181324	6.06592e+07
13	0	0.579947	0.061636	0.77381	0.158943	6.22796e+07
13.0625	0	0.57996	0.0616465	0.79064	0.152662	3.74582e+07
13.125	0	0.579676	0.0614415	0.772863	0.156696	3.63568e+07
13.1875	0	0.579412	0.0612281	0.771244	0.162656	2264.48
13.25	0	0.579096	0.0610542	0.774599	0.175058	1269.49
13.3125	0	0.578968	0.0609893	0.762729	0.164546	1819.08
13.375	0	0.578902	0.0610062	0.76542	0.171224	784.862
13.4375	0	0.578909	0.0610061	0.766768	0.131665	489.86
13.5	0	0.578839	0.0610017	0.768733	0.171605	2.54692e+07
13.5625	0	0.578799	0.0610066	0.775888	0.171271	3.46071e+07
13.625	0	0.578566	0.0610536	0.781703	0.159044	1.61047e+07
13.6875	0	0.57813	0.0612044	0.767672	0.162348	5.81967e+07
13.75	0	0.577593	0.0612606	0.751103	0.145652	4481.56
13.8125	0	0.577137	0.0615274	0.768221	0.147968	1.82747e+07
13.875	0	0.576808	0.0618048	0.762704	0.163635	6.44179e+07
13.9375	0	0.576427	0.0621202	0.768698	0.172599	13169
14	0	0.576124	0.0623952	0.77433	0.141137	1.2498e+08
14.0625	0	0.575995	0.0624735	0.772389	0.14187	1115.07
14.125	0	0.575619	0.0627806	0.786368	0.131509	2.39785e+07
14.1875	0	0.575246	0.0631405	0.771019	0.120191	2.20669e+07
14.25	0	0.5749	0.0634206	0.777897	0.130802	1465.04
14.3125	0	0.574383	0.0638861	0.782165	0.131854	4150.81
14.375	0	0.573783	0.0641723	0.771348	0.140091	2.33308e+07
14.4375	0	0.573341	0.0644526	0.777174	0.13563	5.26879e+07
14.5	0	0.573026	0.0647035	0.77717	0.110197	2338.46
14.5625	0	0.572591	0.0649687	0.781282	0.14332	2.13635e+08
14.625	0	0.572174	0.0652601	0.782207	0.133601	4.41333e+07
14.6875	0	0.572047	0.0653415	0.780655	0.170009	3.52872e+07
14.75	0	0.571754	0.0655676	0.781324	0.144302	1183.15
14.8125	0	0.571382	0.0660184	0.781919	0.141424	2.2877e+07
14.875	0	0.570845	0.0666014	0.780787	0.145289	896.327
14.9375	0	0.570275	0.0672927	0.780936	0.150854	1.01876e+08
15	0	0.569869	0.0678578	0.78479	0.126899	653.407
15.0625	0	0.569189	0.0688549	0.774742	0.140723	470.951
15.125	0	0.568614	0.0696395	0.769576	0.139663	1484.28
15.1875	0	0.568007	0.0703511	0.779406	0.146008	9.05348e+07
15.25	0	0.567325	0.0712622	0.781325	0.144707	3.74582e+07
15.3125	0	0.566523	0.0722076	0.775962	0.135881	1771
15.375	0	0.565699	0.0728464	0.78962	0.161392	15157.8
15.4375	0	0.564883	0.0736926	0.790154	0.132678	988.595
15.5	0	0.564239	0.074373	0.779455	0.142126	790.829
15.5625	0	0.563478	0.0748304	0.785885	0.141745	1263.91
15.625	0	0.562935	0.0751883	0.782235	0.142092	835.064
15.6875	0	0.562295	0.0755695	0.773171	0.145213	1063.54
15.75	0	0.561614	0.0759233	0.789014	0.152447	4554.91
15.8125	0	0.560973	0.0762792	0.793179	0.163926	4729.72
15.875	0	0.560497	0.076564	0.78476	0.154532	2588.04
15.9375	0	0.55993	0.0767554	0.784801	0.140039	2.26176e+07
16	0	0.559248	0.0768537	0.773269	0.136267	324202
16.0625	0	0.558595	0.0768618	0.775413	0.156109	1116.85
16.125	0	0.558068	0.0767871	0.781057	0.16438	445.208
16.1875	0	0.557442	0.0767256	0.783979	0.158592	1.00378e+06
16.25	0	0.556826	0.0766612	0.77808	0.165283	5.02271e+06
16.3125	0	0.556024	0.0767007	0.772651	0.153876	2.44324e+07
16.375	0	0.555419	0.0766943	0.773789	0.144611	3879.53
16.4375	0	0.55464	0.0764528	0.776067	0.154656	7.62129e+07
16.5	0	0.553856	0.0761264	0.77992	0.157365	686.291
16.5625	0	0.553199	0.0760621	0.781835	0.143383	675.69
16.625	0	0.552357	0.0759082	0.785113	0.137235	10510.6
16.6875	0	0.551346	0.0755345	0.783862	0.152215	1410.94
16.75	0	0.550372	0.075177	0.786216	0.170794	796.665
16.8125	0	0.549435	0.0743872	0.786281	0.161172	1.47116e+07
16.875	0	0.548541	0.0733907	0.780955	0.157816	2.38491e+07
16.9375	0	0.547649	0.072128	0.779925	0.186129	2625.19
17	0	0.5467	0.0712285	0.785767	0.172411	1383.73
17.0625	0	0.545765	0.0703672	0.781269	0.151714	6.5131e+07
17.125	0	0.545157	0.0700243	0.780979	0.163563	7.73794e+07
17.1875	0	0.544525	0.0696427	0.770246	0.157593	2.81263e+07
17.25	0	0.543873	0.0692113	0.776135	0.171631	2.90986e+07
17.3125	0	0.543122	0.0689705	0.780816	0.179286	7126.06
17.375	0	0.542218	0.0681671	0.77954	0.199627	2.50159e+07
17.4375	0	0.541383	0.0675202	0.778845	0.15794	2162.16
17.5	0	0.540508	0.0666979	0.772983	0.16257	7.23881e+07
17.5625	0	0.539869	0.0662473	0.771319	0.158643	10185.5
17.625	0	0.539068	0.0661634	0.783584	0.167836	3.83981e+07
17.6875	0	0.538355	0.0659509	0.777558	0.136345	1178.07
17.75	0	0.537662	0.0657141	0.776898	0.173355	1.89228e+07
17.8125	0	0.53687	0.0655063	0.77893	0.166585	3.7361e+07
17.875	0	0.535994	0.0653112	0.776938	0.162513	1295.85
17.9375	0	0.535155	0.0647814	0.777276	0.164342	1372.65
18	0	0.534353	0.0644473	0.768935	0.158545	557.392
18.0625	0	0.533674	0.0640855	0.759829	0.17389	3.56438e+07
18.125	0	0.532973	0.0639523	0.772089	0.152379	2.10298e+07
18.1875	0	0.53235	0.0638816	0.761912	0.181585	6.02704e+07
18.25	0	0.531666	0.0639395	0.765331	0.16285	5.70284e+06
18.3125	0	0.531023	0.0640068	0.765502	0.174018	3830.73
18.375	0	0.530447	0.0639975	0.768294	0.189623	2.41733e+07
18.4375	0	0.529867	0.0640591	0.756671	0.173461	3.06697e+08
18.5	0	0.529161	0.0639032	0.760712	0.186774	730.185
18.5625	0	0.5285	0.0637694	0.755639	0.189945	6.84683e+07
18.625	0	0.527942	0.0637644	0.765048	0.17059	2.44326e+07
18.6875	0	0.527167	0.0639544	0.769469	0.165304	3.94346e+07
18.75	0	0.52645	0.0639671	0.757358	0.172573	628.782
18.8125	0	0.52604	0.064112	0.758286	0.172187	1689.57
18.875	0	0.525752	0.0642513	0.755023	0.171951	6.23441e+07
18.9375	0	0.525323	0.0644503	0.753398	0.171534	1181.64
19	0	0.525001	0.0646692	0.763359	0.182142	2.38813e+07
19.0625	0	0.524783	0.0647379	0.760206	0.17242	2141.74
19.125	0	0.524453	0.0647446	0.773356	0.186706	1917.36
19.1875	0	0.524128	0.0647949	0.765296	0.170456	7.65357e+07
19.25	0	0.523832	0.064783	0.773347	0.167149	7.31668e+07
19.3125	0	0.523375	0.0647696	0.772645	0.176751	968.235
19.375	0	0.523048	0.0647569	0.771452	0.163434	2798.48
19.4375	0	0.522706	0.0647915	0.776488	0.167927	5545.35
19.5	0	0.522393	0.0647076	0.775599	0.161008	3.94677e+07
19.5625	0	0.521914	0.0644199	0.778829	0.157404	2.12334e+08
19.625	0	0.521366	0.0639216	0.76709	0.188281	1.2809e+08
19.6875	0	0.520869	0.0634671	0.767686	0.184646	2.41082e+07
19.75	0	0.520432	0.0629516	0.765508	0.170644	3.68753e+07
19.8125	0	0.52009	0.0625261	0.76194	0.196367	6.121e+07
19.875	0	0.519628	0.0619069	0.769483	0.187598	3.86574e+07
19.9375	0	0.519028	0.0608848	0.772526	0.153494	2.5534e+07
20	0	0.518423	0.0599932	0.764254	0.169501	2.2326e+07
20.0625	0	0.517685	0.0591476	0.77467	0.152461	3.59033e+07
20.125	0	0.517028	0.0583888	0.785216	0.177717	3534.99
20.1875	0	0.516364	0.0574788	0.779176	0.187115	3.76202e+07
20.25	0	0.515695	0.0565678	0.779226	0.186477	7.31667e+07
20.3125	0	0.515117	0.0556484	0.771892	0.170574	1.36421e+07
20.375	0	0.514479	0.0546425	0.773319	0.168201	3.89168e+07
20.4375	0	0.51376	0.0532125	0.77031	0.193515	13963.1
20.5	0	0.512985	0.051874	0.762202	0.169081	4392.41
20.5625	0	0.512409	0.0509479	0.775208	0.162279	699.073
20.625	0	0.511894	0.0502293	0.778826	0.169396	566.997
20.6875	0	0.511472	0.0496712	0.773927	0.180873	2.50158e+07
20.75	0	0.511033	0.049128	0.768768	0.182603	3.79767e+07
20.8125	0	0.510704	0.0485097	0.766572	0.168968	7.36855e+07
20.875	0	0.510334	0.047968	0.755739	0.157988	1.42569e+06
20.9375	0	0.509987	0.0475865	0.760939	0.157625	3.58058e+07
21	0	0.509654	0.0472107	0.76467	0.167821	3.7588e+07
21.0625	0	0.509607	0.0471406	0.770783	0.161176	3.53201e+07
21.125	0	0.509568	0.0470758	0.769724	0.175416	4.14827e+08
21.1875	0	0.509484	0.0469753	0.781894	0.192968	1.43875e+07
21.25	0	0.509601	0.0471173	0.77876	0.155589	715.294
21.3125	0	0.509684	0.0471603	0.782787	0.180179	1.43871e+07
21.375	0	0.50981	0.0472535	0.774316	0.185621	2.13864e+07
21.4375	0	0.509628	0.0471751	0.784763	0.186481	734.045
21.5	0	0.509503	0.0470684	0.773349	0.174452	2257.73
21.5625	0	0.509527	0.0470903	0.777749	0.179815	3.63565e+07
21.625	0	0.509458	0.0469974	0.775274	0.178666	2313.12
21.6875	0	0.509418	0.0469467	0.768605	0.153416	737.416
21.75	0	0.509306	0.0468472	0.777261	0.156021	1.59748e+08
21.8125	0	0.509217	0.0467298	0.777553	0.163289	3025.57
21.875	0	0.509398	0.0469833	0.773118	0.15873	1.11014e+08
21.9375	0	0.509508	0.0471027	0.767748	0.162121	4677.76
22	0	0.509504	0.0470988	0.769614	0.163987	1065.84
22.0625	0	0.509384	0.0469449	0.765905	0.161759	2.43999e+07
22.125	0	0.509372	0.0469305	0.778242	0.161584	3.94348e+07
22.1875	0	0.509346	0.046912	0.772093	0.137412	3989.88
22.25	0	0.509355	0.0469158	0.785287	0.13151	7.21301e+07
22.3125	0	0.509457	0.0469192	0.784316	0.156006	2.49184e+07
22.375	0	0.509707	0.0470151	0.780789	0.142481	1.41929e+07
22.4375	0	0.509771	0.0470199	0.782245	0.163574	4.64343e+07
22.5	0	0.509598	0.0469422	0.788611	0.15704	7.0303e+07
22.5625	0	0.509303	0.0468194	0.781594	0.163713	3005.33
22.625	0	0.508966	0.0468375	0.78941	0.16264	17192.4
22.6875	0	0.508622	0.0468383	0.780017	0.144818	4.05693e+07
22.75	0	0.508348	0.0468484	0.785129	0.165521	6.27328e+07
22.8125	0	0.508021	0.0469364	0.76966	0.153635	7.99714e+07
22.875	0	0.507806	0.0470256	0.771951	0.156719	8943.16
22.9375	0	0.507467	0.0472553	0.769802	0.163373	5.62523e+07
23	0	0.507168	0.0474481	0.774268	0.176857	3.86249e+07
23.0625	0	0.506874	0.0476061	0.779932	0.154017	9.9158e+06
23.125	0	0.50649	0.0477134	0.773944	0.19153	2463.71
23.1875	0	0.506202	0.0479141	0.764782	0.149225	949.871
23.25	0	0.505868	0.0480938	0.764189	0.166929	3.04314e+06
23.3125	0	0.505575	0.0482016	0.764646	0.156407	1.50677e+07
23.375	0	0.505225	0.0484108	0.760097	0.190639	1.27669e+07
23.4375	0	0.504896	0.048628	0.777149	0.154866	7.00562e+07
23.5	0	0.504488	0.0487437	0.768403	0.181697	2.39138e+07
23.5625	0	0.50414	0.0488798	0.773193	0.192352	1.18337e+08
23.625	0	0.503731	0.0490424	0.769275	0.168782	3.83982e+07
23.6875	0	0.503289	0.049249	0.777869	0.174572	7.77684e+06
23.75	0	0.502663	0.0495079	0.77959	0.167663	2.10298e+07
23.8125	0	0.502195	0.0497035	0.778525	0.195915	3.42827e+07
23.875	0	0.501962	0.0497771	0.773374	0.189222	1147.3
23.9375	0	0.501451	0.0501151	0.763823	0.181887	3.75876e+07
24	0	0.501185	0.050253	0.776856	0.163373	1310.13
24.0625	0	0.500979	0.0503573	0.779548	0.185729	1.86959e+07
24.125	0	0.500618	0.050505	0.785713	0.194509	2.29416e+07
24.1875	0	0.500395	0.0505998	0.782577	0.173152	6.53253e+07
24.25	0	0.500024	0.0507341	0.781284	0.197505	1083.6
24.3125	0	0.499667	0.0507891	0.772236	0.1728	1.52947e+07
24.375	0	0.499367	0.0507811	0.770541	0.166728	1400.87
24.4375	0	0.498857	0.0508751	0.763162	0.195957	7.8416e+07
24.5	0	0.498412	0.0509711	0.76647	0.177206	3.8949e+07
24.5625	0	0.498006	0.051113	0.768109	0.20386	467.896
24.625	0	0.497593	0.0512692	0.776231	0.164013	10481.5
24.6875	0	0.497351	0.0513942	0.766264	0.166262	1874.91
24.75	0	0.497132	0.0514424	0.773922	0.172018	1336.46
24.8125	0	0.496986	0.0514772	0.772377	0.191569	1.51e+07
24.875	0	0.49679	0.0514848	0.769508	0.188121	2.359e+07
24.9375	0	0.496649	0.0515288	0.768196	0.184681	1.2994e+07
25	0	0.49645	0.0515449	0.774696	0.170051	956.75
25.0625	0	0.496256	0.0515735	0.772145	0.170037	570.272
25.125	0	0.496201	0.0515765	0.774211	0.176912	2.2585e+07
25.1875	0	0.496209	0.0515791	0.758597	0.206886	6.41605e+06
25.25	0	0.496178	0.0515623	0.768341	0.194887	4.14765e+07
25.3125	0	0.496146	0.0515505	0.768492	0.185889	16348.9
25.375	0	0.496158	0.0515565	0.785864	0.188277	2.90658e+07
25.4375	0	0.496134	0.0515376	0.784591	0.154258	3.45769e+07
25.5	0	0.496085	0.0514944	0.773198	0.171405	8.15267e+07
25.5625	0	0.495972	0.0514292	0.767211	0.147721	1361.78
25.625	0	0.496027	0.0514641	0.76854	0.17684	2.09002e+07
25.6875	0	0.496122	0.0515203	0.766889	0.166521	2413.39
25.75	0	0.496204	0.0515687	0.778005	0.153362	3422.11
25.8125	0	0.496104	0.0515475	0.776686	0.170815	2618.67
25.875	0	0.496242	0.0515281	0.776546	0.198875	4.00505e+07
25.9375	0	0.496446	0.0516014	0.774803	0.160777	6.33809e+07
26	0	0.496595	0.0516648	0.774132	0.163968	2.51454e+07
26.0625	0	0.496901	0.0519152	0.775826	0.176626	1111.66
26.125	0	0.497221	0.0521631	0.769065	0.149125	948.611
26.1875	0	0.49751	0.0522936	0.774761	0.130901	1.43223e+07
26.25	0	0.497754	0.0523904	0.772615	0.15922	1.87284e+07
26.3125	0	0.497988	0.0523987	0.771053	0.163656	2.3136e+07
26.375	0	0.498223	0.0524089	0.787762	0.153742	2476.91
26.4375	0	0.498515	0.0524287	0.780989	0.109053	6.64272e+07
26.5	0	0.498772	0.0525425	0.786332	0.143652	679.405
26.5625	0	0.498802	0.0525609	0.782573	0.15201	3.99857e+07
26.625	0	0.498941	0.0526317	0.773572	0.142302	2.29418e+07
26.6875	0	0.498881	0.0525737	0.772411	0.14162	2.31361e+07
26.75	0	0.498757	0.0525053	0.771862	0.158951	1.15162e+08
26.8125	0	0.498572	0.0524247	0.767763	0.133714	2.49508e+07
26.875	0	0.498591	0.0524321	0.766226	0.152505	10109.1
26.9375	0	0.498677	0.0524592	0.773461	0.121776	2.59878e+07
27	0	0.498625	0.052443	0.765876	0.145506	1147.96
27.0625	0	0.498547	0.0524345	0.767238	0.125773	3.06537e+07
27.125	0	0.498526	0.0524302	0.751069	0.138516	1.21837e+07
27.1875	0	0.498503	0.0524205	0.759223	0.167235	2.30716e+07
27.25	0	0.498453	0.0524076	0.7623	0.145989	2.28121e+07
27.3125	0	0.498306	0.0523096	0.768058	0.143203	8682.61
27.375	0	0.498247	0.0522949	0.77379	0.163303	2.55341e+07
27.4375	0	0.498123	0.0522537	0.776794	0.151616	6.69128e+07
27.5	0	0.497916	0.052227	0.766132	0.157274	2.20993e+07
27.5625	0	0.497698	0.0521292	0.753922	0.173331	6.68805e+07
27.625	0	0.497407	0.0519417	0.753474	0.130371	2.72513e+07
27.6875	0	0.497103	0.0517119	0.75493	0.135992	6.86954e+07
27.75	0	0.496576	0.051347	0.760488	0.127659	3.92082e+07
27.8125	0	0.496004	0.0508212	0.764159	0.134085	3.72385e+07
27.875	0	0.495472	0.0502582	0.761746	0.132778	7.72499e+07
27.9375	0	0.495039	0.0496901	0.771676	0.105049	6.27979e+07
28	0	0.494747	0.0494385	0.765617	0.108575	3.52528e+07
28.0625	0	0.494381	0.0491435	0.768501	0.137962	1.06867e+08
28.125	0	0.494036	0.0488484	0.772011	0.147101	2162.85
28.1875	0	0.494007	0.0488151	0.76975	0.122954	2.07385e+07
28.25	0	0.494093	0.0489298	0.75937	0.131507	4.38095e+07
28.3125	0	0.493962	0.048779	0.762941	0.11583	2.51451e+07
28.375	0	0.494032	0.0488835	0.772353	0.149546	3.53847e+07
28.4375	0	0.493919	0.0487573	0.767977	0.147872	2.50156e+07
28.5	0	0.493654	0.0483606	0.769782	0.139175	1.09501e+07
28.5625	0	0.493381	0.0479092	0.765597	0.138444	2.39139e+07
28.625	0	0.493287	0.0477632	0.770479	0.140206	2.23262e+07
28.6875	0	0.49292	0.0470389	0.758666	0.149977	3.7588e+07
28.75	0	0.492733	0.0467486	0.763105	0.157639	3922.11
28.8125	0	0.492586	0.0464815	0.768376	0.15541	7.46896e+07
28.875	0	0.492508	0.0463604	0.761601	0.148552	3.37002e+06
28.9375	0	0.492399	0.0461539	0.772787	0.163381	20170.4
29	0	0.492467	0.0462593	0.76169	0.160683	6.50663e+07
29.0625	0	0.492526	0.0463791	0.763678	0.14184	6.25358e+06
29.125	0	0.492554	0.0464312	0.765159	0.132876	6.27978e+07
29.1875	0	0.492683	0.0466802	0.767107	0.130375	5.60578e+07
29.25	0	0.492874	0.0469608	0.759552	0.127265	7.16115e+07
29.3125	0	0.493239	0.0473905	0.7772	0.151679	6.22795e+07
29.375	0	0.493484	0.0476066	0.760249	0.156869	3.6357e+07
29.4375	0	0.493695	0.0476832	0.764563	0.169978	2.23584e+07
29.5	0	0.493899	0.0477513	0.76238	0.150357	1.0894e+08
29.5625	0	0.494154	0.0478358	0.777395	0.157797	3.79119e+07
29.625	0	0.494379	0.0479108	0.773015	0.15411	2107.07
29.6875	0	0.494569	0.0481148	0.774009	0.134328	6.58439e+07
29.75	0	0.49506	0.0485679	0.768925	0.141239	1.73684e+07
29.8125	0	0.495491	0.0488086	0.759803	0.140758	1.08098e+08
29.875	0	0.495829	0.0489986	0.756987	0.13341	1.13088e+08
29.9375	0	0.496337	0.04921	0.778003	0.130709	6.95375e+07
30	0	0.49688	0.0496486	0.76058	0.104216	2.59229e+07
30.0625	0	0.497265	0.0498724	0.775746	0.117202	1.51652e+07
30.125	0	0.497757	0.0503309	0.764922	0.116461	4.58833e+07
30.1875	0	0.498197	0.0506475	0.764222	0.142789	4.17356e+07
30.25	0	0.498654	0.0509512	0.76515	0.14367	7081.57
30.3125	0	0.498941	0.0512429	0.758395	0.142304	4.36152e+07
30.375	0	0.499396	0.0516205	0.771163	0.139381	6.6362e+07
30.4375	0	0.500094	0.0520689	0.767368	0.139808	4.368e+07
30.5	0	0.500815	0.0523741	0.76736	0.146624	2.50157e+07
30.5625	0	0.50157	0.0525408	0.770929	0.156621	2.2942e+07
30.625	0	0.502243	0.0526426	0.772192	0.135137	3129.84
30.6875	0	0.503122	0.0525069	0.776988	0.129446	2.24233e+07
30.75	0	0.504169	0.0531064	0.766494	0.158862	4.2643e+07
30.8125	0	0.505088	0.0534706	0.743557	0.149073	5.87148e+07
30.875	0	0.506009	0.053431	0.761875	0.144338	1.05636e+07
30.9375	0	0.506953	0.0533235	0.768551	0.133874	1.16166e+08
31	0	0.507872	0.0535762	0.769544	0.16536	3.63079e+07
31.0625	0	0.50886	0.0536269	0.767677	0.167703	5.60255e+07
31.125	0	0.509773	0.0538152	0.772855	0.141085	4.06987e+07
31.1875	0	0.51054	0.0539543	0.749822	0.135987	2.22932e+07
31.25	0	0.511175	0.0541258	0.76526	0.154393	1522.12
31.3125	0	0.511933	0.0544219	0.759208	0.141981	1.27604e+08
31.375	0	0.512621	0.0545667	0.7633	0.165688	3.76207e+07
31.4375	0	0.513219	0.054576	0.748189	0.154597	5.91686e+07
31.5	0	0.513634	0.0545314	0.754208	0.145101	6.13072e+07
31.5625	0	0.514017	0.0545143	0.756847	0.127311	1.25531e+08
31.625	0	0.514343	0.0544542	0.74335	0.154156	7.31344e+07
31.6875	0	0.514607	0.0544288	0.751666	0.176224	2.44322e+07
31.75	0	0.514859	0.0545223	0.754044	0.161001	4.35826e+07
31.8125	0	0.515142	0.0545607	0.761765	0.143752	3.63566e+07
31.875	0	0.515371	0.0545673	0.752582	0.208333	2.0868e+07
31.9375	0	0.515649	0.0544219	0.75411	0.15038	4.46187e+07
32	0	0.515958	0.0544429	0.742136	0.170661	3.78471e+07
32.0625	0	0.516198	0.0544219	0.749341	0.153342	6.90194e+07
32.125	0	0.516494	0.0544683	0.741067	0.166633	4.3615e+07
32.1875	0	0.516752	0.0544418	0.748044	0.166565	6.33163e+07
32.25	0	0.517071	0.0543495	0.754263	0.165769	6.63622e+07
32.3125	0	0.517356	0.0542009	0.756059	0.136125	3.84305e+07
32.375	0	0.517752	0.0541163	0.751902	0.149273	6.58436e+07
32.4375	0	0.518055	0.054204	0.75019	0.186154	1753.06
32.5	0	0.518147	0.0542255	0.751218	0.161832	1032.48
32.5625	0	0.518152	0.0542275	0.751067	0.172127	529.157
32.625	0	0.518335	0.0542306	0.753965	0.153337	480.587
32.6875	0	0.518599	0.0542737	0.752986	0.166875	1.208e+08
32.75	0	0.518667	0.0542722	0.749815	0.167992	1152.23
32.8125	0	0.518842	0.0543077	0.755114	0.146679	2.17751e+07
32.875	0	0.518898	0.0543042	0.763609	0.162669	6.42883e+07
32.9375	0	0.51909	0.0542213	0.760435	0.178824	874.104
33	0	0.519109	0.054212	0.758686	0.166516	6.66215e+07
33.0625	0	0.519034	0.0542657	0.771501	0.17298	4.17359e+07
33.125	0	0.519006	0.0542807	0.76034	0.152643	6.0724e+07
33.1875	0	0.51893	0.0543109	0.752986	0.174808	6.14692e+07
33.25	0	0.51906	0.0541747	0.756045	0.148342	1.6072e+07
33.3125	0	0.519131	0.0541209	0.747062	0.175271	1.45815e+07
33.375	0	0.519174	0.0540893	0.753642	0.180657	4564.27
33.4375	0	0.51939	0.0539411	0.754998	0.153333	957.166
33.5	0	0.519529	0.0537837	0.757288	0.17863	2.51452e+07
33.5625	0	0.519537	0.0537768	0.753543	0.15778	706.62
33.625	0	0.519743	0.0536512	0.750784	0.171486	3.00703e+07
33.6875	0	0.519704	0.0536813	0.765701	0.156291	766.889
33.75	0	0.519736	0.0536468	0.757467	0.154329	5.41139e+06
33.8125	0	0.519824	0.05357	0.754206	0.155314	4.25781e+07
33.875	0	0.520056	0.0533529	0.76912	0.146202	5.92335e+07
33.9375	0	0.520197	0.0531983	0.75071	0.129967	4.25456e+07
34	0	0.520323	0.0530918	0.748594	0.166108	821.643
34.0625	0	0.520481	0.052943	0.756163	0.147199	4.0472e+07
34.125	0	0.520578	0.052845	0.747864	0.141729	113525
34.1875	0	0.520717	0.0527283	0.762015	0.150087	1.17235e+08
34.25	0	0.520847	0.0526155	0.762295	0.144498	5.70623e+07
34.3125	0	0.521138	0.052228	0.77164	0.172593	3.4348e+07
34.375	0	0.521361	0.0519819	0.768875	0.175367	3.19513e+07
34.4375	0	0.521377	0.0519612	0.774173	0.151047	2.54692e+07
34.5	0	0.521468	0.0518714	0.764018	0.15138	4.1736e+07
34.5625	0	0.521561	0.0517489	0.753397	0.130758	2.54691e+07
34.625	0	0.521804	0.0515124	0.754082	0.141173	3.74583e+07
34.6875	0	0.521858	0.0514727	0.754512	0.152501	4.17356e+07
34.75	0	0.521882	0.0514549	0.772241	0.169117	8453.47
34.8125	0	0.521957	0.0513984	0.758714	0.149286	2.19051e+07
34.875	0	0.521878	0.051463	0.774027	0.155754	1032.6
34.9375	0	0.521948	0.0514019	0.770512	0.154688	2.49182e+07
35	0	0.521971	0.0513864	0.769168	0.151663	6.85655e+07
35.0625	0	0.52197	0.0513881	0.761696	0.170253	6.2474e+07
35.125	0	0.521918	0.0514158	0.774244	0.166741	2.29418e+07
35.1875	0	0.52178	0.0515193	0.763478	0.169922	5848.43
35.25	0	0.521762	0.0515237	0.761402	0.156448	4.17358e+07
35.3125	0	0.521788	0.051523	0.751582	0.160107	2.90981e+07
35.375	0	0.521653	0.0515182	0.759414	0.133994	2.07641e+08
35.4375	0	0.521511	0.051475	0.76476	0.129615	4.19948e+07
35.5	0	0.521486	0.051465	0.75868	0.148454	9.18308e+07
35.5625	0	0.52141	0.0514389	0.766434	0.167532	5.09381e+07
35.625	0	0.521398	0.0514367	0.773275	0.156914	7.47871e+07
35.6875	0	0.52149	0.0514078	0.771414	0.140885	497.18
35.75	0	0.52149	0.0514081	0.778241	0.177559	644.863
35.8125	0	0.521498	0.0514069	0.78819	0.167536	652.323
35.875	0	0.521552	0.0514015	0.792455	0.156128	8199.53
35.9375	0	0.521443	0.0514077	0.789207	0.173265	833.893
36	0	0.521335	0.0514359	0.771923	0.17283	677.513
36.0625	0	0.521109	0.0515165	0.778615	0.174663	2.19047e+07
36.125	0	0.521153	0.051509	0.774663	0.177998	1705.24
36.1875	0	0.521027	0.0515433	0.775813	0.168507	4.21243e+07
36.25	0	0.520972	0.0515536	0.761006	0.202024	3402.6
36.3125	0	0.520886	0.0515653	0.77783	0.162326	1.24558e+08
36.375	0	0.520718	0.0516455	0.775057	0.173428	6.02702e+07
36.4375	0	0.5204	0.0516396	0.761873	0.180409	3.75881e+07
36.5	0	0.52028	0.0516415	0.773477	0.156798	4.14765e+07
36.5625	0	0.520121	0.0517069	0.768839	0.148558	6.539e+07
36.625	0	0.520002	0.051738	0.776064	0.173188	6.69455e+07
36.6875	0	0.519639	0.0516759	0.781518	0.132063	3.74582e+07
36.75	0	0.519335	0.05152	0.785547	0.162553	1.09523e+07
36.8125	0	0.519101	0.0514888	0.784349	0.169488	50099.7
36.875	0	0.518839	0.0513374	0.784401	0.151462	1.23137e+07
36.9375	0	0.518556	0.0513909	0.782969	0.157613	4.92839e+07
37	0	0.518219	0.0513933	0.769937	0.185643	2.11274e+07
37.0625	0	0.518074	0.0514765	0.77603	0.194652	3.84952e+07
37.125	0	0.517927	0.0514828	0.781034	0.164614	392.283
37.1875	0	0.517711	0.0514405	0.780166	0.171088	6.24736e+07
37.25	0	0.517357	0.0514283	0.779352	0.172841	697.094
37.3125	0	0.516973	0.0514338	0.774248	0.164115	2866.86
37.375	0	0.516719	0.0514938	0.779617	0.166058	274116
37.4375	0	0.516466	0.0514349	0.772142	0.178108	6.75287e+07
37.5	0	0.516109	0.0511811	0.771709	0.17432	752.234
37.5625	0	0.515873	0.0510479	0.762018	0.170763	3.57734e+07
37.625	0	0.515715	0.0509613	0.767333	0.165496	4276.19
37.6875	0	0.515586	0.0509034	0.767433	0.158009	2229.05
37.75	0	0.515394	0.0508257	0.759371	0.162158	2.54693e+07
37.8125	0	0.515401	0.0508293	0.762672	0.178459	1190.31
37.875	0	0.515382	0.0508241	0.756794	0.161793	2645.14
37.9375	0	0.515313	0.0508244	0.7672	0.168244	859.599
38	0	0.515091	0.0507547	0.774798	0.177624	3.94673e+07
38.0625	0	0.514946	0.0507892	0.765158	0.188575	2057.58
38.125	0	0.514799	0.0508594	0.771159	0.16327	15577.7
38.1875	0	0.514742	0.0508928	0.766216	0.183839	435.207
38.25	0	0.514799	0.0508442	0.768505	0.19142	543.465
38.3125	0	0.514863	0.0507922	0.767606	0.177034	778.702
38.375	0	0.514916	0.0507547	0.769427	0.160871	1.09005e+08
38.4375	0	0.515073	0.0506285	0.766129	0.17273	2.44324e+07
38.5	0	0.515177	0.0505447	0.761128	0.170273	1828.1
38.5625	0	0.515367	0.0503256	0.76697	0.159598	2413.6
38.625	0	0.515432	0.0502371	0.767704	0.166521	3188.47
38.6875	0	0.515525	0.0501274	0.756832	0.183091	924.084
38.75	0	0.515772	0.0499318	0.762879	0.194555	21969.1
38.8125	0	0.515991	0.0497055	0.762268	0.17966	260.665
38.875	0	0.516053	0.049618	0.76237	0.19461	593.5
38.9375	0	0.516145	0.0495189	0.762103	0.181286	2147.85
39	0	0.516309	0.0493097	0.771	0.177453	643.505
39.0625	0	0.516568	0.0490345	0.774946	0.156798	270.394
39.125	0	0.516803	0.0488055	0.768952	0.184057	370.019
39.1875	0	0.517024	0.0485893	0.778066	0.17626	668.283
39.25	0	0.517171	0.0483902	0.768135	0.190077	601.963
39.3125	0	0.51738	0.0481048	0.769606	0.147729	2.43676e+07
39.375	0	0.517673	0.0476342	0.766917	0.181334	559.55
39.4375	0	0.517876	0.0473372	0.763779	0.191873	297.441
39.5	0	0.517897	0.0473115	0.777476	0.199846	365.789
39.5625	0	0.518254	0.0467897	0.772042	0.168475	361.623
39.625	0	0.518446	0.0465746	0.756777	0.19461	2845.91
39.6875	0	0.518546	0.0464529	0.770475	0.187019	990.922
39.75	0	0.518646	0.0463002	0.770834	0.188146	449.064
39.8125	0	0.518586	0.0463973	0.781653	0.190583	407.157
39.875	0	0.518664	0.0462725	0.779988	0.180641	29485.3
39.9375	0	0.518833	0.0460882	0.762205	0.189364	950.451
40	0	0.518744	0.0462169	0.754815	0.167684	692.937
40.0625	0	0.518897	0.0459715	0.761851	0.166729	340.956
40.125	0	0.518909	0.0459497	0.768295	0.163442	840.063
40.1875	0	0.518864	0.0460436	0.772128	0.154298	601.426
40.25	0	0.518853	0.0460655	0.765651	0.171881	711.37
40.3125	0	0.518842	0.0460851	0.776649	0.147896	376.622
40.375	0	0.518798	0.0461483	0.779266	0.155399	456.151
40.4375	0	0.518771	0.0461802	0.787199	0.157142	268.425
40.5	0	0.518642	0.0463599	0.778093	0.159618	253.917
40.5625	0	0.5185	0.046585	0.788819	0.158651	526.59
40.625	0	0.518347	0.0468151	0.786382	0.167614	7.793e+07
40.6875	0	0.518215	0.0470148	0.777734	0.179494	2252.51
40.75	0	0.517946	0.0473864	0.775432	0.17881	365.605
40.8125	0	0.517684	0.047582	0.775967	0.181172	2226.36
40.875	0	0.517315	0.0479199	0.769333	0.160145	547.493
40.9375	0	0.517022	0.0481792	0.765585	0.172941	372.953
41	0	0.516677	0.0484306	0.760307	0.188904	392.707
41.0625	0	0.51645	0.0484767	0.77361	0.174171	314.944
41.125	0	0.51607	0.0487008	0.773375	0.164085	8149.01
41.1875	0	0.515827	0.0488762	0.773723	0.176811	3.53839e+07
41.25	0	0.515458	0.049075	0.767992	0.195236	461.037
41.3125	0	0.515097	0.0492388	0.773793	0.179674	2.95523e+07
41.375	0	0.514712	0.0494456	0.778387	0.201917	1017.59
41.4375	0	0.514465	0.0496997	0.774773	0.181286	2.76723e+07
41.5	0	0.514208	0.0499081	0.777296	0.217178	996.579
41.5625	0	0.513912	0.0499725	0.772482	0.169981	506.788
41.625	0	0.513503	0.0502001	0.78882	0.165451	2918.6
41.6875	0	0.512956	0.0502495	0.778645	0.186659	1.06607e+07
41.75	0	0.512406	0.0502957	0.787662	0.158858	3745.87
41.8125	0	0.512081	0.0502692	0.779348	0.168211	5.81964e+07
41.875	0	0.511734	0.0503139	0.775531	0.180857	724.494
41.9375	0	0.511435	0.0504325	0.779907	0.18771	750.747
42	0	0.511041	0.0506733	0.77002	0.21011	3438.5
42.0625	0	0.510667	0.0508161	0.766023	0.172878	597.365
42.125	0	0.51023	0.0509114	0.76389	0.192494	519.773
42.1875	0	0.509858	0.0510755	0.761488	0.165066	479.985
42.25	0	0.509434	0.0512399	0.769653	0.157907	4.43934e+06
42.3125	0	0.508986	0.0514402	0.767044	0.180375	469.549
42.375	0	0.508784	0.0515264	0.767269	0.202749	84819.9
42.4375	0	0.508746	0.0515378	0.760403	0.214267	749.973
42.5	0	0.508666	0.051535	0.763941	0.1799	723.091
42.5625	0	0.5085	0.0515462	0.770791	0.184885	824.13
42.625	0	0.508444	0.0515541	0.765799	0.190191	1447.96
42.6875	0	0.508388	0.0515771	0.772514	0.189418	988.997
42.75	0	0.508395	0.0515769	0.768482	0.184694	2.30713e+07
42.8125	0	0.508123	0.0517029	0.774033	0.21542	1185.66
42.875	0	0.507973	0.0517651	0.772175	0.20836	2.23588e+07
42.9375	0	0.507807	0.0518093	0.763809	0.230163	1234.78
43	0	0.507831	0.0518088	0.778026	0.207006	385.38
43.0625	0	0.507772	0.0518261	0.768986	0.215363	498.241
43.125	0	0.507907	0.0517947	0.750049	0.205454	1232.04
43.1875	0	0.507916	0.0517924	0.76317	0.174315	568.978
43.25	0	0.508059	0.0518047	0.76186	0.170257	936.521
43.3125	0	0.50818	0.0518168	0.766793	0.214952	5395.46
43.375	0	0.508374	0.0517513	0.771643	0.180748	2.78021e+08
43.4375	0	0.508625	0.0517242	0.773285	0.183292	647.111
43.5	0	0.508768	0.0517008	0.773546	0.184185	968.695
43.5625	0	0.508758	0.0517015	0.78035	0.191872	457.887
43.625	0	0.508749	0.0517031	0.772545	0.195667	453.58
43.6875	0	0.508806	0.0516883	0.769798	0.161725	556.585
43.75	0	0.508814	0.051686	0.771328	0.191301	825.737
43.8125	0	0.508543	0.0516693	0.763199	0.215872	342.301
43.875	0	0.508278	0.0515235	0.765037	0.207451	658.716
43.9375	0	0.508076	0.0515228	0.76639	0.184821	591.882
44	0	0.507712	0.051371	0.779413	0.18766	568.226
44.0625	0	0.507478	0.0513824	0.768582	0.175434	290.945
44.125	0	0.50723	0.0514092	0.76709	0.171272	1023.5
44.1875	0	0.50703	0.0513829	0.772392	0.169065	2.08682e+07
44.25	0	0.506776	0.0513029	0.763469	0.169196	2.39787e+07
44.3125	0	0.50654	0.0512826	0.775482	0.16964	2.29416e+07
44.375	0	0.506227	0.0513049	0.77115	0.177916	5411.94
44.4375	0	0.505831	0.0512766	0.773407	0.186407	1772
44.5	0	0.505526	0.051218	0.786418	0.156269	885.365
44.5625	0	0.50521	0.0510828	0.787449	0.170381	1704.15
44.625	0	0.504818	0.0509429	0.777067	0.165584	2.49506e+07
44.6875	0	0.504342	0.0506606	0.771223	0.146438	7.73147e+07
44.75	0	0.503828	0.0505315	0.768031	0.157471	555.958
44.8125	0	0.503252	0.0502682	0.775008	0.161514	2890.72
44.875	0	0.502775	0.0500539	0.778541	0.175556	4.66648e+06
44.9375	0	0.502226	0.049801	0.774638	0.156299	365.556
45	0	0.501751	0.0497593	0.773061	0.16697	7842.14
45.0625	0	0.501449	0.0497728	0.770807	0.184666	594.804
45.125	0	0.501237	0.0497416	0.768296	0.162497	332.096
45.1875	0	0.501012	0.0496849	0.763672	0.191787	1151.1
45.25	0	0.500865	0.0496286	0.770297	0.14816	1445.42
45.3125	0	0.500572	0.0494371	0.753919	0.198907	589.298
45.375	0	0.500123	0.0490329	0.763321	0.170666	775.597
45.4375	0	0.499853	0.048797	0.76222	0.139795	2130.17
45.5	0	0.49961	0.0486208	0.772119	0.143623	654.81
45.5625	0	0.499444	0.0484162	0.768766	0.160083	457.38
45.625	0	0.499154	0.0480013	0.769173	0.162282	471.143
45.6875	0	0.498917	0.0477758	0.777139	0.150065	633.375
45.75	0	0.498583	0.0473173	0.76264	0.173504	1368.08
45.8125	0	0.498271	0.0469735	0.764054	0.177412	514.54
45.875	0	0.498043	0.0466678	0.766211	0.184773	1972.09
45.9375	0	0.497752	0.0463404	0.770645	0.180131	2122.59
46	0	0.497447	0.0459234	0.773499	0.185349	543.681
46.0625	0	0.497007	0.0452648	0.777423	0.157742	3311.53
46.125	0	0.496565	0.0446667	0.778106	0.177809	1.13055e+08
46.1875	0	0.496208	0.0441339	0.775875	0.188385	2041.09
46.25	0	0.495878	0.0437063	0.773204	0.177269	4.28051e+07
46.3125	0	0.495532	0.0431824	0.770874	0.169376	1.96967e+07
46.375	0	0.494988	0.0418806	0.767015	0.165387	2.28123e+07
46.4375	0	0.49438	0.0408489	0.763809	0.163177	1465.63
46.5	0	0.493958	0.0401016	0.776344	0.154523	833.213
46.5625	0	0.493653	0.0394368	0.778319	0.149038	3254.18
46.625	0	0.493282	0.0385079	0.77597	0.145402	6544.4
46.6875	0	0.492907	0.0375717	0.774813	0.154895	1059.69
46.75	0	0.492522	0.0365941	0.770051	0.164774	808.645
46.8125	0	0.49214	0.0357924	0.765557	0.19427	302.18
46.875	0	0.491923	0.0352681	0.764129	0.16996	5160.18
46.9375	0	0.491501	0.0342572	0.773359	0.16694	2.39784e+07
47	0	0.491138	0.0334708	0.760373	0.185704	1109.07
47.0625	0	0.490873	0.0329556	0.765387	0.173442	1688.33
47.125	0	0.490786	0.0328018	0.773984	0.17046	3041.15
47.1875	0	0.490631	0.0325676	0.769511	0.149159	726.298
47.25	0	0.490562	0.0324709	0.756265	0.191804	3.53848e+07
47.3125	0	0.490618	0.0325712	0.766238	0.187079	5.19751e+07
47.375	0	0.490565	0.0324588	0.747081	0.165321	6.458e+07
47.4375	0	0.49053	0.0323899	0.759962	0.181762	640.924
47.5	0	0.490534	0.0323974	0.764183	0.180696	4.14762e+07
47.5625	0	0.49065	0.0325622	0.775651	0.184886	2.18398e+07
47.625	0	0.490595	0.0324579	0.779944	0.148574	3.53849e+07
47.6875	0	0.490506	0.0323493	0.772038	0.166619	1123.12
47.75	0	0.490445	0.0322267	0.769918	0.139405	2151.67
47.8125	0	0.490414	0.0321805	0.773793	0.167878	3.79119e+07
47.875	0	0.49038	0.0321307	0.771871	0.149298	5.70622e+07
47.9375	0	0.490304	0.0320719	0.770732	0.162939	514.599
48	0	0.490113	0.0318235	0.769862	0.174415	280.413
48.0625	0	0.489856	0.0314215	0.775711	0.177955	6.1451e+07
48.125	0	0.489746	0.0312846	0.773726	0.186518	5.87148e+07
48.1875	0	0.489655	0.0311698	0.762006	0.161716	5576.8
48.25	0	0.489489	0.0309996	0.76578	0.152027	4.36153e+07
48.3125	0	0.489245	0.0306783	0.769437	0.18888	3.53844e+07
48.375	0	0.489116	0.0305912	0.770691	0.157699	4.07051e+08
48.4375	0	0.488805	0.0303478	0.769217	0.156451	817.877
48.5	0	0.488562	0.0303199	0.763208	0.14031	4.26429e+07
48.5625	0	0.488286	0.0303493	0.762783	0.177203	3.73938e+07
48.625	0	0.488074	0.0304865	0.760161	0.172153	3.66785e+07
48.6875	0	0.48775	0.0310938	0.752804	0.166916	1439.91
48.75	0	0.487424	0.0315235	0.763432	0.161035	541.612
48.8125	0	0.487054	0.0320538	0.750996	0.15721	7.99712e+07
48.875	0	0.486686	0.0326701	0.761638	0.153133	2.54692e+07
48.9375	0	0.486317	0.0331846	0.758326	0.154457	1.17235e+08
49	0	0.486017	0.0335377	0.766145	0.162433	3.83657e+07
49.0625	0	0.485522	0.0340999	0.765285	0.207431	3.43477e+07
49.125	0	0.485036	0.0350854	0.767186	0.202513	2.54044e+07
49.1875	0	0.484637	0.0357755	0.763001	0.17816	1012.65
49.25	0	0.484161	0.0361872	0.7652	0.208309	4.20599e+07
49.3125	0	0.483865	0.0365745	0.757486	0.18278	3.7588e+07
49.375	0	0.483617	0.0369076	0.759589	0.194974	2.51452e+07
49.4375	0	0.483244	0.0373711	0.762218	0.217314	7.67311e+07
49.5	0	0.482819	0.0377907	0.762355	0.174423	2.50156e+07
49.5625	0	0.482405	0.0383908	0.759578	0.180662	3.84303e+07
49.625	0	0.481967	0.0389091	0.764893	0.184024	2.92929e+07
49.6875	0	0.481555	0.0393625	0.761525	0.180788	4.19949e+07
49.75	0	0.481074	0.0401147	0.767483	0.171108	2.2877e+07
49.8125	0	0.480653	0.0405311	0.768688	0.185671	2948.17
49.875	0	0.480325	0.0407739	0.766367	0.173284	2.2099e+07
49.9375	0	0.479923	0.0411917	0.774589	0.155575	9.03404e+07
50	0	0.479464	0.0416969	0.764163	0.176622	2.2877e+07
50.0625	0	0.479165	0.0421276	0.769263	0.164816	1384.34
50.125	0	0.478771	0.0425627	0.756269	0.170601	3.73936e+07
50.1875	0	0.478416	0.0430395	0.769165	0.171763	2.5145e+07
50.25	0	0.477879	0.0435817	0.761353	0.170146	3.67876e+08
50.3125	0	0.477366	0.0441787	0.753716	0.183114	3.47689e+07
50.375	0	0.476961	0.0445405	0.754781	0.221989	256777
50.4375	0	0.47643	0.045145	0.753259	0.190368	1.45816e+07
50.5	0	0.476045	0.0456102	0.750195	0.17727	2.28769e+07
50.5625	0	0.475643	0.0459642	0.747023	0.157527	1.14319e+08
50.625	0	0.475191	0.0463691	0.756309	0.163393	6.64272e+07
50.6875	0	0.474848	0.0467006	0.756397	0.166652	1298.81
50.75	0	0.474457	0.0469985	0.753661	0.178889	4.26432e+07
50.8125	0	0.474205	0.0472114	0.749488	0.144479	2.39138e+07
50.875	0	0.473798	0.0473676	0.752481	0.152044	1.12634e+08
50.9375	0	0.473326	0.0474584	0.749034	0.154569	6.17609e+07
51	0	0.472995	0.0475135	0.747469	0.141046	2.28769e+07
51.0625	0	0.472519	0.0476412	0.754982	0.121367	9.34512e+07
51.125	0	0.47197	0.0476641	0.760874	0.131235	4.19949e+07
51.1875	0	0.471484	0.0476928	0.758697	0.161616	2.23261e+07
51.25	0	0.470918	0.0478514	0.76079	0.137112	1138.33
51.3125	0	0.470521	0.0478774	0.767244	0.168279	1.09912e+08
51.375	0	0.470273	0.0478716	0.7694	0.164194	4.15411e+07
51.4375	0	0.469874	0.0479152	0.777703	0.142109	1524.9
51.5	0	0.469439	0.0479226	0.762712	0.145686	5.91686e+07
51.5625	0	0.469047	0.0480315	0.766456	0.130493	2.49507e+07
51.625	0	0.468791	0.0480659	0.7585	0.166486	2.59876e+07
51.6875	0	0.468586	0.0481499	0.754641	0.151837	3.62918e+07
51.75	0	0.468269	0.0480838	0.762283	0.168569	2.39788e+07
51.8125	0	0.468056	0.0480995	0.764797	0.138412	2.33306e+07
51.875	0	0.467703	0.048154	0.766268	0.129163	6.54551e+07
51.9375	0	0.467401	0.0481678	0.769879	0.142773	4.16061e+07
52	0	0.46721	0.048231	0.779418	0.156407	6.85654e+07
52.0625	0	0.466984	0.0482948	0.772345	0.115316	1.28577e+08
52.125	0	0.466627	0.0483466	0.770981	0.127506	3.75881e+07
52.1875	0	0.466319	0.048511	0.746775	0.12721	6.23442e+07
52.25	0	0.466149	0.0484963	0.761918	0.145874	6.22792e+07
52.3125	0	0.465914	0.0485553	0.755918	0.136086	3.73936e+07
52.375	0	0.465673	0.0484965	0.765335	0.182158	3.6875e+07
52.4375	0	0.465418	0.0484988	0.756317	0.147719	4.1606e+07
52.5	0	0.465105	0.0484252	0.755502	0.158671	3.94677e+07
52.5625	0	0.464983	0.0484421	0.755699	0.129074	6.22794e+07
52.625	0	0.464874	0.048448	0.762377	0.137945	4.41983e+07
52.6875	0	0.464685	0.0485175	0.754475	0.161374	5.91685e+07
52.75	0	0.464442	0.0485048	0.751402	0.139889	2.2942e+07
52.8125	0	0.464193	0.0484769	0.755204	0.160897	6.6427e+07
52.875	0	0.463946	0.048579	0.742909	0.156921	2.50156e+07
52.9375	0	0.463768	0.048644	0.746171	0.143664	6.89868e+07
53	0	0.463702	0.0486426	0.74556	0.155229	4.3615e+07
53.0625	0	0.463508	0.0486059	0.751808	0.164166	5.81319e+07
53.125	0	0.463217	0.0485568	0.75872	0.15594	3.84954e+07
53.1875	0	0.462891	0.04848	0.74747	0.152213	6.43533e+07
53.25	0	0.462491	0.0483878	0.758388	0.149296	2085.42
53.3125	0	0.462071	0.0483218	0.760895	0.142846	3.7588e+07
53.375	0	0.461664	0.0483287	0.758338	0.14429	1408.82
53.4375	0	0.461188	0.0481226	0.752473	0.179912	6.44183e+07
53.5	0	0.460784	0.0479946	0.745776	0.157699	4.35502e+07
53.5625	0	0.460466	0.0479533	0.748877	0.147595	4.1995e+07
53.625	0	0.46015	0.0479295	0.756135	0.144297	4.88645e+07
53.6875	0	0.45992	0.0479484	0.758878	0.16759	1.25757e+08
53.75	0	0.459816	0.0479496	0.763302	0.147739	1.2391e+08
53.8125	0	0.459643	0.0479628	0.755441	0.151063	4.20273e+07
53.875	0	0.459468	0.0479727	0.757304	0.148444	8.55467e+06
53.9375	0	0.459296	0.0479697	0.757507	0.126413	4.16063e+07
54	0	0.459088	0.0479668	0.759514	0.175371	2.54042e+07
54.0625	0	0.458888	0.0479255	0.773094	0.134621	4.15415e+07
54.125	0	0.458727	0.0478959	0.756365	0.145893	7.51758e+07
54.1875	0	0.458505	0.0479222	0.773603	0.143645	3.74585e+07
54.25	0	0.458364	0.0479813	0.75999	0.149152	2.16779e+08
54.3125	0	0.4582	0.0480178	0.76366	0.158467	1.07903e+08
54.375	0	0.457786	0.0480403	0.769883	0.142584	929.804
54.4375	0	0.457437	0.04811	0.767253	0.141603	2.19049e+07
54.5	0	0.457182	0.0482963	0.76572	0.155147	4.05043e+07
54.5625	0	0.456797	0.0485403	0.758171	0.130936	4.05043e+07
54.625	0	0.456436	0.048748	0.759437	0.175683	2.19049e+07
54.6875	0	0.456053	0.0488051	0.760417	0.139594	2.43998e+07
54.75	0	0.455694	0.0488205	0.762565	0.132523	6.73838e+06
54.8125	0	0.455383	0.0488045	0.759372	0.170703	3.94672e+07
54.875	0	0.455105	0.0489162	0.757343	0.12498	4.05692e+07
54.9375	0	0.454843	0.0489716	0.769421	0.155355	6.24738e+07
55	0	0.454522	0.049084	0.772739	0.147588	2.43675e+07
55.0625	0	0.454258	0.0491559	0.769544	0.14542	3.99213e+07
55.125	0	0.454029	0.0492505	0.763039	0.133031	6.07888e+07
55.1875	0	0.453673	0.0492798	0.763417	0.145929	1772.56
55.25	0	0.453357	0.0492999	0.756128	0.121564	582.723
55.3125	0	0.453167	0.0493069	0.753746	0.14424	4.30318e+07
55.375	0	0.453	0.0493546	0.768311	0.155546	1.25077e+07
55.4375	0	0.452982	0.0493615	0.770417	0.151235	25927.7
55.5	0	0.452905	0.0493732	0.784235	0.133357	7.25834e+07
55.5625	0	0.452708	0.0493239	0.787015	0.143581	4.20595e+07
55.625	0	0.452696	0.0493271	0.774628	0.136001	5.94198e+07
55.6875	0	0.452527	0.0493598	0.787962	0.142028	6.66212e+07
55.75	0	0.452573	0.0493489	0.779822	0.160687	3.55141e+07
55.8125	0	0.452648	0.0493107	0.77346	0.135517	6.74315e+07
55.875	0	0.452662	0.0493033	0.777303	0.14534	2.02848e+07
55.9375	0	0.452735	0.049295	0.78411	0.147492	2.49506e+07
56	0	0.452757	0.0492939	0.776749	0.148655	2539.74
56.0625	0	0.452647	0.0493082	0.773505	0.131587	2.5437e+07
56.125	0	0.452591	0.0493329	0.77333	0.145908	6.4353e+07
56.1875	0	0.45253	0.0493733	0.776208	0.138769	2.08937e+08
56.25	0	0.452384	0.0494956	0.77852	0.145485	2.19049e+07
56.3125	0	0.452353	0.0495116	0.778085	0.157099	2.28768e+07
56.375	0	0.452377	0.0494968	0.772282	0.156077	1.74331e+07
56.4375	0	0.452249	0.0495449	0.780419	0.142057	8.34706e+07
56.5	0	0.452375	0.0495225	0.77169	0.129426	3.84954e+07
56.5625	0	0.452417	0.0495149	0.774841	0.155185	2.17783e+08
56.625	0	0.452393	0.049523	0.777768	0.151103	1.06348e+08
56.6875	0	0.452235	0.0495025	0.766873	0.150929	3.75878e+07
56.75	0	0.45222	0.0495067	0.76601	0.143761	6.64918e+07
56.8125	0	0.452197	0.0495088	0.776054	0.130849	2.28121e+07
56.875	0	0.452303	0.049518	0.766828	0.163198	4.27724e+07
56.9375	0	0.452238	0.0495345	0.755871	0.167963	2.59876e+07
57	0	0.452284	0.0495288	0.761397	0.14389	3.74585e+07
57.0625	0	0.452313	0.0495197	0.769305	0.16232	5.92333e+07
57.125	0	0.452239	0.0495488	0.774299	0.130301	5.83255e+06
57.1875	0	0.452081	0.0495668	0.777153	0.166865	2.1289e+07
57.25	0	0.452121	0.049557	0.785466	0.167228	1.10853e+07
57.3125	0	0.452229	0.0495604	0.782405	0.143671	625.805
57.375	0	0.452225	0.0495614	0.779958	0.14547	4.83457e+07
57.4375	0	0.452201	0.0495515	0.78142	0.13559	1.38039e+07
57.5	0	0.452156	0.0495476	0.776174	0.120851	2.60525e+07
57.5625	0	0.452188	0.0495515	0.777519	0.14403	629.643
57.625	0	0.452383	0.0495647	0.766772	0.154779	9.85712e+07
57.6875	0	0.452584	0.0496357	0.777149	0.147818	3.52531e+07
57.75	0	0.452885	0.049817	0.782192	0.136998	2.20993e+07
57.8125	0	0.45323	0.0500324	0.781226	0.15201	3.17555e+07
57.875	0	0.453751	0.0505372	0.76759	0.150014	2655.14
57.9375	0	0.45423	0.0508802	0.777365	0.134102	6.06592e+07
58	0	0.454487	0.0510808	0.777829	0.140525	6.8436e+07
58.0625	0	0.454661	0.051272	0.76965	0.153725	3.74583e+07
58.125	0	0.454845	0.0515181	0.762389	0.146475	2.59875e+07
58.1875	0	0.455078	0.051783	0.765738	0.17441	3.47367e+07
58.25	0	0.455454	0.0524058	0.771025	0.17262	6.02054e+07
58.3125	0	0.455781	0.0528167	0.765217	0.168813	6.90838e+07
58.375	0	0.455968	0.0530859	0.773118	0.144355	6.66214e+07
58.4375	0	0.456323	0.0533436	0.782271	0.157067	19118.7
58.5	0	0.456588	0.0535657	0.776475	0.192927	2.39137e+07
58.5625	0	0.456858	0.0538209	0.778153	0.166914	1.16263e+08
58.625	0	0.456954	0.0539367	0.778083	0.174467	3.06212e+07
58.6875	0	0.457212	0.0542262	0.785023	0.119336	3.79769e+07
58.75	0	0.457388	0.0544789	0.771699	0.132301	1.24753e+07
58.8125	0	0.457491	0.0545763	0.764711	0.16538	6.64917e+07
58.875	0	0.457572	0.0547006	0.777431	0.147447	3.32458e+07
58.9375	0	0.457688	0.0548809	0.779057	0.154956	3.75879e+07
59	0	0.457828	0.0550721	0.766303	0.141692	2.07707e+07
59.0625	0	0.457954	0.0552838	0.768832	0.161877	2.18401e+07
59.125	0	0.45801	0.0553521	0.768065	0.149339	3.55142e+07
59.1875	0	0.458049	0.0553877	0.775346	0.150556	2.1289e+07
59.25	0	0.457933	0.0553324	0.77369	0.15071	3.63242e+07
59.3125	0	0.457745	0.05526	0.783794	0.140764	4.05041e+07
59.375	0	0.45765	0.0552162	0.774761	0.136531	6.66214e+07
59.4375	0	0.457636	0.0552114	0.777061	0.141391	2.38815e+07
59.5	0	0.457373	0.0551485	0.771762	0.149464	2.83205e+08
59.5625	0	0.457106	0.0551846	0.784945	0.15361	6.84358e+07
59.625	0	0.456851	0.0552088	0.784765	0.150383	6.12416e+06
59.6875	0	0.456596	0.0552675	0.770506	0.128249	2.3914e+07
59.75	0	0.456322	0.0553668	0.778523	0.158578	5107.63
59.8125	0	0.455994	0.0554167	0.770691	0.148457	2.15158e+07
59.875	0	0.455724	0.0554085	0.767334	0.144634	2.29418e+07
59.9375	0	0.455538	0.0553997	0.775985	0.141342	2.23585e+07
60	0	0.455443	0.055406	0.771727	0.140537	3.84954e+07
60.0625	0	0.455312	0.0554334	0.772361	0.147314	4.17356e+07
60.125	0	0.455081	0.0554618	0.784632	0.130528	3.16259e+07
60.1875	0	0.454833	0.0554538	0.776761	0.163665	1945.01
60.25	0	0.454706	0.0554455	0.78496	0.145308	3.22094e+07
60.3125	0	0.454643	0.0554313	0.791363	0.132245	2.49182e+07
60.375	0	0.45466	0.0554312	0.786544	0.136704	2.28444e+07
60.4375	0	0.454647	0.0554317	0.78357	0.134346	6.27328e+07
60.5	0	0.45451	0.0554461	0.774845	0.127241	1.24432e+07
60.5625	0	0.454379	0.0554794	0.776903	0.127272	7.41377e+07
60.625	0	0.454346	0.0554863	0.775602	0.157389	1.27023e+07
60.6875	0	0.454284	0.0554867	0.779228	0.150717	2719.74
60.75	0	0.454095	0.0554724	0.774304	0.113459	1656.52
60.8125	0	0.453914	0.0554429	0.771423	0.125581	6.00175e+07
60.875	0	0.453733	0.0553614	0.761533	0.125179	2.3914e+07
60.9375	0	0.453569	0.0552952	0.762254	0.121342	2.28768e+07
61	0	0.453544	0.0552809	0.773312	0.120673	1404.3
61.0625	0	0.45346	0.0552127	0.761788	0.12055	2.09976e+07
61.125	0	0.453278	0.0551185	0.769998	0.145444	2.3363e+07
61.1875	0	0.452976	0.0548557	0.784354	0.138933	85533.6
61.25	0	0.452577	0.0546433	0.773052	0.15216	11904.8
61.3125	0	0.452289	0.0545043	0.76245	0.142641	2.44971e+07
61.375	0	0.451985	0.0543254	0.763855	0.15296	6.68809e+07
61.4375	0	0.451678	0.0542054	0.767336	0.146189	2.41082e+07
61.5	0	0.451331	0.0539655	0.766405	0.153478	2.4627e+07
61.5625	0	0.451017	0.0538293	0.759406	0.176138	1.49444e+08
61.625	0	0.450694	0.0536422	0.775477	0.159005	4575.75
61.6875	0	0.450501	0.0535138	0.768412	0.186168	5.9104e+07
61.75	0	0.450337	0.0534181	0.772626	0.183397	2.02521e+07
61.8125	0	0.45012	0.0532524	0.770558	0.158317	2.29419e+07
61.875	0	0.450098	0.0532285	0.771448	0.136101	5.80995e+07
61.9375	0	0.450003	0.053128	0.768762	0.165706	6.02705e+07
62	0	0.449856	0.0529599	0.761804	0.17404	4.04397e+07
62.0625	0	0.449936	0.0530336	0.784036	0.137341	4.36149e+07
62.125	0	0.449935	0.053033	0.777796	0.122571	6.22794e+07
62.1875	0	0.449919	0.0530046	0.758675	0.151096	3.63243e+07
62.25	0	0.4499	0.0529724	0.756379	0.129761	3.53845e+07
62.3125	0	0.449841	0.0528788	0.770601	0.130841	4.15413e+07
62.375	0	0.449811	0.0528309	0.775874	0.137437	2.54366e+07
62.4375	0	0.449962	0.053086	0.770656	0.152464	2.34602e+07
62.5	7.5	0.449969	0.0530986	0.77066	0.133986	1.18272e+08
62.5625	7.5	0.45004	0.053207	0.776869	0.141781	6.75285e+07
62.625	7.5	0.450133	0.0533481	0.770832	0.131673	6.02702e+07
62.6875	7.5	0.450212	0.0534696	0.766341	0.11617	2.50156e+07
62.75	7.5	0.450155	0.0533844	0.773831	0.118509	1050.05
62.8125	7.5	0.450336	0.0536978	0.759538	0.132084	3.94351e+07
62.875	7.5	0.450444	0.0538826	0.763492	0.114683	4.15413e+07
62.9375	7.5	0.450582	0.0541965	0.767704	0.130988	2.15806e+08
63	7.5	0.450554	0.0541452	0.75617	0.122616	2.39138e+07
63.0625	7.5	0.450542	0.0541243	0.767039	0.124705	4.36151e+07
63.125	7.5	0.450602	0.0542388	0.762403	0.148049	2.49509e+07
63.1875	7.5	0.450644	0.0543213	0.766953	0.151579	2.29416e+07
63.25	7.5	0.45058	0.0542199	0.769145	0.111074	3.74584e+07
63.3125	7.5	0.450733	0.054467	0.763259	0.131081	6.23441e+07
63.375	7.5	0.450834	0.05467	0.769914	0.0949469	6.66213e+07
63.4375	7.5	0.450936	0.0548511	0.77026	0.11457	1.16652e+08
63.5	7.5	0.450981	0.0549226	0.774317	0.115371	7.58242e+07
63.5625	7.5	0.451176	0.0552048	0.772417	0.119981	6.63622e+07
63.625	7.5	0.451528	0.0558428	0.7546	0.144693	2.2877e+07
63.6875	7.5	0.451792	0.0562614	0.751057	0.133293	1.16393e+08
63.75	7.5	0.452026	0.0566445	0.745954	0.138852	1.16198e+08
63.8125	7.5	0.452323	0.0571812	0.752114	0.121565	2.33953e+07
63.875	7.5	0.452745	0.0579244	0.755541	0.127143	4.3615e+07
63.9375	7.5	0.453071	0.0584147	0.763613	0.176341	3.99211e+07
64	7.5	0.453532	0.0591848	0.76786	0.137423	4.36798e+07
64.0625	7.5	0.45409	0.0600301	0.769135	0.157747	2.33308e+07
64.125	7.5	0.454676	0.0608149	0.771436	0.18068	1.16652e+08
64.1875	7.5	0.455316	0.0616104	0.763753	0.141819	2.02197e+07
64.25	7.5	0.455982	0.0623622	0.77694	0.145165	4.27724e+07
64.3125	7.5	0.456778	0.0627828	0.765535	0.121928	7.32317e+07
64.375	7.5	0.457588	0.063425	0.763583	0.139594	4.368e+07
64.4375	7.5	0.45822	0.0635918	0.768618	0.143873	4.36798e+07
64.5	7.5	0.458847	0.0636588	0.777191	0.122388	4.25779e+07
64.5625	7.5	0.459497	0.0638305	0.768053	0.119599	2.51451e+07
64.625	7.5	0.460046	0.0639886	0.768208	0.121556	4.25133e+07
64.6875	7.5	0.460821	0.0642578	0.765914	0.127808	6.53255e+07
64.75	7.5	0.461656	0.0642284	0.764646	0.12744	6538.84
64.8125	7.5	0.462403	0.0642895	0.763613	0.154554	1.11209e+08
64.875	7.5	0.462886	0.0642266	0.763077	0.163923	3.53198e+07
64.9375	7.5	0.463326	0.0641676	0.772624	0.16414	3.75881e+07
65	7.5	0.463979	0.064388	0.769459	0.149793	2.59876e+07
65.0625	7.5	0.464536	0.064355	0.75445	0.142891	1.50481e+08
65.125	7.5	0.465133	0.0643812	0.76529	0.15329	1.38037e+07
65.1875	7.5	0.46572	0.0642328	0.763081	0.164814	6.1696e+07
65.25	7.5	0.466349	0.0641782	0.772313	0.163641	6.33165e+07
65.3125	7.5	0.467032	0.0642424	0.774266	0.168454	6.64268e+07
65.375	7.5	0.46795	0.0643372	0.769273	0.175445	1.16198e+08
65.4375	7.5	0.468646	0.0644158	0.766018	0.194908	4.20273e+07
65.5	7.5	0.469177	0.0644731	0.781126	0.17148	2.38812e+07
65.5625	7.5	0.469761	0.064391	0.769069	0.160609	2.49181e+07
65.625	7.5	0.470465	0.0643341	0.761314	0.168819	2.44972e+07
65.6875	7.5	0.471159	0.0643086	0.762376	0.180879	1.39985e+07
65.75	7.5	0.471897	0.0643539	0.75205	0.177259	6.66216e+07
65.8125	7.5	0.472671	0.0643701	0.763183	0.157699	660.144
65.875	7.5	0.473426	0.0642383	0.768211	0.143352	6227.73
65.9375	7.5	0.474271	0.0641647	0.757092	0.168306	6.01731e+07
66	7.5	0.475036	0.0642613	0.763465	0.167375	4.20273e+07
66.0625	7.5	0.475793	0.0640084	0.773326	0.165925	1.18337e+08
66.125	7.5	0.476531	0.0638883	0.767074	0.15951	4.16062e+07
66.1875	7.5	0.477288	0.0639254	0.758346	0.131053	1.10722e+08
66.25	7.5	0.47799	0.0637913	0.768731	0.136596	1.37393e+07
66.3125	7.5	0.478712	0.0637827	0.762806	0.139478	5.73517e+06
66.375	7.5	0.479345	0.0636861	0.764996	0.169007	4.36152e+07
66.4375	7.5	0.479957	0.0636865	0.770388	0.167856	3711.7
66.5	7.5	0.480584	0.0637167	0.766558	0.15634	3020.52
66.5625	7.5	0.481277	0.0638397	0.766547	0.133505	1263.17
66.625	7.5	0.481963	0.0641406	0.774228	0.137662	4.17357e+07
66.6875	7.5	0.482807	0.0644526	0.773422	0.129558	1517.32
66.75	7.5	0.483659	0.0647827	0.779346	0.139614	1.10982e+08
66.8125	7.5	0.484513	0.0651892	0.774773	0.143565	3.55793e+07
66.875	7.5	0.485431	0.0654274	0.785861	0.123887	640.466
66.9375	7.5	0.486119	0.0656206	0.78492	0.142002	1216.08
67	7.5	0.486769	0.0659697	0.767477	0.151744	3.53197e+07
67.0625	7.5	0.487553	0.0662769	0.771051	0.176108	3.5514e+07
67.125	7.5	0.488138	0.0662756	0.779561	0.139576	1473.83
67.1875	7.5	0.488909	0.0664482	0.769841	0.154502	6.64268e+07
67.25	7.5	0.489689	0.066901	0.778954	0.159585	4805.57
67.3125	7.5	0.490557	0.0674438	0.767921	0.133328	877.273
67.375	7.5	0.491344	0.067985	0.782405	0.130472	604.052
67.4375	7.5	0.492164	0.068572	0.781845	0.119725	45298.5
67.5	7.5	0.493101	0.0691307	0.776904	0.14976	6.22144e+07
67.5625	7.5	0.493993	0.0697181	0.778856	0.132812	2.08679e+07
67.625	7.5	0.494907	0.0703382	0.771814	0.160932	3.84304e+07
67.6875	7.5	0.495714	0.0706919	0.790474	0.117923	583.714
67.75	7.5	0.496454	0.0708141	0.789249	0.122394	851.754
67.8125	7.5	0.497251	0.0708704	0.783352	0.154948	6523.8
67.875	7.5	0.497799	0.0710271	0.797075	0.146624	6.24736e+07
67.9375	7.5	0.498558	0.0712541	0.784505	0.124296	6.26602e+07
68	7.5	0.499108	0.0713874	0.772067	0.161635	3.63544e+07
68.0625	7.5	0.499743	0.0715064	0.788178	0.148827	1.58711e+08
68.125	7.5	0.500438	0.071743	0.783404	0.155026	3.57734e+07
68.1875	7.5	0.501009	0.0718526	0.779847	0.136652	2.33954e+07
68.25	7.5	0.501479	0.0718934	0.773186	0.148069	4.14244e+08
68.3125	7.5	0.502074	0.0718599	0.789021	0.147924	2.85473e+07
68.375	7.5	0.502487	0.0717794	0.780358	0.167972	902.493
68.4375	7.5	0.5029	0.0717072	0.782417	0.164518	2.28767e+07
68.5	7.5	0.503339	0.0714916	0.782648	0.147211	2.76465e+08
68.5625	7.5	0.503719	0.0713201	0.779276	0.172295	6.701e+07
68.625	7.5	0.503985	0.0712675	0.768713	0.169668	6.24738e+07
68.6875	7.5	0.504176	0.0711822	0.768777	0.173266	4.09582e+07
68.75	7.5	0.504401	0.0710518	0.775697	0.161727	1118.52
68.8125	7.5	0.504783	0.0709267	0.781304	0.166196	2.12566e+07
68.875	7.5	0.505316	0.0708155	0.776233	0.172091	4.05692e+07
68.9375	7.5	0.505838	0.0706457	0.77898	0.166717	4.09578e+07
69	7.5	0.506364	0.0704194	0.77662	0.175899	2087.87
69.0625	7.5	0.506812	0.0702417	0.766541	0.15905	1.45817e+07
69.125	7.5	0.507203	0.0700594	0.767906	0.193447	1168.85
69.1875	7.5	0.507741	0.0699582	0.769231	0.164959	1.61372e+07
69.25	7.5	0.508302	0.0698508	0.766306	0.187022	1676.87
69.3125	7.5	0.508788	0.0697074	0.772348	0.14143	2.31036e+07
69.375	7.5	0.509132	0.0696099	0.75916	0.156709	2.17755e+07
69.4375	7.5	0.509473	0.0694512	0.766168	0.143658	4.98364e+07
69.5	7.5	0.50982	0.0692939	0.766842	0.148635	6.48716e+07
69.5625	7.5	0.510252	0.0691858	0.767365	0.144174	2.17755e+07
69.625	7.5	0.510684	0.0690437	0.778355	0.155357	1.14643e+08
69.6875	7.5	0.511081	0.0689434	0.771553	0.151813	5.18463e+06
69.75	7.5	0.511373	0.0688271	0.770953	0.142817	7.69907e+07
69.8125	7.5	0.511809	0.0686242	0.777559	0.174539	32195.4
69.875	7.5	0.51215	0.0683814	0.78677	0.158921	6.42882e+07
69.9375	7.5	0.512433	0.0681743	0.788139	0.151572	6.74637e+07
70	7.5	0.512914	0.0678267	0.77724	0.16393	1.15647e+08
70.0625	7.5	0.51338	0.0674774	0.770614	0.182229	2.26844e+06
70.125	7.5	0.513833	0.0670269	0.783304	0.157109	5.81964e+07
70.1875	7.5	0.514245	0.0665051	0.774525	0.179541	3.32135e+07
70.25	7.5	0.514655	0.0660108	0.778533	0.12551	3.78473e+07
70.3125	7.5	0.515066	0.0656197	0.776067	0.153717	3.64215e+07
70.375	7.5	0.515324	0.0653268	0.773136	0.142294	2.51452e+07
70.4375	7.5	0.515506	0.0651207	0.773081	0.139073	5.91687e+07
70.5	7.5	0.515846	0.0647413	0.77061	0.150819	2.50154e+07
70.5625	7.5	0.516121	0.0644431	0.780051	0.126276	4.17357e+07
70.625	7.5	0.51644	0.0640493	0.767029	0.161349	1.22614e+08
70.6875	7.5	0.516663	0.0637673	0.774269	0.141865	3.55143e+07
70.75	7.5	0.516875	0.0634828	0.763704	0.147483	6.6492e+07
70.8125	7.5	0.517097	0.0631879	0.766618	0.143834	1.16199e+08
70.875	7.5	0.51737	0.0628732	0.775459	0.122439	2.3849e+07
70.9375	7.5	0.517495	0.0627259	0.76833	0.143835	2.29417e+07
71	7.5	0.517696	0.0624861	0.777417	0.118982	2.41083e+07
71.0625	7.5	0.517927	0.0622732	0.767832	0.157683	6.02056e+07
71.125	7.5	0.518083	0.0621159	0.771367	0.156836	1.16393e+08
71.1875	7.5	0.518231	0.0619743	0.76515	0.150685	1.173e+08
71.25	7.5	0.518272	0.0619238	0.770402	0.167474	3.73291e+07
71.3125	7.5	0.518481	0.0616857	0.765353	0.148262	2.30713e+07
71.375	7.5	0.518554	0.061611	0.772597	0.155941	3.96619e+07
71.4375	7.5	0.5188	0.0614066	0.769881	0.148603	6.75286e+07
71.5	7.5	0.519054	0.0611591	0.769523	0.142448	4.36799e+07
71.5625	7.5	0.519227	0.0610419	0.781097	0.127029	4.2578e+07
71.625	7.5	0.519432	0.0609042	0.769137	0.149389	6.27329e+07
71.6875	7.5	0.519666	0.0606814	0.770188	0.14771	6.6427e+07
71.75	7.5	0.520018	0.0603795	0.770259	0.144161	3.74584e+07
71.8125	7.5	0.520407	0.0599948	0.775469	0.116848	2.4886e+07
71.875	7.5	0.520827	0.0594638	0.764223	0.145845	1588.19
71.9375	7.5	0.521096	0.0591726	0.776234	0.140741	5.81966e+07
72	7.5	0.521455	0.0588625	0.779102	0.122057	1.16652e+08
72.0625	7.5	0.521946	0.0585051	0.775956	0.147208	3.53844e+07
72.125	7.5	0.522248	0.0583747	0.774759	0.148078	5.65114e+07
72.1875	7.5	0.522651	0.058212	0.767648	0.15035	4.15415e+07
72.25	7.5	0.522896	0.05796	0.770149	0.157596	4.25456e+07
72.3125	7.5	0.523129	0.057738	0.769221	0.135427	7.49166e+07
72.375	7.5	0.523521	0.0574797	0.772057	0.148107	6.02053e+07
72.4375	7.5	0.523781	0.0572686	0.768523	0.140316	6.89544e+07
72.5	7.5	0.52415	0.0572162	0.765402	0.168789	6.43534e+07
72.5625	7.5	0.524834	0.0571282	0.76642	0.178444	4.35827e+07
72.625	7.5	0.525557	0.0573445	0.771727	0.149408	2.30714e+07
72.6875	7.5	0.526247	0.0573486	0.781978	0.165117	2.07511e+08
72.75	7.5	0.526765	0.057001	0.78263	0.164496	2.33304e+07
72.8125	7.5	0.527333	0.0567082	0.779969	0.154693	6.27331e+07
72.875	7.5	0.527815	0.0565144	0.765914	0.171187	5.83262e+07
72.9375	7.5	0.528119	0.0563914	0.773414	0.147845	6.22468e+07
73	7.5	0.528608	0.0561425	0.775736	0.153715	59143.5
73.0625	7.5	0.528966	0.0560507	0.784932	0.141123	6.66217e+07
73.125	7.5	0.529336	0.0558382	0.795552	0.160478	2.54365e+07
73.1875	7.5	0.529577	0.0556774	0.7845	0.177458	2477.43
73.25	7.5	0.529742	0.0555911	0.7899	0.177407	7.77683e+06
73.3125	7.5	0.52987	0.0555477	0.783608	0.163826	5880
73.375	7.5	0.529708	0.0556354	0.788772	0.140256	1967.14
73.4375	7.5	0.529461	0.0557835	0.786778	0.148935	3634.25
73.5	7.5	0.529087	0.0558432	0.788948	0.159921	26381.4
73.5625	7.5	0.528868	0.0558677	0.789495	0.151349	1020.66
73.625	7.5	0.528701	0.0559391	0.792292	0.133926	735.185
73.6875	7.5	0.52847	0.0560428	0.795855	0.152381	821.647
73.75	7.5	0.528259	0.0560748	0.801557	0.162442	1.6723e+07
73.8125	7.5	0.528052	0.0561172	0.799511	0.137476	1.45165e+07
73.875	7.5	0.527675	0.0560279	0.799127	0.146787	2006.74
73.9375	7.5	0.527403	0.0560241	0.794268	0.134511	2.49182e+07
74	7.5	0.527178	0.0560255	0.797652	0.137682	1115.2
74.0625	7.5	0.52706	0.0560315	0.792815	0.144508	46520.3
74.125	7.5	0.52689	0.0560743	0.789619	0.143645	3029.5
74.1875	7.5	0.52668	0.0561194	0.805751	0.149693	1765.16
74.25	7.5	0.52659	0.0561262	0.796432	0.143978	4.16059e+07
74.3125	7.5	0.526407	0.0561249	0.789544	0.150015	3.94673e+07
74.375	7.5	0.526216	0.0561018	0.796196	0.148504	3.8398e+07
74.4375	7.5	0.526144	0.0561193	0.794862	0.138939	1.475e+08
74.5	7.5	0.525908	0.0561396	0.790027	0.147653	14597.7
74.5625	7.5	0.52571	0.0561158	0.79419	0.132224	57348.4
74.625	7.5	0.525486	0.0561299	0.796826	0.142263	4.05042e+07
74.6875	7.5	0.52526	0.0560802	0.800039	0.172475	4.15411e+07
74.75	7.5	0.525089	0.0561246	0.791424	0.144007	893.582
74.8125	7.5	0.524915	0.0562284	0.782027	0.153237	2.07706e+07
74.875	7.5	0.52485	0.0563017	0.78858	0.145016	2.12568e+07
74.9375	7.5	0.524862	0.0562862	0.781651	0.141022	3.95321e+07
75	7.5	0.524974	0.0562065	0.784242	0.125657	3.94677e+07
75.0625	7.5	0.525125	0.0561212	0.793492	0.131575	1.20022e+08
75.125	7.5	0.525371	0.0558712	0.795041	0.143107	4.20595e+07
75.1875	7.5	0.525685	0.0554759	0.781128	0.158628	2.13216e+07
75.25	7.5	0.526235	0.0551025	0.798583	0.146831	1.40631e+07
75.3125	7.5	0.526624	0.0546356	0.791743	0.156002	2.08678e+07
75.375	7.5	0.526977	0.0541112	0.77922	0.142856	2.09977e+07
75.4375	7.5	0.527276	0.0536491	0.778656	0.132429	7.52409e+07
75.5	7.5	0.527485	0.0533451	0.78611	0.141831	1.70182e+08
75.5625	7.5	0.527697	0.0530807	0.78324	0.167482	5.81963e+07
75.625	7.5	0.528071	0.0527881	0.781212	0.140246	3.74586e+07
75.6875	7.5	0.528561	0.0524185	0.783279	0.153399	3.64213e+07
75.75	7.5	0.529008	0.051959	0.790623	0.142747	490.556
75.8125	7.5	0.529497	0.0515567	0.78471	0.137458	1.46465e+07
75.875	7.5	0.529951	0.0512869	0.77621	0.162134	2.29415e+07
75.9375	7.5	0.530438	0.0511903	0.776483	0.153723	8.34707e+07
76	7.5	0.530787	0.0509826	0.78386	0.154129	829.261
76.0625	7.5	0.531167	0.0507406	0.786762	0.144316	3667.5
76.125	7.5	0.531698	0.0503884	0.783992	0.15848	2896.75
76.1875	7.5	0.532187	0.0499304	0.801745	0.140567	3.94673e+07
76.25	7.5	0.532637	0.04959	0.798399	0.141356	3.73935e+07
76.3125	7.5	0.532995	0.0492864	0.791047	0.150659	6.69452e+07
76.375	7.5	0.533282	0.0489192	0.779404	0.167253	2.93894e+07
76.4375	7.5	0.533543	0.0485944	0.77981	0.150668	3.90133e+07
76.5	7.5	0.533666	0.0484358	0.781516	0.166939	2.41081e+07
76.5625	7.5	0.533739	0.0483308	0.78941	0.131992	9509.55
76.625	7.5	0.533689	0.0483908	0.78935	0.173069	797.628
76.6875	7.5	0.533639	0.0484457	0.782684	0.154116	1.27669e+07
76.75	7.5	0.533753	0.0483025	0.781107	0.149375	3.99209e+07
76.8125	7.5	0.533737	0.0483276	0.784939	0.159572	3.94672e+07
76.875	7.5	0.533869	0.0480927	0.782868	0.181754	1.24753e+07
76.9375	7.5	0.533986	0.0479054	0.790537	0.148618	2.23259e+07
77	7.5	0.534075	0.0477618	0.783807	0.161129	1.30262e+07
77.0625	7.5	0.534178	0.0475743	0.780878	0.136852	7.68609e+07
77.125	7.5	0.534229	0.0474845	0.785779	0.155711	7.47868e+07
77.1875	7.5	0.534341	0.047283	0.784258	0.149987	4.17357e+07
77.25	7.5	0.534443	0.0471094	0.784751	0.153496	2.60522e+07
77.3125	7.5	0.534466	0.0470745	0.793028	0.136391	1.14578e+08
77.375	7.5	0.534377	0.0472358	0.790347	0.155876	3.35408e+06
77.4375	7.5	0.534468	0.0471199	0.795716	0.155726	2.41081e+07
77.5	7.5	0.534347	0.0472326	0.785187	0.172716	2.50154e+07
77.5625	7.5	0.534313	0.0472645	0.780364	0.184271	740.457
77.625	7.5	0.53434	0.0472421	0.788362	0.146635	4.17355e+07
77.6875	7.5	0.53437	0.0472281	0.781835	0.182273	7.75411e+07
77.75	7.5	0.534485	0.04721	0.778577	0.154734	4.1541e+07
77.8125	7.5	0.53453	0.0472189	0.773772	0.169314	2.12892e+07
77.875	7.5	0.534611	0.0472445	0.767595	0.176306	4.17357e+07
77.9375	7.5	0.534766	0.0472811	0.765926	0.188398	3.59029e+07
78	7.5	0.534932	0.0473395	0.78143	0.191781	1341.05
78.0625	7.5	0.535048	0.0474305	0.777316	0.197994	4.05692e+07
78.125	7.5	0.535227	0.0475806	0.779761	0.183159	3.84303e+07
78.1875	7.5	0.535343	0.0476265	0.766669	0.157303	2.09975e+07
78.25	7.5	0.535571	0.0477959	0.772811	0.145625	4.15413e+07
78.3125	7.5	0.535839	0.0480187	0.775344	0.158484	3.8625e+07
78.375	7.5	0.536085	0.0481141	0.781009	0.167483	4.17355e+07
78.4375	7.5	0.536285	0.0483399	0.793331	0.154672	6.64268e+07
78.5	7.5	0.536516	0.0485669	0.780767	0.137975	3.79121e+07
78.5625	7.5	0.536554	0.0486139	0.775165	0.146702	2.49507e+07
78.625	7.5	0.536886	0.0489625	0.773851	0.179452	5.73217e+07
78.6875	7.5	0.53719	0.0492533	0.781443	0.156547	3.58057e+07
78.75	7.5	0.537354	0.0494029	0.774694	0.152645	3.68105e+07
78.8125	7.5	0.53754	0.0495815	0.771317	0.159583	1.06542e+08
78.875	7.5	0.537949	0.0499225	0.773263	0.14443	6.43532e+07
78.9375	7.5	0.53811	0.0500513	0.776772	0.165419	3.94348e+07
79	7.5	0.538306	0.0502795	0.766523	0.18261	1761.59
79.0625	7.5	0.538609	0.0506428	0.769104	0.161539	4.12273e+07
79.125	7.5	0.538896	0.0508751	0.763525	0.171488	3.68429e+07
79.1875	7.5	0.53925	0.0512917	0.761833	0.173463	1.45495e+07
79.25	7.5	0.539404	0.0515182	0.754268	0.155961	4.38097e+07
79.3125	7.5	0.539635	0.0517993	0.773109	0.144672	6.74641e+07
79.375	7.5	0.539944	0.052229	0.776917	0.154454	5.52154e+07
79.4375	7.5	0.54023	0.0527063	0.774345	0.14812	1.0732e+08
79.5	7.5	0.540358	0.0529058	0.783545	0.183562	4.00505e+07
79.5625	7.5	0.54057	0.0531744	0.779534	0.154487	1.82107e+07
79.625	7.5	0.540771	0.0535267	0.781607	0.160783	3.79119e+07
79.6875	7.5	0.540993	0.0539448	0.77401	0.13618	4.26428e+07
79.75	7.5	0.541107	0.054116	0.7796	0.172608	5045.08
79.8125	7.5	0.541271	0.0543899	0.782488	0.173307	1532.78
79.875	7.5	0.54147	0.0547269	0.784719	0.147172	1.18272e+08
79.9375	7.5	0.541625	0.0549156	0.765559	0.185964	789.227
80	7.5	0.541551	0.0548384	0.767674	0.153144	4.27727e+07
80.0625	7.5	0.541801	0.0550356	0.779245	0.141946	6.59735e+07
80.125	7.5	0.542115	0.0552697	0.759709	0.170758	2610.69
80.1875	7.5	0.542447	0.0556081	0.768241	0.205538	484.319
80.25	7.5	0.542709	0.0557826	0.771619	0.169029	357.722
80.3125	7.5	0.542766	0.0558276	0.774226	0.188946	6.53904e+07
80.375	7.5	0.542941	0.0559612	0.769153	0.158032	5395.36
80.4375	7.5	0.543162	0.0561398	0.767512	0.175129	6.63622e+07
80.5	7.5	0.543552	0.0562806	0.779693	0.167937	6.13073e+07
80.5625	7.5	0.544137	0.0566834	0.766477	0.166825	3.94674e+07
80.625	7.5	0.544486	0.05709	0.765938	0.188246	5.62523e+07
80.6875	7.5	0.54493	0.0574083	0.762991	0.180064	1.36096e+07
80.75	7.5	0.545312	0.0577084	0.768399	0.153952	6.86952e+07
80.8125	7.5	0.545872	0.0581642	0.762154	0.152697	6.66215e+07
80.875	7.5	0.546296	0.0585001	0.770612	0.178414	3.99211e+07
80.9375	7.5	0.546691	0.0589112	0.764937	0.151665	3.94675e+07
81	7.5	0.546944	0.0592287	0.762963	0.150554	5.91688e+07
81.0625	7.5	0.547322	0.0596291	0.755373	0.155106	4.05692e+07
81.125	7.5	0.547719	0.0599246	0.757172	0.184792	6.44178e+07
81.1875	7.5	0.548033	0.0600544	0.762739	0.218571	3.73288e+07
81.25	7.5	0.548247	0.0601677	0.753999	0.189276	5.86176e+07
81.3125	7.5	0.548504	0.0603346	0.7444	0.175128	4.25781e+07
81.375	7.5	0.548684	0.060459	0.762835	0.163952	2.13216e+07
81.4375	7.5	0.549043	0.060853	0.763864	0.196549	1.2443e+07
81.5	7.5	0.549427	0.0612013	0.766005	0.188891	3.532e+07
81.5625	7.5	0.549808	0.0616494	0.766294	0.162578	5.17952e+06
81.625	7.5	0.550194	0.0621279	0.760477	0.18501	3.94674e+07
81.6875	7.5	0.550696	0.0626201	0.762636	0.194349	2.08033e+07
81.75	7.5	0.551073	0.062949	0.761053	0.220251	3.78796e+07
81.8125	7.5	0.551359	0.0632179	0.763914	0.193908	6.64917e+07
81.875	7.5	0.55178	0.0635794	0.771475	0.203399	2.30712e+07
81.9375	7.5	0.552098	0.063858	0.758385	0.19242	4.17359e+07
82	7.5	0.552464	0.0640996	0.753256	0.194244	3.68751e+07
82.0625	7.5	0.552775	0.0643053	0.760672	0.208545	2.48859e+07
82.125	7.5	0.553115	0.0645767	0.766755	0.204134	6.4418e+07
82.1875	7.5	0.553383	0.0648224	0.76035	0.185645	2.20344e+07
82.25	7.5	0.553596	0.0650491	0.761145	0.18023	3.7912e+07
82.3125	7.5	0.553722	0.0651917	0.764699	0.173428	7.4722e+07
82.375	7.5	0.553708	0.0651785	0.773784	0.190247	2.184e+07
82.4375	7.5	0.553764	0.0652436	0.772524	0.205648	1.24558e+08
82.5	7.5	0.553839	0.0653271	0.765604	0.194775	3.74585e+07
82.5625	7.5	0.553967	0.0654297	0.764426	0.195771	3.7588e+07
82.625	7.5	0.553756	0.0653565	0.764677	0.195501	2.0155e+07
82.6875	7.5	0.553472	0.065261	0.764028	0.199177	2.28446e+07
82.75	7.5	0.55342	0.0652603	0.762777	0.168922	17703.9
82.8125	7.5	0.553206	0.0651956	0.768419	0.183902	2.0544e+07
82.875	7.5	0.552946	0.0650364	0.778429	0.213281	4.16059e+07
82.9375	7.5	0.552601	0.0647985	0.767937	0.175266	3.84305e+07
83	7.5	0.552272	0.0645832	0.776464	0.154833	4741.7
83.0625	7.5	0.55198	0.0643363	0.77765	0.148093	4719.92
83.125	7.5	0.55162	0.064033	0.766958	0.15486	6.17609e+07
83.1875	7.5	0.551242	0.0637247	0.770354	0.184351	1.16263e+08
83.25	7.5	0.550923	0.063397	0.772755	0.171175	2.13214e+07
83.3125	7.5	0.55067	0.0632184	0.778429	0.159577	3.63565e+07
83.375	7.5	0.55047	0.06314	0.769295	0.211427	2.08029e+07
83.4375	7.5	0.550331	0.0630655	0.767572	0.169985	2.19048e+07
83.5	7.5	0.550283	0.0630424	0.759158	0.178732	3.78474e+07
83.5625	7.5	0.550235	0.0629988	0.765057	0.202338	1.41283e+07
83.625	7.5	0.550339	0.0630773	0.76948	0.173024	7524.73
83.6875	7.5	0.550316	0.0630626	0.753418	0.175715	2.28772e+07
83.75	7.5	0.550245	0.0630042	0.756508	0.18131	4.19951e+07
83.8125	7.5	0.550451	0.0632052	0.762414	0.1727	2.50155e+07
83.875	7.5	0.550824	0.0635718	0.747058	0.166945	2.3914e+07
83.9375	7.5	0.551003	0.0636944	0.736493	0.165415	4.0569e+07
84	7.5	0.551304	0.0638206	0.740607	0.181263	6.75288e+07
84.0625	7.5	0.551374	0.0638196	0.744544	0.184754	3.95325e+07
84.125	7.5	0.551495	0.0637945	0.744347	0.182012	4.16059e+07
84.1875	7.5	0.551559	0.0637699	0.741262	0.206675	3.53847e+07
84.25	7.5	0.551599	0.0637548	0.747601	0.184395	4.20599e+07
84.3125	7.5	0.551784	0.0636612	0.756945	0.208746	2.16778e+08
84.375	7.5	0.552009	0.0635463	0.749434	0.194893	2.33954e+07
84.4375	7.5	0.552014	0.0635444	0.758407	0.185796	2.08679e+07
84.5	7.5	0.551897	0.0635621	0.750597	0.207641	879.783
84.5625	7.5	0.551816	0.0635801	0.750005	0.199353	7.56946e+07
84.625	7.5	0.551747	0.0636006	0.751879	0.179495	3.57735e+07
84.6875	7.5	0.55173	0.0636058	0.750842	0.179474	5.81967e+07
84.75	7.5	0.551891	0.0635842	0.747598	0.182968	3.73935e+07
84.8125	7.5	0.551878	0.0635826	0.751161	0.198879	5136.37
84.875	7.5	0.551909	0.0635907	0.742955	0.192639	824.091
84.9375	7.5	0.552143	0.0636865	0.737721	0.188091	4.05692e+07
85	7.5	0.552495	0.0638194	0.743863	0.208141	6.85007e+07
85.0625	7.5	0.552914	0.0639473	0.735106	0.161276	4.57536e+07
85.125	7.5	0.553243	0.0639982	0.737467	0.185677	3.17293e+08
85.1875	7.5	0.553373	0.0640178	0.752162	0.199675	1.47761e+07
85.25	7.5	0.553644	0.0641123	0.733277	0.187329	4.36798e+07
85.3125	7.5	0.553767	0.0641216	0.739512	0.174962	2.2877e+07
85.375	7.5	0.55394	0.0640892	0.749993	0.165805	7.46898e+07
85.4375	7.5	0.55406	0.0640805	0.760239	0.159317	5.44378e+07
85.5	7.5	0.554522	0.0641481	0.747681	0.170241	4.8216e+07
85.5625	7.5	0.554779	0.0640488	0.764483	0.152762	1768.62
85.625	7.5	0.554832	0.0640286	0.75801	0.17506	9.39704e+06
85.6875	7.5	0.554859	0.0640157	0.757832	0.170828	2173.59
85.75	7.5	0.554824	0.0640457	0.759047	0.176938	6.75287e+07
85.8125	7.5	0.555028	0.0638917	0.75687	0.16557	1.50677e+07
85.875	7.5	0.555352	0.0637458	0.757286	0.156913	3.84953e+07
85.9375	7.5	0.555504	0.0636678	0.748872	0.157057	8.29526e+07
86	7.5	0.555736	0.063473	0.744732	0.174855	1963.07
86.0625	7.5	0.555971	0.0632429	0.739172	0.15241	2.54691e+07
86.125	7.5	0.556121	0.06312	0.751468	0.174494	1.19245e+07
86.1875	7.5	0.556401	0.062939	0.755939	0.162076	2085.65
86.25	7.5	0.556724	0.0627381	0.742827	0.176372	7.31668e+07
86.3125	7.5	0.556927	0.0625171	0.740168	0.144638	834.044
86.375	7.5	0.55721	0.0622284	0.736961	0.140228	2.27147e+08
86.4375	7.5	0.55744	0.0619764	0.735731	0.141082	4467.66
86.5	7.5	0.55776	0.0617775	0.748174	0.119931	3.75881e+07
86.5625	7.5	0.558059	0.0614768	0.748127	0.121049	4.31606e+07
86.625	7.5	0.558115	0.0614005	0.740174	0.154975	1953.34
86.6875	7.5	0.558113	0.0614031	0.752521	0.174401	2.20668e+07
86.75	7.5	0.558161	0.0613417	0.750249	0.16969	582.368
86.8125	7.5	0.558109	0.0614159	0.754757	0.164031	2693.54
86.875	7.5	0.558228	0.0612319	0.747429	0.161311	1.11532e+08
86.9375	7.5	0.558122	0.0614005	0.742997	0.175011	1491.44
87	7.5	0.558088	0.061454	0.748152	0.148416	5.0549e+07
87.0625	7.5	0.557964	0.0616058	0.74305	0.170978	2.30714e+07
87.125	7.5	0.557823	0.0617994	0.735126	0.199375	2.33953e+07
87.1875	7.5	0.55772	0.0619182	0.748038	0.177023	2.29415e+07
87.25	7.5	0.557624	0.0620202	0.740856	0.215978	3.42827e+07
87.3125	7.5	0.557629	0.0620143	0.738696	0.18121	7.42035e+07
87.375	7.5	0.557564	0.0620715	0.733425	0.187291	3.64213e+07
87.4375	7.5	0.557621	0.0620337	0.737596	0.157764	2.23581e+07
87.5	7.5	0.557633	0.0620216	0.748072	0.165458	2.82168e+08
87.5625	7.5	0.557769	0.0619118	0.7517	0.157138	4.38094e+07
87.625	7.5	0.557701	0.0619677	0.737951	0.160902	3.9532e+07
87.6875	7.5	0.557622	0.0620025	0.735533	0.169374	5.83262e+07
87.75	7.5	0.557665	0.0619903	0.749928	0.184437	4.30965e+07
87.8125	7.5	0.557526	0.0620481	0.746804	0.158956	1.07968e+08
87.875	7.5	0.557519	0.0620551	0.743007	0.14688	4.2578e+07
87.9375	7.5	0.557551	0.0620263	0.748597	0.173108	8.35034e+07
88	7.5	0.557496	0.0620528	0.743503	0.167218	6.24737e+07
88.0625	7.5	0.557687	0.0619791	0.735811	0.171496	6.64916e+07
88.125	7.5	0.557596	0.0619895	0.737963	0.168417	6.63944e+07
88.1875	7.5	0.557493	0.0619357	0.74644	0.170805	4.09579e+07
88.25	7.5	0.557192	0.0617517	0.746231	0.162457	4.16061e+07
88.3125	7.5	0.557049	0.0616642	0.727944	0.154819	2.51452e+07
88.375	7.5	0.557015	0.0616686	0.742512	0.187086	1.13088e+08
88.4375	7.5	0.556862	0.0616868	0.748626	0.165969	1.14611e+08
88.5	7.5	0.556654	0.0617461	0.738741	0.17393	3.99534e+07
88.5625	7.5	0.556457	0.0618678	0.741778	0.186861	6.23441e+07
88.625	7.5	0.556214	0.0619688	0.73333	0.189158	6.84361e+07
88.6875	7.5	0.555879	0.0621785	0.731687	0.159509	1.08421e+08
88.75	7.5	0.55564	0.0623421	0.739065	0.159625	7.84162e+07
88.8125	7.5	0.555438	0.0625314	0.751847	0.152547	2.46264e+07
88.875	7.5	0.555283	0.0626634	0.746798	0.187162	1.24688e+08
88.9375	7.5	0.555166	0.0627442	0.744506	0.201445	2.08678e+07
89	7.5	0.555396	0.0625711	0.728608	0.188044	2.19047e+07
89.0625	7.5	0.555655	0.0623311	0.741201	0.164007	7.82861e+07
89.125	7.5	0.555832	0.0621595	0.737747	0.193426	1.32208e+07
89.1875	7.5	0.555989	0.0620559	0.734911	0.19977	1311.62
89.25	7.5	0.556157	0.0619174	0.744494	0.202806	1.1419e+08
89.3125	7.5	0.556471	0.0617014	0.738659	0.18378	1092.37
89.375	7.5	0.556729	0.0615717	0.734157	0.222405	6.48069e+07
89.4375	7.5	0.556965	0.061431	0.743517	0.178325	7.36204e+07
89.5	7.5	0.557205	0.0613009	0.732602	0.218319	606.602
89.5625	7.5	0.557405	0.0611763	0.74752	0.231281	3.9986e+07
89.625	7.5	0.557756	0.0610909	0.761503	0.180228	750.208
89.6875	7.5	0.558013	0.0610224	0.763546	0.201024	1860.88
89.75	7.5	0.558348	0.0608866	0.753136	0.226869	2.06411e+07
89.8125	7.5	0.558696	0.0607343	0.742013	0.222824	3.52549e+07
89.875	7.5	0.558976	0.0606754	0.742219	0.201623	2.18399e+07
89.9375	7.5	0.559322	0.0606078	0.750018	0.226853	7.32317e+07
90	7.5	0.559637	0.0605509	0.749153	0.216009	4.10876e+07
90.0625	7.5	0.559932	0.0604565	0.747279	0.225602	1871.45
90.125	7.5	0.560381	0.0603647	0.75635	0.213992	3.73614e+07
90.1875	7.5	0.560658	0.0602815	0.762279	0.211087	2.28771e+07
90.25	7.5	0.560975	0.0601381	0.759047	0.22408	3.99861e+07
90.3125	7.5	0.561127	0.0600557	0.756251	0.221766	2.26173e+07
90.375	7.5	0.561523	0.0599065	0.750938	0.199877	6.63947e+07
90.4375	7.5	0.562071	0.059691	0.748477	0.214649	3.73936e+07
90.5	7.5	0.562488	0.0592931	0.732825	0.257529	10.3513
90.5625	7.5	0.562916	0.0589269	0.748459	0.215861	1.14643e+08
90.625	7.5	0.563113	0.0587945	0.745063	0.208937	8.92388e+07
90.6875	7.5	0.56335	0.0587079	0.733704	0.171869	1826.54
90.75	7.5	0.563531	0.0585788	0.737049	0.154223	1.55568e+08
90.8125	7.5	0.563674	0.0584544	0.741065	0.19876	2.83205e+08
90.875	7.5	0.563601	0.0584735	0.734401	0.223409	790.311
90.9375	7.5	0.563631	0.058448	0.747186	0.206048	904.619
91	7.5	0.563716	0.0583563	0.73549	0.23655	2.0868e+07
91.0625	7.5	0.563932	0.05815	0.741533	0.219323	2901.56
91.125	7.5	0.564281	0.0578825	0.736508	0.224336	2.52098e+07
91.1875	7.5	0.564636	0.0576847	0.749271	0.198766	2.30716e+07
91.25	7.5	0.564693	0.0576609	0.747393	0.227331	3.59029e+07
91.3125	7.5	0.564729	0.0576545	0.747995	0.223088	869.065
91.375	7.5	0.564822	0.0576192	0.738997	0.231379	3.68751e+07
91.4375	7.5	0.564793	0.0576293	0.760571	0.226309	1.5975e+07
91.5	7.5	0.564868	0.0576301	0.751443	0.219552	3.95323e+07
91.5625	7.5	0.56487	0.0576305	0.763925	0.207228	3.01353e+07
91.625	7.5	0.564933	0.0576161	0.755009	0.203619	7.82866e+07
91.6875	7.5	0.564906	0.0576265	0.747482	0.20687	4.05043e+07
91.75	7.5	0.56473	0.0576951	0.746671	0.201626	4.04718e+07
91.8125	7.5	0.56465	0.0577347	0.749328	0.216138	5.92337e+07
91.875	7.5	0.56452	0.0578021	0.743813	0.223909	2.09975e+07
91.9375	7.5	0.564482	0.0578241	0.748534	0.233036	1658.35
92	7.5	0.564502	0.0578039	0.744656	0.212174	6.32838e+07
92.0625	7.5	0.564381	0.0579592	0.742448	0.211465	2.29418e+07
92.125	7.5	0.564467	0.0578603	0.75576	0.205403	2.30715e+07
92.1875	7.5	0.564566	0.0577248	0.742853	0.255511	10.2023
92.25	7.5	0.564794	0.0574605	0.744474	0.253125	11.1617
92.3125	7.5	0.564908	0.0573097	0.750511	0.253575	11.9709
92.375	7.5	0.565004	0.0572003	0.746317	0.246291	6.04002e+07
92.4375	7.5	0.565138	0.0569894	0.737384	0.272399	10.5107
92.5	7.5	0.565368	0.0566988	0.740411	0.234607	2.0803e+07
92.5625	7.5	0.56555	0.0564699	0.731915	0.233206	2727.72
92.625	7.5	0.565695	0.0562651	0.738795	0.227801	5.71595e+07
92.6875	7.5	0.565969	0.0559162	0.73257	0.246117	4.8767e+07
92.75	7.5	0.566276	0.0555322	0.74238	0.254898	11.2151
92.8125	7.5	0.566499	0.0552272	0.752286	0.226096	945.517
92.875	7.5	0.566667	0.0549862	0.745528	0.242946	533.706
92.9375	7.5	0.566945	0.0546589	0.747203	0.196081	2.38813e+07
93	7.5	0.567228	0.0541727	0.74199	0.231747	684.426
93.0625	7.5	0.567413	0.0539744	0.737514	0.212867	626.927
93.125	7.5	0.567709	0.053671	0.744481	0.233205	9291.74
93.1875	7.5	0.567846	0.0535056	0.737568	0.244546	1675.62
93.25	7.5	0.567855	0.0534941	0.752302	0.197293	2.87094e+07
93.3125	7.5	0.567843	0.0535054	0.749227	0.214003	2.20667e+07
93.375	7.5	0.567708	0.0536147	0.748978	0.217045	4.07311e+07
93.4375	7.5	0.567524	0.0537564	0.745927	0.207965	1.73293e+08
93.5	7.5	0.567224	0.0540105	0.752893	0.202801	4.78275e+07
93.5625	7.5	0.566994	0.0541414	0.74049	0.262424	10.4204
93.625	7.5	0.566688	0.0543272	0.745756	0.217964	3.52549e+07
93.6875	7.5	0.566243	0.0546175	0.73548	0.18559	2.12566e+07
93.75	7.5	0.565722	0.0549418	0.739814	0.225132	3.53201e+07
93.8125	7.5	0.565382	0.0551864	0.739373	0.231455	6.74637e+07
93.875	7.5	0.564946	0.0553492	0.744515	0.242528	876.505
93.9375	7.5	0.564536	0.055402	0.744981	0.24179	3.37158e+07
94	7.5	0.564167	0.0555697	0.723815	0.246645	3.57736e+07
94.0625	7.5	0.563678	0.0556545	0.74038	0.239195	1535.54
94.125	7.5	0.56307	0.0559453	0.722772	0.221981	2.08031e+07
94.1875	7.5	0.562567	0.056176	0.741647	0.239326	3.63567e+07
94.25	7.5	0.562036	0.0561701	0.744258	0.199141	2.17752e+07
94.3125	7.5	0.56152	0.0562118	0.733397	0.203928	3.58384e+07
94.375	7.5	0.561137	0.0562568	0.744445	0.224547	3.99858e+07
94.4375	7.5	0.560699	0.0563165	0.739445	0.221983	6.33161e+07
94.5	7.5	0.560077	0.0564048	0.744408	0.200478	4.25783e+07
94.5625	7.5	0.559596	0.056593	0.733039	0.197633	8.8137e+06
94.625	7.5	0.559055	0.0566519	0.734942	0.19497	6.02054e+07
94.6875	7.5	0.558521	0.056546	0.748663	0.179324	9.23498e+07
94.75	7.5	0.558052	0.0565574	0.746949	0.208255	6.22794e+07
94.8125	7.5	0.557456	0.0564422	0.742392	0.212131	1.58128e+08
94.875	7.5	0.556861	0.0564156	0.74152	0.216344	3.74585e+07
94.9375	7.5	0.55632	0.0563506	0.744807	0.233782	2.19049e+07
95	7.5	0.555843	0.0560545	0.735762	0.230415	2.38491e+07
95.0625	7.5	0.555379	0.0556413	0.73488	0.214074	4.15413e+07
95.125	7.5	0.554776	0.0555573	0.736309	0.181796	6.22144e+07
95.1875	7.5	0.554083	0.055648	0.733804	0.185583	6.74638e+07
95.25	7.5	0.55327	0.0555921	0.740823	0.192531	3.70695e+07
95.3125	7.5	0.552463	0.0553674	0.738291	0.234684	1226.94
95.375	7.5	0.551882	0.0552436	0.729083	0.229478	651.626
95.4375	7.5	0.5511	0.0552071	0.746375	0.213459	2.2877e+07
95.5	7.5	0.550476	0.0548705	0.739159	0.179414	10230.2
95.5625	7.5	0.550026	0.0546977	0.757826	0.184413	993.661
95.625	7.5	0.549633	0.0547626	0.749136	0.190648	1553.57
95.6875	7.5	0.549079	0.0547889	0.755593	0.206788	31923.6
95.75	7.5	0.548418	0.0548994	0.747751	0.190935	1080.12
95.8125	7.5	0.547698	0.0548727	0.752723	0.164626	2.30713e+07
95.875	7.5	0.547085	0.0550046	0.754255	0.187409	2.50155e+07
95.9375	7.5	0.546483	0.0553141	0.743648	0.226149	2.23584e+07
96	7.5	0.54584	0.0555405	0.735229	0.220798	1.51648e+07
96.0625	7.5	0.545248	0.0555799	0.760681	0.194104	2.4886e+07
96.125	7.5	0.544722	0.0555652	0.753116	0.2119	3.7912e+07
96.1875	7.5	0.543831	0.0555636	0.746231	0.245845	2.43671e+07
96.25	7.5	0.542929	0.0555975	0.751326	0.254796	10.7968
96.3125	7.5	0.542073	0.0557281	0.757852	0.221555	4.5235e+07
96.375	7.5	0.541321	0.0556981	0.74177	0.229935	4.62065e+07
96.4375	7.5	0.540404	0.0555814	0.742735	0.216792	4.04395e+07
96.5	7.5	0.539502	0.0557059	0.739302	0.233483	3.42828e+07
96.5625	7.5	0.538605	0.0556157	0.742083	0.212886	3.74585e+07
96.625	7.5	0.537599	0.0558264	0.743449	0.222884	1.16199e+08
96.6875	7.5	0.536691	0.0557218	0.737483	0.216598	3.99859e+07
96.75	7.5	0.535888	0.055652	0.747644	0.223625	2.30715e+07
96.8125	7.5	0.535181	0.0558064	0.75846	0.215672	3.37321e+07
96.875	7.5	0.534612	0.0558002	0.747612	0.241108	3.53849e+07
96.9375	7.5	0.533966	0.0557484	0.754332	0.199473	2.33953e+07
97	7.5	0.533244	0.0558943	0.747133	0.198007	3.78472e+07
97.0625	7.5	0.532315	0.0557069	0.754374	0.195355	8026.87
97.125	7.5	0.531477	0.0554691	0.752079	0.168276	1375.3
97.1875	7.5	0.530496	0.0551929	0.750054	0.19994	2.09976e+07
97.25	7.5	0.529501	0.054823	0.754165	0.158493	2.56636e+07
97.3125	7.5	0.52842	0.0546235	0.744854	0.174312	1878.91
97.375	7.5	0.527496	0.0544695	0.744563	0.194128	4.17349e+07
97.4375	7.5	0.526574	0.0544052	0.752979	0.182872	2382.27
97.5	7.5	0.525637	0.054141	0.748124	0.192578	1939.11
97.5625	7.5	0.524741	0.0539737	0.747111	0.221939	3.83659e+07
97.625	7.5	0.523833	0.0539348	0.743123	0.207741	1.7164e+08
97.6875	7.5	0.522998	0.0538402	0.75515	0.179043	897.032
97.75	7.5	0.522046	0.0537495	0.749281	0.181712	7.6796e+07
97.8125	7.5	0.521153	0.0535385	0.758493	0.180656	1.51648e+07
97.875	7.5	0.520119	0.0535608	0.755945	0.181962	1.0894e+08
97.9375	7.5	0.519177	0.0534627	0.754238	0.212915	4.17678e+07
98	7.5	0.518453	0.0534388	0.755456	0.186029	2.17752e+07
98.0625	7.5	0.517501	0.0534599	0.754897	0.183423	1093.3
98.125	7.5	0.516622	0.053321	0.76226	0.165216	3.83652e+07
98.1875	7.5	0.515769	0.0533313	0.745746	0.160418	1437.34
98.25	7.5	0.515303	0.0535401	0.743255	0.179292	6.64919e+07
98.3125	7.5	0.5149	0.0537312	0.735713	0.194555	2.28769e+07
98.375	7.5	0.514469	0.0538981	0.732773	0.207164	4.27725e+07
98.4375	7.5	0.514039	0.0540731	0.73511	0.199424	6.22795e+07
98.5	7.5	0.513605	0.0541351	0.744051	0.179165	4.17357e+07
98.5625	7.5	0.51317	0.054245	0.747898	0.151346	6.74637e+07
98.625	7.5	0.512719	0.0543769	0.729232	0.20022	2.12568e+07
98.6875	7.5	0.512172	0.0544846	0.733905	0.168414	3.58381e+07
98.75	7.5	0.511664	0.0546253	0.742921	0.203543	6.63623e+07
98.8125	7.5	0.511303	0.0546278	0.755772	0.188525	3.73611e+07
98.875	7.5	0.510904	0.0545155	0.746796	0.159681	1.46466e+07
98.9375	7.5	0.510563	0.0544501	0.751218	0.174581	6.23442e+07
99	7.5	0.510248	0.054448	0.746032	0.195423	1.50354e+07
99.0625	7.5	0.509774	0.0544712	0.736849	0.176793	4.15087e+07
99.125	7.5	0.509292	0.0544316	0.746396	0.188511	3.73287e+07
99.1875	7.5	0.508708	0.0542107	0.747838	0.176511	2.30713e+07
99.25	7.5	0.508066	0.0539482	0.751938	0.162915	2.85797e+07
99.3125	7.5	0.507533	0.0538303	0.743785	0.184798	1.16393e+08
99.375	7.5	0.507045	0.0535989	0.733477	0.17371	2.49182e+07
99.4375	7.5	0.506463	0.052964	0.741755	0.165381	1060.27
99.5	7.5	0.505622	0.0521914	0.727141	0.14729	7.16115e+07
99.5625	7.5	0.504839	0.051984	0.742031	0.144068	2.28768e+07
99.625	7.5	0.504027	0.0518351	0.744262	0.16899	4.30317e+07
99.6875	7.5	0.50337	0.0521749	0.755012	0.169611	3.73936e+07
99.75	7.5	0.502901	0.0522489	0.749947	0.146208	1258.16
99.8125	7.5	0.502559	0.0523192	0.756818	0.157746	876.845
99.875	7.5	0.502177	0.0524444	0.74119	0.166424	4126.08
99.9375	7.5	0.501914	0.0524048	0.736061	0.179343	2.33304e+07
100	7.5	0.501555	0.052399	0.732503	0.168651	4.30966e+07
100.062	7.5	0.501384	0.0523738	0.737035	0.157187	6.74639e+07
100.125	7.5	0.501322	0.0523516	0.735067	0.161616	2.09974e+07
100.188	7.5	0.501354	0.0523705	0.746492	0.199187	7.28429e+07
100.25	7.5	0.501357	0.0523719	0.735197	0.18062	2.18399e+07
100.312	7.5	0.501235	0.0523393	0.733074	0.186025	1.11014e+08
100.375	7.5	0.500885	0.0522141	0.730407	0.168643	2.54367e+07
100.438	7.5	0.500492	0.0521491	0.74053	0.150826	7.47869e+07
100.5	7.5	0.499975	0.0520714	0.738598	0.175815	2.28768e+07
100.562	7.5	0.499285	0.0517874	0.738309	0.165384	6.74316e+07
100.625	7.5	0.498589	0.0513215	0.741979	0.147568	4.2578e+07
100.688	7.5	0.497875	0.0508023	0.750209	0.145976	6.02055e+07
100.75	7.5	0.497107	0.0506407	0.739061	0.198786	2.20343e+07
100.812	7.5	0.496472	0.050603	0.741676	0.174885	1.10949e+08
100.875	7.5	0.495658	0.0504129	0.743471	0.173347	4.69203e+07
100.938	7.5	0.49511	0.0503024	0.7471	0.178082	2.20347e+07
101	7.5	0.494416	0.0505519	0.748625	0.19014	2.22939e+07
101.062	7.5	0.493757	0.0507104	0.741909	0.155873	3.95325e+07
101.125	7.5	0.492806	0.050535	0.748215	0.159522	6.7464e+07
101.188	7.5	0.492055	0.0508967	0.747467	0.183552	2.49509e+07
101.25	7.5	0.491356	0.0514726	0.74438	0.166078	4.30318e+07
101.312	7.5	0.49081	0.0518079	0.745283	0.186151	6.23442e+07
101.375	7.5	0.490357	0.0522643	0.742923	0.190554	733.738
101.438	7.5	0.489779	0.0525968	0.734964	0.175587	2.33954e+07
101.5	7.5	0.489171	0.0525801	0.738612	0.192883	2.49507e+07
101.562	7.5	0.488551	0.0528655	0.748542	0.191192	3.53198e+07
101.625	7.5	0.488024	0.0530933	0.727542	0.161895	2.58231e+06
101.688	7.5	0.487527	0.0533443	0.729221	0.181662	6.01407e+07
101.75	7.5	0.487094	0.0534894	0.731107	0.162007	3.84305e+07
101.812	7.5	0.48651	0.0535887	0.739088	0.177666	4.15412e+07
101.875	7.5	0.485991	0.0535233	0.748372	0.163664	2.3849e+07
101.938	7.5	0.485614	0.0536534	0.753918	0.176738	6.30246e+07
102	7.5	0.485232	0.0536826	0.748054	0.175514	8.3017e+07
102.062	7.5	0.484892	0.053741	0.746417	0.164929	1345.25
102.125	7.5	0.484468	0.0535707	0.74086	0.201803	6.32516e+07
102.188	7.5	0.484119	0.053534	0.737935	0.148943	2.28768e+07
102.25	7.5	0.483808	0.053767	0.732759	0.156195	2.18399e+07
102.312	7.5	0.483452	0.0540279	0.737908	0.180258	1.41084e+08
102.375	7.5	0.483152	0.0542175	0.748372	0.190893	6.74637e+07
102.438	7.5	0.483054	0.0542731	0.737483	0.15224	1029.21
102.5	7.5	0.482968	0.0542979	0.749772	0.152394	1.36743e+07
102.562	7.5	0.483068	0.0542555	0.745176	0.170043	6.84685e+07
102.625	7.5	0.483009	0.0542927	0.74685	0.142722	6.85007e+07
102.688	7.5	0.482953	0.0543158	0.740231	0.149294	6.48715e+07
102.75	7.5	0.482946	0.0543191	0.741343	0.158789	2.1775e+07
102.812	7.5	0.482796	0.0543969	0.742526	0.154679	3.7588e+07
102.875	7.5	0.482681	0.0544325	0.75266	0.137721	4.47165e+07
102.938	7.5	0.482535	0.0544552	0.752255	0.155896	6.02056e+07
103	7.5	0.482313	0.0545145	0.754021	0.133838	4.10877e+07
103.062	7.5	0.481899	0.054593	0.751995	0.173204	4996.07
103.125	7.5	0.481642	0.0546524	0.745452	0.173456	1032.77
103.188	7.5	0.481258	0.0546864	0.750829	0.157361	662.197
103.25	7.5	0.481016	0.0547438	0.750414	0.165574	2.29418e+07
103.312	7.5	0.480651	0.0547829	0.747487	0.135094	4.15413e+07
103.375	7.5	0.480213	0.0546992	0.757444	0.163725	5.91686e+07
103.438	7.5	0.47988	0.0547429	0.751895	0.149432	570.934
103.5	7.5	0.479598	0.0548597	0.750801	0.155907	7.62128e+07
103.562	7.5	0.47932	0.0549067	0.753421	0.137069	1843.1
103.625	7.5	0.479072	0.0548587	0.74717	0.177351	6.55845e+07
103.688	7.5	0.478692	0.054641	0.742187	0.194413	1174.25
103.75	7.5	0.478457	0.054506	0.744419	0.167024	3502.48
103.812	7.5	0.478067	0.054146	0.756633	0.17384	3.95323e+07
103.875	7.5	0.477693	0.0539185	0.742951	0.185982	2.2942e+07
103.938	7.5	0.477307	0.0535516	0.751452	0.169566	1.0894e+08
104	7.5	0.477038	0.0533804	0.750554	0.15374	631.717
104.062	7.5	0.476917	0.0532928	0.753478	0.160426	1.2472e+08
104.125	7.5	0.476881	0.0532711	0.747557	0.137684	2.0952e+08
104.188	7.5	0.476997	0.0533398	0.737532	0.139991	4.17355e+07
104.25	7.5	0.476998	0.0533406	0.741872	0.1779	6.24739e+07
104.312	7.5	0.477171	0.0534057	0.746642	0.172649	3.6357e+07
104.375	7.5	0.477317	0.0534725	0.748734	0.153615	6.53576e+07
104.438	7.5	0.477391	0.053478	0.747202	0.147079	4.20271e+07
104.5	7.5	0.477505	0.0535199	0.750335	0.182952	3.53846e+07
104.562	7.5	0.477462	0.0535078	0.752146	0.167172	4.25781e+07
104.625	7.5	0.477173	0.0533783	0.753201	0.136948	3.95322e+07
104.688	7.5	0.477026	0.0532826	0.750056	0.160146	6.876e+07
104.75	7.5	0.476982	0.0532527	0.747044	0.168427	1833.84
104.812	7.5	0.476784	0.0531294	0.747891	0.148633	7.47869e+07
104.875	7.5	0.476601	0.053038	0.747141	0.149171	6.33809e+07
104.938	7.5	0.4762	0.0528351	0.742628	0.184791	3.94674e+07
105	7.5	0.475793	0.0525928	0.75678	0.143816	4.17358e+07
105.062	7.5	0.475564	0.0523936	0.759964	0.151221	7.89344e+07
105.125	7.5	0.47523	0.0521567	0.754366	0.166885	6.66214e+07
105.188	7.5	0.475045	0.0519924	0.750135	0.159791	2.33305e+07
105.25	7.5	0.47454	0.0515145	0.735914	0.186687	4.66608e+07
105.312	7.5	0.474077	0.0511383	0.736572	0.188706	6.64918e+07
105.375	7.5	0.473619	0.0507378	0.738971	0.189552	3.37646e+07
105.438	7.5	0.473187	0.0503248	0.749079	0.150425	3.7588e+07
105.5	7.5	0.472751	0.0498561	0.7461	0.181998	985.911
105.562	7.5	0.472322	0.0492956	0.750257	0.193348	3.94026e+07
105.625	7.5	0.471865	0.0487463	0.760512	0.189312	3.68752e+07
105.688	7.5	0.471452	0.0482833	0.752531	0.194031	4.25782e+07
105.75	7.5	0.470905	0.0475452	0.74413	0.193949	6.64269e+07
105.812	7.5	0.47043	0.0470703	0.743545	0.158947	7.2648e+07
105.875	7.5	0.469896	0.0466529	0.744013	0.138694	3.9662e+07
105.938	7.5	0.469635	0.0464001	0.740182	0.171285	2.30712e+07
106	7.5	0.469213	0.0457914	0.733933	0.169054	2.38813e+07
106.062	7.5	0.468738	0.0449668	0.743622	0.17773	3.37643e+07
106.125	7.5	0.468463	0.044628	0.742903	0.154243	4.25781e+07
106.188	7.5	0.468217	0.0442579	0.743726	0.149849	2.30715e+07
106.25	7.5	0.467959	0.0439754	0.748789	0.16554	4.15411e+07
106.312	7.5	0.467694	0.043548	0.739649	0.192354	3366.17
106.375	7.5	0.467645	0.0434684	0.737024	0.178717	4.35824e+07
106.438	7.5	0.467662	0.0434927	0.739415	0.157982	6.23441e+07
106.5	7.5	0.46746	0.0432762	0.741972	0.163372	2.50154e+07
106.562	7.5	0.467397	0.0432151	0.74585	0.208468	1.54944e+06
106.625	7.5	0.467472	0.043308	0.753482	0.185071	6.04002e+07
106.688	7.5	0.467453	0.0432796	0.750328	0.162683	2.29418e+07
106.75	7.5	0.46726	0.0429558	0.745775	0.175423	5.81966e+07
106.812	7.5	0.466949	0.0424367	0.738154	0.172022	6.85009e+07
106.875	7.5	0.466814	0.0422339	0.73629	0.175007	1632.28
106.938	7.5	0.466623	0.04192	0.728221	0.182529	905.82
107	7.5	0.466429	0.0416243	0.731955	0.18758	150748
107.062	7.5	0.46627	0.0414144	0.742203	0.165444	3.73936e+07
107.125	7.5	0.466031	0.0409548	0.746971	0.205019	1.33503e+07
107.188	7.5	0.46572	0.0403675	0.748122	0.237766	2.12566e+07
107.25	7.5	0.465322	0.039925	0.749419	0.223567	3.55145e+07
107.312	7.5	0.465022	0.0396464	0.750642	0.217866	5.83262e+07
107.375	7.5	0.464889	0.0395153	0.74568	0.196029	6.28626e+07
107.438	7.5	0.464776	0.0393794	0.759956	0.190557	7.31023e+07
107.5	7.5	0.464845	0.0394894	0.761991	0.204037	6.48716e+07
107.562	7.5	0.464757	0.039375	0.762168	0.174612	755.593
107.625	7.5	0.464733	0.0393492	0.754186	0.207156	2.28769e+07
107.688	7.5	0.464838	0.0394125	0.740018	0.18386	1.56184e+07
107.75	7.5	0.464799	0.039374	0.766322	0.200245	481.484
107.812	7.5	0.464864	0.0394439	0.751516	0.207935	7.16115e+07
107.875	7.5	0.464626	0.0392485	0.754246	0.204745	6.23442e+07
107.938	7.5	0.464548	0.0391901	0.757646	0.190681	2.12892e+07
108	7.5	0.464371	0.039076	0.749388	0.214684	2.75104e+07
108.062	7.5	0.464332	0.0390531	0.765313	0.202904	1197.44
108.125	7.5	0.46422	0.0389249	0.75413	0.168133	3.79767e+07
108.188	7.5	0.46415	0.038845	0.751651	0.193812	3.79768e+07
108.25	7.5	0.464114	0.0388119	0.74859	0.191654	3.53197e+07
108.312	7.5	0.464002	0.0386639	0.746635	0.182157	3.53844e+07
108.375	7.5	0.463948	0.0385742	0.752635	0.213558	3.82341e+06
108.438	7.5	0.464142	0.0389717	0.749324	0.185359	2.50156e+07
108.5	7.5	0.464305	0.0392444	0.749751	0.158537	3.8398e+07
108.562	7.5	0.464329	0.0392901	0.746078	0.179515	3.84953e+07
108.625	7.5	0.464277	0.0392386	0.761143	0.176716	6.02057e+07
108.688	7.5	0.464119	0.0390404	0.759074	0.180407	7.91292e+07
108.75	7.5	0.464024	0.0388607	0.762827	0.194968	1.11079e+08
108.812	7.5	0.463898	0.0387287	0.741173	0.197771	2.18399e+07
108.875	7.5	0.463751	0.0386587	0.749103	0.222712	2.29418e+07
108.938	7.5	0.463621	0.0385462	0.751711	0.174545	2.49506e+07
109	7.5	0.463545	0.0384777	0.74574	0.174649	1101.93
109.062	7.5	0.463428	0.0384	0.743069	0.188452	2.1905e+07
109.125	7.5	0.463358	0.0383776	0.744498	0.214403	1.69794e+07
109.188	7.5	0.463187	0.0382743	0.748192	0.174733	3.64215e+07
109.25	7.5	0.463111	0.0382278	0.761071	0.206315	7.47222e+07
109.312	7.5	0.463209	0.0382916	0.755949	0.1957	3.69401e+07
109.375	7.5	0.463306	0.0383314	0.753751	0.201213	4.20596e+07
109.438	7.5	0.463356	0.0383665	0.746672	0.200612	2.51452e+07
109.5	7.5	0.463301	0.0383378	0.747609	0.199105	5264.92
109.562	7.5	0.463281	0.0383162	0.732284	0.168617	3.92082e+07
109.625	7.5	0.463416	0.0384814	0.744932	0.204662	3.48661e+07
109.688	7.5	0.463552	0.0386471	0.727508	0.185456	2.49506e+07
109.75	7.5	0.463861	0.0389334	0.734161	0.19693	2.12567e+07
109.812	7.5	0.464216	0.0394298	0.745184	0.206558	2.28769e+07
109.875	7.5	0.464325	0.0395571	0.748137	0.198682	1.09945e+08
109.938	7.5	0.464528	0.0398328	0.744448	0.19081	6.23442e+07
110	7.5	0.464682	0.0400704	0.750308	0.177431	1.17203e+08
110.062	7.5	0.464744	0.0401348	0.75476	0.171732	4.20272e+07
110.125	7.5	0.464986	0.0403769	0.765256	0.18235	1.16652e+08
110.188	7.5	0.465205	0.0405946	0.755451	0.204801	4.17356e+07
110.25	7.5	0.465428	0.0408589	0.756001	0.173032	2.59876e+07
110.312	7.5	0.465509	0.0409542	0.750294	0.202768	2.50155e+07
110.375	7.5	0.465772	0.0413725	0.756744	0.200813	3.58382e+07
110.438	7.5	0.466001	0.0416868	0.746464	0.210641	4.04717e+07
110.5	7.5	0.466226	0.0419436	0.749443	0.185221	3.58059e+07
110.562	7.5	0.46647	0.0422923	0.743433	0.211089	2.87742e+07
110.625	7.5	0.46661	0.042564	0.73231	0.212536	4.01795e+07
110.688	7.5	0.466593	0.0425329	0.743854	0.18431	2.36221e+07
110.75	7.5	0.46685	0.0428517	0.74761	0.203761	7.28427e+07
110.812	7.5	0.467223	0.0431996	0.743204	0.161796	2.29417e+07
110.875	7.5	0.467659	0.0436338	0.752781	0.164625	7.31346e+07
110.938	7.5	0.467987	0.0439396	0.74872	0.182879	1305
111	7.5	0.468233	0.0442413	0.754402	0.193742	6.66214e+07
111.062	7.5	0.468439	0.0443047	0.752356	0.171976	2721.08
111.125	7.5	0.468552	0.0444279	0.7608	0.180907	3.57734e+07
111.188	7.5	0.468545	0.0444207	0.744527	0.1754	5.54745e+08
111.25	7.5	0.468745	0.0446382	0.750384	0.180458	7.9453e+07
111.312	7.5	0.469087	0.04503	0.758931	0.170742	2.43675e+07
111.375	7.5	0.469485	0.0453622	0.74942	0.158395	7.75088e+07
111.438	7.5	0.469978	0.0459251	0.762028	0.138308	2.33305e+07
111.5	7.5	0.470508	0.0465586	0.74837	0.167498	6.53902e+07
111.562	7.5	0.47112	0.0472009	0.744456	0.158457	1.348e+07
111.625	7.5	0.471819	0.048116	0.738701	0.16738	2.30712e+07
111.688	7.5	0.472381	0.0488842	0.749092	0.170285	3.73936e+07
111.75	7.5	0.472815	0.0494376	0.743044	0.166139	3.83656e+07
111.812	7.5	0.473292	0.0496276	0.743512	0.144091	4.2643e+07
111.875	7.5	0.473903	0.0500128	0.737824	0.18105	4.26431e+07
111.938	7.5	0.474438	0.0502256	0.74226	0.198136	2.1626e+08
112	7.5	0.474796	0.0503685	0.74871	0.187168	1.16198e+08
112.062	7.5	0.475275	0.0505408	0.736824	0.145959	3.78795e+07
112.125	7.5	0.475778	0.0506093	0.742903	0.166706	3.73937e+07
112.188	7.5	0.476167	0.0506493	0.743495	0.184934	4.17355e+07
112.25	7.5	0.47666	0.0505116	0.744625	0.183145	6.27652e+07
112.312	7.5	0.477107	0.0505923	0.74741	0.179042	1.22906e+08
112.375	7.5	0.477527	0.0507241	0.749892	0.176764	3.71019e+07
112.438	7.5	0.477864	0.0507209	0.743944	0.173182	5.81318e+07
112.5	7.5	0.478154	0.0508505	0.739629	0.167775	1.2242e+08
112.562	7.5	0.478297	0.0508439	0.737828	0.18029	2.18401e+07
112.625	7.5	0.478566	0.050776	0.743389	0.192176	2.5534e+07
112.688	7.5	0.478893	0.0507121	0.738035	0.190137	2.22937e+07
112.75	7.5	0.479149	0.0506908	0.735432	0.174737	6.69128e+07
112.812	7.5	0.479468	0.0505918	0.737764	0.160049	3.63566e+07
112.875	7.5	0.47967	0.0504783	0.746933	0.178226	2.19047e+07
112.938	7.5	0.479994	0.0502497	0.747097	0.187321	6.14695e+07
113	7.5	0.480228	0.0501121	0.735567	0.212931	6.94729e+07
113.062	7.5	0.480545	0.0499519	0.733671	0.190244	3.55142e+07
113.125	7.5	0.480798	0.0498258	0.743767	0.164624	4.4652e+07
113.188	7.5	0.480971	0.0496999	0.739947	0.171625	4.15412e+07
113.25	7.5	0.481087	0.0495746	0.739272	0.224365	3.63567e+07
113.312	7.5	0.481202	0.0494778	0.747433	0.206468	6.5455e+07
113.375	7.5	0.481431	0.0492723	0.757849	0.190874	6.45476e+07
113.438	7.5	0.481569	0.049155	0.749338	0.202613	3.79119e+07
113.5	7.5	0.481759	0.0488914	0.764817	0.206651	3.63568e+07
113.562	7.5	0.482011	0.0486687	0.74772	0.199877	3.22091e+07
113.625	7.5	0.482031	0.0486487	0.753051	0.171517	6.23443e+07
113.688	7.5	0.482228	0.0484058	0.747525	0.204442	2.19049e+07
113.75	7.5	0.482374	0.0482585	0.743832	0.189749	4.05043e+07
113.812	7.5	0.482386	0.0482395	0.744307	0.190599	4.368e+07
113.875	7.5	0.482454	0.0481822	0.756758	0.205846	3.99859e+07
113.938	7.5	0.482579	0.0481106	0.75309	0.199861	4.25782e+07
114	7.5	0.482613	0.0480832	0.752501	0.169486	4.15412e+07
114.062	7.5	0.482762	0.0480039	0.757561	0.179218	2.49507e+07
114.125	7.5	0.482775	0.0479963	0.760279	0.164862	2.33954e+07
114.188	7.5	0.482889	0.0479407	0.753417	0.185906	4.25456e+07
114.25	7.5	0.483011	0.0478719	0.755457	0.204258	4.25458e+07
114.312	7.5	0.483046	0.047839	0.76214	0.176513	1.14319e+08
114.375	7.5	0.483199	0.0477403	0.750561	0.181405	3.64215e+07
114.438	7.5	0.483301	0.0477309	0.756603	0.178503	6.35107e+07
114.5	7.5	0.483278	0.0477355	0.748318	0.204007	1.20411e+08
114.562	7.5	0.483226	0.0477479	0.754377	0.183146	2.915e+08
114.625	7.5	0.483194	0.0477586	0.754075	0.167835	6.22146e+07
114.688	7.5	0.483343	0.0477066	0.751257	0.162185	2.9137e+08
114.75	7.5	0.483452	0.04767	0.754927	0.197253	5.83262e+07
114.812	7.5	0.483489	0.0476525	0.763005	0.200538	2.49507e+07
114.875	7.5	0.483612	0.0476056	0.750116	0.178418	6.35107e+07
114.938	7.5	0.483801	0.0475776	0.761891	0.181915	1.29615e+07
115	7.5	0.48387	0.0475725	0.765067	0.183772	2.20665e+07
115.062	7.5	0.483897	0.0475792	0.759912	0.22003	3.63567e+07
115.125	7.5	0.484274	0.0476739	0.768019	0.196544	1.12115e+08
115.188	7.5	0.484758	0.0476442	0.773197	0.192264	619.349
115.25	7.5	0.48532	0.0476158	0.771669	0.163311	4.15087e+07
115.312	7.5	0.485749	0.0472788	0.778082	0.17205	1757.5
115.375	7.5	0.485974	0.0471764	0.783972	0.169292	799.949
115.438	7.5	0.486092	0.0471211	0.765738	0.159133	4.38097e+07
115.5	7.5	0.486228	0.0470295	0.771937	0.2026	6.53251e+07
115.562	7.5	0.486235	0.0470282	0.780505	0.201301	2089.61
115.625	7.5	0.486171	0.0470778	0.78198	0.181408	2.49506e+07
115.688	7.5	0.485985	0.0471631	0.77367	0.163102	2.46268e+07
115.75	7.5	0.485629	0.0472995	0.779346	0.163595	4112.44
115.812	7.5	0.4853	0.0472357	0.770843	0.174562	2.28122e+07
115.875	7.5	0.484924	0.047291	0.767876	0.178114	1.20346e+08
115.938	7.5	0.484668	0.0473839	0.76716	0.180917	1383.85
116	7.5	0.484696	0.0473809	0.769365	0.170472	6.48717e+07
116.062	7.5	0.484696	0.0473811	0.774749	0.169368	3.55142e+07
116.125	7.5	0.484779	0.0473267	0.761331	0.188965	6.43208e+07
116.188	7.5	0.484935	0.0472249	0.754609	0.18759	1.16652e+08
116.25	7.5	0.485091	0.0471613	0.753764	0.176788	2.19048e+07
116.312	7.5	0.485166	0.0471138	0.765191	0.183817	4.36798e+07
116.375	7.5	0.485342	0.0469211	0.751205	0.182123	6.64918e+07
116.438	7.5	0.485654	0.0467464	0.764989	0.183902	4.17357e+07
116.5	7.5	0.486052	0.0464881	0.776116	0.183619	4.36151e+07
116.562	7.5	0.486271	0.0463855	0.762708	0.198791	3.44774e+07
116.625	7.5	0.486731	0.0459946	0.772709	0.196941	4.06988e+07
116.688	7.5	0.487133	0.0456677	0.751052	0.198362	2.44325e+07
116.75	7.5	0.487606	0.0452028	0.757885	0.18619	6.74639e+07
116.812	7.5	0.488055	0.0446259	0.757344	0.192458	1.14319e+08
116.875	7.5	0.48856	0.0439055	0.738604	0.183164	2.2877e+07
116.938	7.5	0.489078	0.0435157	0.752013	0.179508	2.12568e+07
117	7.5	0.489583	0.0429945	0.738231	0.197351	1.16199e+08
117.062	7.5	0.489928	0.0425179	0.753954	0.177862	3.7588e+07
117.125	7.5	0.490062	0.042333	0.759251	0.186122	4.15413e+07
117.188	7.5	0.490291	0.0419268	0.756419	0.171127	6.24738e+07
117.25	7.5	0.490354	0.0418032	0.747124	0.202641	2.08031e+07
117.312	7.5	0.490465	0.0415953	0.756554	0.181197	2.49508e+07
117.375	7.5	0.490477	0.041574	0.760743	0.19738	6.64918e+07
117.438	7.5	0.490553	0.0414337	0.746306	0.193791	2.20344e+07
117.5	7.5	0.490554	0.0414323	0.75215	0.193153	6.64917e+07
117.562	7.5	0.490525	0.0414832	0.745831	0.182468	2.49507e+07
117.625	7.5	0.490454	0.0415962	0.746591	0.180167	2.51452e+07
117.688	7.5	0.490412	0.0416595	0.741146	0.196473	2.39138e+07
117.75	7.5	0.490173	0.0420438	0.737078	0.248144	2.33305e+07
117.812	7.5	0.490098	0.0421389	0.763008	0.242043	3.33108e+07
117.875	7.5	0.49029	0.0418587	0.753574	0.206704	2.1257e+07
117.938	7.5	0.490479	0.0415543	0.744864	0.178396	3.1321e+08
118	7.5	0.490585	0.0413855	0.734046	0.235434	4.05044e+07
118.062	7.5	0.490595	0.0413729	0.737194	0.199035	6.01407e+07
118.125	7.5	0.490563	0.0414028	0.731317	0.182306	4.15412e+07
118.188	7.5	0.490562	0.0414031	0.745975	0.220725	3.83659e+07
118.25	7.5	0.490714	0.0412924	0.743465	0.186835	3.34405e+07
118.312	7.5	0.490713	0.0412934	0.742493	0.188363	6.84683e+07
118.375	7.5	0.490719	0.041288	0.740468	0.2119	2.19047e+07
118.438	7.5	0.490802	0.0411991	0.74514	0.21147	2.12891e+07
118.5	7.5	0.490807	0.0411942	0.752754	0.192708	2.54369e+07
118.562	7.5	0.490787	0.0412125	0.752286	0.215864	6.48718e+07
118.625	7.5	0.490908	0.0411077	0.741935	0.207653	2.51447e+07
118.688	7.5	0.491134	0.0408705	0.745326	0.232795	5.86503e+07
118.75	7.5	0.491302	0.0407339	0.751937	0.203221	6.73992e+07
118.812	7.5	0.491504	0.0405461	0.741245	0.18336	1.10042e+08
118.875	7.5	0.491727	0.0404038	0.747091	0.159099	6.76583e+07
118.938	7.5	0.491907	0.0402243	0.748454	0.196006	4.20596e+07
119	7.5	0.492006	0.0401172	0.748455	0.190575	2.1788e+08
119.062	7.5	0.492163	0.0399551	0.755781	0.203518	4.0472e+07
119.125	7.5	0.492245	0.0398314	0.760619	0.207287	2.09975e+07
119.188	7.5	0.492271	0.0397958	0.752306	0.186124	6.22793e+07
119.25	7.5	0.492141	0.0399583	0.751477	0.190368	3.64215e+07
119.312	7.5	0.491944	0.0402249	0.749975	0.196259	5.81967e+07
119.375	7.5	0.49173	0.0404274	0.748713	0.193852	3.53847e+07
119.438	7.5	0.491519	0.0406294	0.738161	0.208353	6.53252e+07
119.5	7.5	0.491394	0.0407626	0.739814	0.192393	6.68805e+07
119.562	7.5	0.491236	0.0408835	0.744162	0.158895	2.1905e+07
119.625	7.5	0.491016	0.0411042	0.744429	0.145381	6.85006e+07
119.688	7.5	0.490698	0.0413403	0.737831	0.152456	6.3381e+07
119.75	7.5	0.490356	0.0415819	0.738721	0.171039	2.50155e+07
119.812	7.5	0.489939	0.0417754	0.744157	0.175098	4.25133e+07
119.875	7.5	0.489623	0.0419913	0.748571	0.177822	6.22796e+07
119.938	7.5	0.489248	0.0421497	0.755729	0.173985	3.64215e+07
120	7.5	0.48889	0.0422676	0.760803	0.171676	4.38094e+07
120.062	7.5	0.48874	0.0423284	0.768398	0.152508	3.96618e+07
120.125	7.5	0.4884	0.0424873	0.758811	0.190573	3.64218e+07
120.188	7.5	0.488157	0.0426711	0.760264	0.183553	3.73612e+07
120.25	7.5	0.488074	0.0427355	0.763345	0.184752	6.68806e+07
120.312	7.5	0.48788	0.0428227	0.756489	0.184113	6.2798e+07
120.375	7.5	0.487586	0.042943	0.754085	0.18538	2.60524e+07
120.438	7.5	0.487361	0.0431035	0.763205	0.200453	6.66216e+07
120.5	7.5	0.48721	0.0431946	0.76953	0.201528	6.69452e+07
120.562	7.5	0.487259	0.0431626	0.757034	0.206303	5.92337e+07
120.625	7.5	0.487257	0.0431638	0.745199	0.203509	3.52873e+07
120.688	7.5	0.487041	0.043274	0.749281	0.194971	4.05044e+07
120.75	7.5	0.486911	0.0433715	0.739039	0.209338	8.41192e+07
120.812	7.5	0.48665	0.0435011	0.739539	0.209799	3.94675e+07
120.875	7.5	0.486607	0.0435328	0.740915	0.206829	3.73938e+07
120.938	7.5	0.486562	0.0435681	0.739295	0.19094	4.20272e+07
121	7.5	0.486492	0.0436235	0.731419	0.211816	2.1289e+07
121.062	7.5	0.486422	0.0436676	0.735356	0.22097	2.33951e+07
121.125	7.5	0.486406	0.0436737	0.738193	0.225678	8.35355e+07
121.188	7.5	0.486327	0.0436973	0.740575	0.244566	3.36996e+07
121.25	7.5	0.486268	0.0437248	0.753143	0.239189	5.81965e+07
121.312	7.5	0.486173	0.0437762	0.749436	0.217332	3.43478e+07
121.375	7.5	0.486181	0.0437728	0.75092	0.221002	3.95322e+07
121.438	7.5	0.486289	0.0437374	0.75131	0.229211	3.95324e+07
121.5	7.5	0.486485	0.0436384	0.737858	0.224414	6.43533e+07
121.562	7.5	0.486576	0.0436526	0.745204	0.220647	6.74639e+07
121.625	7.5	0.486708	0.0436915	0.736244	0.239066	2.2877e+07
121.688	7.5	0.486784	0.0437106	0.742172	0.216605	1.08875e+08
121.75	7.5	0.486792	0.0437111	0.751687	0.200249	2.90399e+08
121.812	7.5	0.486721	0.0436967	0.743495	0.214176	3.73934e+07
121.875	7.5	0.486696	0.0437002	0.74546	0.216007	6.02704e+07
121.938	7.5	0.486529	0.0437091	0.735736	0.224444	4.14765e+07
122	7.5	0.486249	0.0436392	0.749471	0.217826	6.64272e+07
122.062	7.5	0.48604	0.0435305	0.734491	0.209072	2.15806e+08
122.125	7.5	0.486033	0.0435302	0.754838	0.177742	3.94349e+07
122.188	7.5	0.485946	0.0435216	0.748077	0.207379	2.29418e+07
122.25	7.5	0.485718	0.0434369	0.746282	0.183548	4.15411e+07
122.312	7.5	0.485548	0.0433439	0.74805	0.205733	2.54694e+07
122.375	7.5	0.485467	0.0433074	0.752614	0.176263	2.28769e+07
122.438	7.5	0.485448	0.0433025	0.753582	0.207123	6.69454e+07
122.5	7.5	0.485371	0.0432687	0.752742	0.190842	6.74314e+07
122.562	7.5	0.485292	0.0432389	0.748843	0.178141	2.2942e+07
122.625	7.5	0.485351	0.0432778	0.757185	0.19781	2.13865e+07
122.688	7.5	0.485483	0.0433756	0.73913	0.261302	10.922
122.75	7.5	0.485579	0.0434668	0.750693	0.20794	2.15742e+08
122.812	7.5	0.485727	0.0435911	0.748842	0.182296	6.33163e+07
122.875	7.5	0.486	0.0436451	0.742398	0.182174	6.64918e+07
122.938	7.5	0.486203	0.0436619	0.747163	0.207743	6.64916e+07
123	7.5	0.486339	0.0437181	0.751928	0.203162	2.30715e+07
123.062	7.5	0.486438	0.043773	0.736745	0.19974	3.53849e+07
123.125	7.5	0.486385	0.043721	0.753608	0.190119	2.28769e+07
123.188	7.5	0.486391	0.0437235	0.760666	0.187496	1.10042e+08
123.25	7.5	0.486375	0.0437172	0.754241	0.186134	3.8366e+07
123.312	7.5	0.486409	0.0437325	0.757156	0.181646	2.184e+07
123.375	7.5	0.486584	0.0438677	0.749404	0.20638	3.76204e+07
123.438	7.5	0.486623	0.0438972	0.755442	0.204346	2.51451e+07
123.5	7.5	0.48695	0.0440548	0.757532	0.191395	2.33955e+07
123.562	7.5	0.487274	0.0443308	0.760764	0.210576	6.43532e+07
123.625	7.5	0.487805	0.0448822	0.752024	0.221554	8.23061e+06
123.688	7.5	0.488178	0.0452261	0.747839	0.202255	6.58437e+07
123.75	7.5	0.488536	0.0456295	0.745457	0.179174	1526.99
123.812	7.5	0.488852	0.0459806	0.760754	0.210214	3.74584e+07
123.875	7.5	0.488955	0.0460241	0.760326	0.212217	2.18401e+07
123.938	7.5	0.489133	0.0461554	0.762328	0.177141	3.7588e+07
124	7.5	0.489077	0.0461244	0.764181	0.209923	6.63946e+07
124.062	7.5	0.488771	0.0458562	0.772786	0.166257	4.17357e+07
124.125	7.5	0.488702	0.0457767	0.770372	0.187839	6.89868e+07
124.188	7.5	0.488547	0.0456572	0.774547	0.205402	1.17819e+08
124.25	7.5	0.488554	0.0456587	0.762176	0.204772	3.62918e+07
124.312	7.5	0.488572	0.0456615	0.765144	0.190509	4.17356e+07
124.375	7.5	0.488495	0.0456145	0.756045	0.208377	5.98814e+07
124.438	7.5	0.48852	0.0456162	0.764722	0.168765	6.69454e+07
124.5	7.5	0.488573	0.0455952	0.761043	0.179706	6.66214e+07
124.562	7.5	0.48849	0.0456283	0.762196	0.151214	3.75881e+07
124.625	7.5	0.488324	0.0457027	0.762333	0.192816	6.0173e+07
124.688	7.5	0.488292	0.0457155	0.760975	0.169834	4.26429e+07
124.75	7.5	0.488473	0.0457207	0.767072	0.163993	4.25781e+07
124.812	7.5	0.488678	0.0457299	0.774578	0.171344	4.25779e+07
124.875	7.5	0.488902	0.045807	0.765159	0.171686	6.2247e+07
[truncated: 9,001 more rows]

## Sheet: E2_KerrImage-0
	0	1	2	3	4	5	6	7	8	9	10	11	12	13	14	15	16	17	18	19	20	21	22	23	24	25	26	27	28	29	30	31	32	33	34	35	36	37	38	39	40	41	42	43	44	45	46	47	48
0	-1	-1	-1	-1	-1	-1	-1	-1	-1	-1	-1	-1	-1	-1	-1	-1	-1	-1	-1	-1	-1	-1	-1	-1	-1	-1	-1	-1	-1	-1	-1	-1	-1	-1	-1	-1	-1	-1	-1	-1	-1	-1	-1	-1	-1	-1	-1	-1	-1
1	-1	-1	-1	-1	-1	-1	-1	-1	-1	-1	-1	-1	-1	-1	-1	-1	-1	-1	-1	-1	-1	-1	-1	-1	-1	-1	-1	-1	-1	-1	-1	-1	-1	-1	-1	-1	-1	-1	-1	-1	-1	-1	-1	-1	-1	-1	-1	-1	-1
2	-1	-1	-1	-1	-1	-1	-1	-1	-1	-1	-1	-1	-1	-1	-1	-1	-1	-1	-1	-1	-1	-1	-1	-1	-1	-1	-1	-1	-1	-1	-1	-1	-1	-1	-1	-1	-1	-1	-1	-1	-1	-1	-1	-1	-1	-1	-1	-1	-1
3	-1	-1	-1	-1	-1	-1	-1	-1	-1	-1	-1	-1	-1	-1	-1	-1	-1	-1	-1	-1	-1	-1	-1	-1	-1	-1	-1	-1	-1	-1	-1	-1	-1	-1	-1	-1	-1	-1	-1	-1	-1	-1	-1	-1	-1	-1	-1	-1	-1
4	-1	-1	-1	-1	-1	-1	-1	-1	-1	-1	-1	-1	-1	-1	-1	-1	-1	-1	-1	-1	-1	-1	-1	-1	-1	-1	-1	-1	-1	-1	-1	-1	-1	-1	-1	-1	-1	-1	-1	-1	-1	-1	-1	-1	-1	-1	-1	-1	-1
5	-1	-1	-1	-1	-1	-1	-1	-1	-1	-1	-1	-1	-1	-1	-1	-1	-1	-1	-1	-1	-1	-1	-1	-1	-1	-1	-1	-1	-1	-1	-1	-1	-1	-1	-1	-1	-1	-1	-1	-1	-1	-1	-1	-1	-1	-1	-1	-1	-1
6	-1	-1	-1	-1	-1	-1	-1	-1	-1	-1	-1	-1	-1	-1	-1	-1	-1	-1	-1	-1	-1	-1	-1	-1	-1	-1	-1	-1	-1	-1	-1	-1	-1	-1	-1	-1	-1	-1	-1	-1	-1	-1	-1	-1	-1	-1	-1	-1	-1
7	-1	-1	-1	-1	-1	-1	-1	-1	-1	-1	-1	-1	-1	-1	-1	-1	-1	-1	-1	-1	-1	-1	-1	-1	-1	-1	-1	-1	-1	-1	-1	-1	-1	-1	-1	-1	-1	-1	-1	-1	-1	-1	-1	-1	-1	-1	-1	-1	-1
8	-1	-1	-1	-1	-1	-1	-1	-1	-1	-1	-1	-1	-1	-1	-1	-1	-1	-1	-1	-1	-1	-1	-1	-1	-1	-1	-1	-1	-1	-1	-1	-1	-1	-1	-1	-1	-1	-1	-1	-1	-1	-1	-1	-1	-1	-1	-1	-1	-1
9	-1	-1	-1	-1	-1	-1	-1	-1	-1	-1	-1	-1	-1	-1	-1	-1	-1	-1	-1	-1	-1	-1	-1	-1	-1	-1	-1	-1	-1	-1	-1	-1	-1	-1	-1	-1	-1	-1	-1	-1	-1	-1	-1	-1	-1	-1	-1	-1	-1
10	-1	-1	-1	-1	-1	-1	-1	-1	-1	-1	-1	-1	-1	-1	-1	-1	-1	-1	-1	-1	-1	-1	-1	-1	-1	-1	-1	-1	-1	-1	-1	-1	-1	-1	-1	-1	-1	-1	-1	-1	-1	-1	-1	-1	-1	-1	-1	-1	-1
11	-1	-1	-1	-1	-1	-1	-1	-1	-1	-1	-1	-1	-1	-1	-1	-1	-1	-1	-1	-1	-1	-1	-1	-1	-1	-1	-1	-1	-1	-1	-1	-1	-1	-1	-1	-1	-1	-1	-1	-1	-1	-1	-1	-1	-1	-1	-1	-1	-1
12	-1	-1	-1	-1	-1	-1	-1	-1	-1	-1	-1	-1	-1	-1	-1	-1	-1	-1	-1	-1	-1	-1	-1	-1	-1	-1	-1	-1	-1	-1	-1	-1	-1	-1	-1	-1	-1	-1	-1	-1	-1	-1	-1	-1	-1	-1	-1	-1	-1
13	-1	-1	-1	-1	-1	-1	-1	-1	-1	-1	-1	-1	-1	-1	-1	-1	-1	-1	-1	-1	-1	-1	-1	-1	-1	-1	-1	-1	-1	-1	-1	-1	-1	-1	-1	-1	-1	-1	-1	-1	-1	-1	-1	-1	-1	-1	-1	-1	-1
14	-1	-1	-1	-1	-1	-1	-1	-1	-1	-1	-1	-1	-1	-1	-1	-1	-1	-1	-1	-1	-1	-1	-1	-1	-1	-1	-1	-1	-1	-1	-1	-1	-1	-1	-1	-1	-1	-1	-1	-1	-1	-1	-1	-1	-1	-1	-1	-1	-1
15	-1	-1	-1	-1	-1	-1	-1	-1	-1	-1	-1	-1	-1	-1	-1	-1	-1	-1	-1	-1	-1	-1	-1	-1	-1	-1	-1	-1	-1	-1	-1	-1	-1	-1	-1	-1	-1	-1	-1	-1	-1	-1	-1	-1	-1	-1	-1	-1	-1
16	-1	-1	-1	-1	-1	-1	-1	-1	-1	-1	-1	-1	-1	-1	-1	-1	-1	-1	-1	-1	-1	-1	-1	-1	-1	-1	-1	-1	-1	-1	-1	-1	-1	-1	-1	-1	-1	-1	-1	-1	-1	-1	-1	-1	-1	-1	-1	-1	-1
17	-1	-1	-1	-1	-1	-1	-1	-1	-1	-1	-1	-1	-1	-1	-1	-1	-1	-1	-1	-1	-1	-1	-1	-1	-1	-1	-1	-1	-1	-1	-1	-1	-1	-1	-1	-1	-1	-1	-1	-1	-1	-1	-1	-1	-1	-1	-1	-1	-1
18	-1	-1	-1	-1	-1	-1	-1	-1	-1	-1	-1	-1	-1	-1	-1	-1	-1	-1	-1	-1	-1	-1	-1	-1	-1	-1	-1	-1	-1	-1	-1	-1	-1	-1	-1	-1	-1	-1	-1	-1	-1	-1	-1	-1	-1	-1	-1	-1	-1
19	-1	-1	-1	-1	-1	-1	-1	-1	-1	-1	-1	-1	-1	-1	-1	-1	-1	-1	-1	-1	-1	-1	-1	-1	-1	-1	-1	-1	-1	-1	-1	-1	-1	-1	-1	-1	-1	-1	-1	-1	-1	-1	-1	-1	-1	-1	-1	-1	-1
20	-1	-1	-1	-1	-1	-1	-1	-1	-1	-1	-1	-1	-1	-1	-1	-1	-1	-1	-1	-1	-1	-1	-1	-1	-1	-1	-1	-1	-1	-1	-1	-1	-1	-1	-1	-1	-1	-1	-1	-1	-1	-1	-1	-1	-1	-1	-1	-1	-1
21	-1	-1	-1	-1	-1	-1	-1	-1	-1	-1	-1	-1	-1	-1	-1	-1	-1	-1	-1	-1	-1	-1	-1	-1	-1	-1	-1	-1	-1	-1	-1	-1	-1	-1	-1	-1	-1	-1	-1	-1	-1	-1	-1	-1	-1	-1	-1	-1	-1
22	-1	-1	-1	-1	-1	-1	-1	-1	-1	-1	-1	-1	-1	-1	-1	-1	-1	-1	-1	-1	-1	-1	-1	-1	-1	-1	-1	-1	-1	-1	-1	-1	-1	-1	-1	-1	-1	-1	-1	-1	-1	-1	-1	-1	-1	-1	-1	-1	-1
23	-1	-1	-1	-1	-1	-1	-1	-1	-1	-1	-1	-1	-1	-1	-1	-1	-1	-1	-1	-1	-1	-1	-1	-1	-1	-1	-1	-1	-1	-1	-1	-1	-1	-1	-1	-1	-1	-1	-1	-1	-1	-1	-1	-1	-1	-1	-1	-1	-1
24	-1	-1	-1	-1	-1	-1	-1	-1	-1	-1	-1	-1	-1	-1	-1	-1	-1	-1	-1	-1	-1	-1	-1	-1	-1	-1	-1	-1	-1	-1	-1	-1	-1	-1	-1	-1	-1	-1	-1	-1	-1	-1	-1	-1	-1	-1	-1	-1	-1
25	-1	-1	-1	-1	-1	-1	-1	-1	-1	-1	-1	-1	-1	-1	-1	-1	-1	-1	-1	-1	-1	-1	-1	-1	-1	-1	-1	-1	-1	-1	-1	-1	-1	-1	-1	-1	-1	-1	-1	-1	-1	-1	-1	-1	-1	-1	-1	-1	-1
26	-1	-1	-1	-1	-1	-1	-1	-1	-1	-1	-1	-1	-1	-1	-1	-1	-1	-1	-1	-1	-1	-1	-1	-1	-1	-1	-1	-1	-1	-1	-1	-1	-1	-1	-1	-1	-1	-1	-1	-1	-1	-1	-1	-1	-1	-1	-1	-1	-1
27	-1	-1	-1	-1	-1	-1	-1	-1	-1	-1	-1	-1	-1	-1	-1	-1	-1	-1	-1	-1	-1	-1	-1	-1	-1	-1	-1	-1	-1	-1	-1	-1	-1	-1	-1	-1	-1	-1	-1	-1	-1	-1	-1	-1	-1	-1	-1	-1	-1
28	-1	-1	-1	-1	-1	-1	-1	-1	-1	-1	-1	-1	-1	-1	-1	-1	-1	-1	-1	-1	-1	-1	-1	-1	-1	-1	-1	-1	-1	-1	-1	-1	-1	-1	-1	-1	-1	-1	-1	-1	-1	-1	-1	-1	-1	-1	-1	-1	-1
29	-1	-1	-1	-1	-1	-1	-1	-1	-1	-1	-1	-1	-1	-1	-1	-1	-1	-1	-1	-1	-1	-1	-1	-1	-1	-1	-1	-1	-1	-1	-1	-1	-1	-1	-1	-1	-1	-1	-1	-1	-1	-1	-1	-1	-1	-1	-1	-1	-1
30	-1	-1	-1	-1	-1	-1	-1	-1	-1	-1	-1	-1	-1	-1	-1	-1	-1	-1	-1	-1	-1	-1	-1	-1	-1	-1	-1	-1	-1	-1	-1	-1	-1	-1	-1	-1	-1	-1	-1	-1	-1	-1	-1	-1	-1	-1	-1	-1	-1
31	-1	-1	-1	-1	-1	-1	-1	-1	-1	-1	-1	-1	-1	-1	-1	-1	-1	-1	-1	-1	-1	-1	-1	-1	-1	-1	-1	-1	-1	-1	-1	-1	-1	-1	-1	-1	-1	-1	-1	-1	-1	-1	-1	-1	-1	-1	-1	-1	-1
32	-1	-1	-1	-1	-1	-1	-1	-1	-1	-1	-1	-1	-1	-1	-1	-1	-1	-1	-1	-1	-1	-1	-1	-1	-1	-1	-1	-1	-1	-1	-1	-1	-1	-1	-1	-1	-1	-1	-1	-1	-1	-1	-1	-1	-1	-1	-1	-1	-1
33	-1	-1	-1	-1	-1	-1	-1	-1	-1	-1	-1	-1	-1	-1	-1	-1	-1	-1	-1	-1	-1	-1	-1	-1	-1	-1	-1	-1	-1	-1	-1	-1	-1	-1	-1	-1	-1	-1	-1	-1	-1	-1	-1	-1	-1	-1	-1	-1	-1
34	-1	-1	-1	-1	-1	-1	-1	-1	-1	-1	-1	-1	-1	-1	-1	-1	-1	-1	-1	-1	-1	-1	-1	-1	-1	-1	-1	-1	-1	-1	-1	-1	-1	-1	-1	-1	-1	-1	-1	-1	-1	-1	-1	-1	-1	-1	-1	-1	-1
35	-1	-1	-1	-1	-1	-1	-1	-1	-1	-1	-1	-1	-1	-1	-1	-1	-1	-1	-1	-1	-1	-1	-1	-1	-1	-1	-1	-1	-1	-1	-1	-1	-1	-1	-1	-1	-1	-1	-1	-1	-1	-1	-1	-1	-1	-1	-1	-1	-1
36	-1	-1	-1	-1	-1	-1	-1	-1	-1	-1	-1	-1	-1	-1	-1	-1	-1	-1	-1	-1	-1	-1	-1	-1	-1	-1	-1	-1	-1	-1	-1	-1	-1	-1	-1	-1	-1	-1	-1	-1	-1	-1	-1	-1	-1	-1	-1	-1	-1
37	-1	-1	-1	-1	-1	-1	-1	-1	-1	-1	-1	-1	-1	-1	-1	-1	-1	-1	-1	-1	-1	-1	-1	-1	-1	-1	-1	-1	-1	-1	-1	-1	-1	-1	-1	-1	-1	-1	-1	-1	-1	-1	-1	-1	-1	-1	-1	-1	-1
38	-1	-1	-1	-1	-1	-1	-1	-1	-1	-1	-1	-1	-1	-1	-1	-1	-1	-1	-1	-1	-1	-1	-1	-1	-1	-1	-1	-1	-1	-1	-1	-1	-1	-1	-1	-1	-1	-1	-1	-1	-1	-1	-1	-1	-1	-1	-1	-1	-1
39	-1	-1	-1	-1	-1	-1	-1	-1	-1	-1	-1	-1	-1	-1	-1	-1	-1	-1	-1	-1	-1	-1	-1	-1	-1	-1	-1	-1	-1	-1	-1	-1	-1	-1	-1	-1	-1	-1	-1	-1	-1	-1	-1	-1	-1	-1	-1	-1	-1
40	-1	-1	-1	-1	-1	-1	-1	-1	-1	-1	-1	-1	-1	-1	-1	-1	-1	-1	-1	-1	-1	-1	-1	-1	-1	-1	-1	-1	-1	-1	-1	-1	-1	-1	-1	-1	-1	-1	-1	-1	-1	-1	-1	-1	-1	-1	-1	-1	-1
41	-1	-1	-1	-1	-1	-1	-1	-1	-1	-1	-1	-1	-1	-1	-1	-1	-1	-1	-1	-1	-1	-1	-1	-1	-1	-1	-1	-1	-1	-1	-1	-1	-1	-1	-1	-1	-1	-1	-1	-1	-1	-1	-1	-1	-1	-1	-1	-1	-1
42	-1	-1	-1	-1	-1	-1	-1	-1	-1	-1	-1	-1	-1	-1	-1	-1	-1	-1	-1	-1	-1	-1	-1	-1	-1	-1	-1	-1	-1	-1	-1	-1	-1	-1	-1	-1	-1	-1	-1	-1	-1	-1	-1	-1	-1	-1	-1	-1	-1
43	-1	-1	-1	-1	-1	-1	-1	-1	-1	-1	-1	-1	-1	-1	-1	-1	-1	-1	-1	-1	-1	-1	-1	-1	-1	-1	-1	-1	-1	-1	-1	-1	-1	-1	-1	-1	-1	-1	-1	-1	-1	-1	-1	-1	-1	-1	-1	-1	-1
44	-1	-1	-1	-1	-1	-1	-1	-1	-1	-1	-1	-1	-1	-1	-1	-1	-1	-1	-1	-1	-1	-1	-1	-1	-1	-1	-1	-1	-1	-1	-1	-1	-1	-1	-1	-1	-1	-1	-1	-1	-1	-1	-1	-1	-1	-1	-1	-1	-1
45	-1	-1	-1	-1	-1	-1	-1	-1	-1	-1	-1	-1	-1	-1	-1	-1	-1	-1	-1	-1	-1	-1	-1	-1	-1	-1	-1	-1	-1	-1	-1	-1	-1	-1	-1	-1	-1	-1	-1	-1	-1	-1	-1	-1	-1	-1	-1	-1	-1
46	-1	-1	-1	-1	-1	-1	-1	-1	-1	-1	-1	-1	-1	-1	-1	-1	-1	-1	-1	-1	-1	-1	-1	-1	-1	-1	-1	-1	-1	-1	-1	-1	-1	-1	-1	-1	-1	-1	-1	-1	-1	-1	-1	-1	-1	-1	-1	-1	-1
47	-1	-1	-1	-1	-1	-1	-1	-1	-1	-1	-1	-1	-1	-1	-1	-1	-1	-1	-1	-1	-1	-1	-1	-1	-1	-1	-1	-1	-1	-1	-1	-1	-1	-1	-1	-1	-1	-1	-1	-1	-1	-1	-1	-1	-1	-1	-1	-1	-1
48	-1	-1	-1	-1	-1	-1	-1	-1	-1	-1	-1	-1	-1	-1	-1	-1	-1	-1	-1	-1	-1	-1	-1	-1	-1	-1	-1	-1	-1	-1	-1	-1	-1	-1	-1	-1	-1	-1	-1	-1	-1	-1	-1	-1	-1	-1	-1	-1	-1
49	-1	-1	-1	-1	-1	-1	-1	-1	-1	-1	-1	-1	-1	-1	-1	-1	-1	-1	-1	-1	-1	-1	-1	-1	-1	-1	-1	-1	-1	-1	-1	-1	-1	-1	-1	-1	-1	-1	-1	-1	-1	-1	-1	-1	-1	-1	-1	-1	-1
50	-1	-1	-1	-1	-1	-1	-1	-1	-1	-1	-1	-1	-1	-1	-1	-1	-1	-1	-1	-1	-1	-1	-1	-1	-1	-1	-1	-1	-1	-1	-1	-1	-1	-1	-1	-1	-1	-1	-1	-1	-1	-1	-1	-1	-1	-1	-1	-1	-1
51	-1	-1	-1	-1	-1	-1	-1	-1	-1	-1	-1	-1	-1	-1	-1	-1	-1	-1	-1	-1	-1	-1	-1	-1	-1	-1	-1	-1	-1	-1	-1	-1	-1	-1	-1	-1	-1	-1	-1	-1	-1	-1	-1	-1	-1	-1	-1	-1	-1
52	-1	-1	-1	-1	-1	-1	-1	-1	-1	-1	-1	-1	-1	-1	-1	-1	-1	-1	-1	-1	-1	-1	-1	-1	-1	-1	-1	-1	-1	-1	-1	-1	-1	-1	-1	-1	-1	-1	-1	-1	-1	-1	-1	-1	-1	-1	-1	-1	-1
53	-1	-1	-1	-1	-1	-1	-1	-1	-1	-1	-1	-1	-1	-1	-1	-1	-1	-1	-1	-1	-1	-1	-1	-1	-1	-1	-1	-1	-1	-1	-1	-1	-1	-1	-1	-1	-1	-1	-1	-1	-1	-1	-1	-1	-1	-1	-1	-1	-1
54	-1	-1	-1	-1	-1	-1	-1	-1	-1	-1	-1	-1	-1	-1	-1	-1	-1	-1	-1	-1	-1	-1	-1	-1	-1	-1	-1	-1	-1	-1	-1	-1	-1	-1	-1	-1	-1	-1	-1	-1	-1	-1	-1	-1	-1	-1	-1	-1	-1
55	-1	-1	-1	-1	-1	-1	-1	-1	-1	-1	-1	-1	-1	-1	-1	-1	-1	-1	-1	-1	-1	-1	-1	-1	-1	-1	-1	-1	-1	-1	-1	-1	-1	-1	-1	-1	-1	-1	-1	-1	-1	-1	-1	-1	-1	-1	-1	-1	-1
56	-1	-1	-1	-1	-1	-1	-1	-1	-1	-1	-1	-1	-1	-1	-1	-1	-1	-1	-1	-1	-1	-1	-1	-1	-1	-1	-1	-1	-1	-1	-1	-1	-1	-1	-1	-1	-1	-1	-1	-1	-1	-1	-1	-1	-1	-1	-1	-1	-1
57	-1	-1	-1	-1	-1	-1	-1	-1	-1	-1	-1	-1	-1	-1	-1	-1	-1	-1	-1	-1	-1	-1	-1	-1	-1	-1	-1	-1	-1	-1	-1	-1	-1	-1	-1	-1	-1	-1	-1	-1	-1	-1	-1	-1	-1	-1	-1	-1	-1
58	-1	-1	-1	-1	-1	-1	-1	-1	-1	-1	-1	-1	-1	-1	-1	-1	-1	-1	-1	-1	-1	-1	-1	-1	-1	-1	-1	-1	-1	-1	-1	-1	-1	-1	-1	-1	-1	-1	-1	-1	-1	-1	-1	-1	-1	-1	-1	-1	-1
59	-1	-1	-1	-1	-1	-1	-1	-1	-1	-1	-1	-1	-1	-1	-1	-1	-1	-1	-1	-1	-1	-1	-1	-1	-1	-1	-1	-1	-1	-1	-1	-1	-1	-1	-1	-1	-1	-1	-1	-1	-1	-1	-1	-1	-1	-1	-1	-1	-1
60	-1	-1	-1	-1	-1	-1	-1	-1	-1	-1	-1	-1	-1	-1	-1	-1	-1	-1	-1	-1	-1	-1	-1	-1	-1	-1	-1	-1	-1	-1	-1	-1	-1	-1	-1	-1	-1	-1	-1	-1	-1	-1	-1	-1	-1	-1	-1	-1	-1
61	-1	-1	-1	-1	-1	-1	-1	-1	-1	-1	-1	-1	-1	-1	-1	-1	-1	-1	-1	-1	-1	-1	-1	-1	-1	-1	-1	-1	-1	-1	-1	-1	-1	-1	-1	-1	-1	-1	-1	-1	-1	-1	-1	-1	-1	-1	-1	-1	-1
62	-1	-1	-1	-1	-1	-1	-1	-1	-1	-1	-1	-1	-1	-1	-1	-1	-1	-1	-1	-1	-1	-1	-1	-1	-1	-1	-1	-1	-1	-1	-1	-1	-1	-1	-1	-1	-1	-1	-1	-1	-1	-1	-1	-1	-1	-1	-1	-1	-1
63	-1	-1	-1	-1	-1	-1	-1	-1	-1	-1	-1	-1	-1	-1	-1	-1	-1	-1	-1	-1	-1	-1	-1	-1	-1	-1	-1	-1	-1	-1	-1	-1	-1	-1	-1	-1	-1	-1	-1	-1	-1	-1	-1	-1	-1	-1	-1	-1	-1
64	-1	-1	-1	-1	-1	-1	-1	-1	-1	-1	-1	-1	-1	-1	-1	-1	-1	-1	-1	-1	-1	-1	-1	-1	-1	-1	-1	-1	-1	-1	-1	-1	-1	-1	-1	-1	-1	-1	-1	-1	-1	-1	-1	-1	-1	-1	-1	-1	-1
65	-1	-1	-1	-1	-1	-1	-1	-1	-1	-1	-1	-1	-1	-1	-1	-1	-1	-1	-1	-1	-1	-1	-1	-1	-1	-1	-1	-1	-1	-1	-1	-1	-1	-1	-1	-1	-1	-1	-1	-1	-1	-1	-1	-1	-1	-1	-1	-1	-1
66	-1	-1	-1	-1	-1	-1	-1	-1	-1	-1	-1	-1	-1	-1	-1	-1	-1	-1	-1	-1	-1	-1	-1	-1	-1	-1	-1	-1	-1	-1	-1	-1	-1	-1	-1	-1	-1	-1	-1	-1	-1	-1	-1	-1	-1	-1	-1	-1	-1
67	-1	-1	-1	-1	-1	-1	-1	-1	-1	-1	-1	-1	-1	-1	-1	-1	-1	-1	-1	-1	-1	-1	-1	-1	-1	-1	-1	-1	-1	-1	-1	-1	-1	-1	-1	-1	-1	-1	-1	-1	-1	-1	-1	-1	-1	-1	-1	-1	-1
68	-1	-1	-1	-1	-1	-1	-1	-1	-1	-1	-1	-1	-1	-1	-1	-1	-1	-1	-1	-1	-1	-1	-1	-1	-1	-1	-1	-1	-1	-1	-1	-1	-1	-1	-1	-1	-1	-1	-1	-1	-1	-1	-1	-1	-1	-1	-1	-1	-1
69	-1	-1	-1	-1	-1	-1	-1	-1	-1	-1	-1	-1	-1	-1	-1	-1	-1	-1	-1	-1	-1	-1	-1	-1	-1	-1	-1	-1	-1	-1	-1	-1	-1	-1	-1	-1	-1	-1	-1	-1	-1	-1	-1	-1	-1	-1	-1	-1	-1
70	-1	-1	-1	-1	-1	-1	-1	-1	-1	-1	-1	-1	-1	-1	-1	-1	-1	-1	-1	-1	-1	-1	-1	-1	-1	-1	-1	-1	-1	-1	-1	-1	-1	-1	-1	-1	-1	-1	-1	-1	-1	-1	-1	-1	-1	-1	-1	-1	-1
71	-1	-1	-1	-1	-1	-1	-1	-1	-1	-1	-1	-1	-1	-1	-1	-1	-1	-1	-1	-1	-1	-1	-1	-1	-1	-1	-1	-1	-1	-1	-1	-1	-1	-1	-1	-1	-1	-1	-1	-1	-1	-1	-1	-1	-1	-1	-1	-1	-1
72	-1	-1	-1	-1	-1	-1	-1	-1	-1	-1	-1	-1	-1	-1	-1	-1	-1	-1	-1	-1	-1	-1	-1	-1	-1	-1	-1	-1	-1	-1	-1	-1	-1	-1	-1	-1	-1	-1	-1	-1	-1	-1	-1	-1	-1	-1	-1	-1	-1
73	-1	-1	-1	-1	-1	-1	-1	-1	-1	-1	-1	-1	-1	-1	-1	-1	-1	-1	-1	-1	-1	-1	-1	-1	-1	-1	-1	-1	-1	-1	-1	-1	-1	-1	-1	-1	-1	-1	-1	-1	-1	-1	-1	-1	-1	-1	-1	-1	-1
74	-1	-1	-1	-1	-1	-1	-1	-1	-1	-1	-1	-1	-1	-1	-1	-1	-1	-1	-1	-1	-1	-1	-1	-1	-1	-1	-1	-1	-1	-1	-1	-1	-1	-1	-1	-1	-1	-1	-1	-1	-1	-1	-1	-1	-1	-1	-1	-1	-1
75	-1	-1	-1	-1	-1	-1	-1	-1	-1	-1	-1	-1	-1	-1	-1	-1	-1	-1	-1	-1	-1	-1	-1	-1	-1	-1	-1	-1	-1	-1	-1	-1	-1	-1	-1	-1	-1	-1	-1	-1	-1	-1	-1	-1	-1	-1	-1	-1	-1
76	-1	-1	-1	-1	-1	-1	-1	-1	-1	-1	-1	-1	-1	-1	-1	-1	-1	-1	-1	-1	-1	-1	-1	-1	-1	-1	-1	-1	-1	-1	-1	-1	-1	-1	-1	-1	-1	-1	-1	-1	-1	-1	-1	-1	-1	-1	-1	-1	-1
77	-1	-1	-1	-1	-1	-1	-1	-1	-1	-1	-1	-1	-1	-1	-1	-1	-1	-1	-1	-1	-1	-1	-1	-1	-1	-1	-1	-1	-1	-1	-1	-1	-1	-1	-1	-1	-1	-1	-1	-1	-1	-1	-1	-1	-1	-1	-1	-1	-1
78	-1	-1	-1	-1	-1	-1	-1	-1	-1	-1	-1	-1	-1	-1	-1	-1	-1	-1	-1	-1	-1	-1	-1	-1	-1	-1	-1	-1	-1	-1	-1	-1	-1	-1	-1	-1	-1	-1	-1	-1	-1	-1	-1	-1	-1	-1	-1	-1	-1
79	-1	-1	-1	-1	-1	-1	-1	-1	-1	-1	-1	-1	-1	-1	-1	-1	-1	-1	-1	-1	-1	-1	-1	-1	-1	-1	-1	-1	-1	-1	-1	-1	-1	-1	-1	-1	-1	-1	-1	-1	-1	-1	-1	-1	-1	-1	-1	-1	-1
80	-1	-1	-1	-1	-1	-1	-1	-1	-1	-1	-1	-1	-1	-1	-1	-1	-1	-1	-1	-1	-1	-1	-1	-1	-1	-1	-1	-1	-1	-1	-1	-1	-1	-1	-1	-1	-1	-1	-1	-1	-1	-1	-1	-1	-1	-1	-1	-1	-1
81	-1	-1	-1	-1	-1	-1	-1	-1	-1	-1	-1	-1	-1	-1	-1	-1	-1	-1	-1	-1	-1	-1	-1	-1	-1	-1	-1	-1	-1	-1	-1	-1	-1	-1	-1	-1	-1	-1	-1	-1	-1	-1	-1	-1	-1	-1	-1	-1	-1
82	-1	-1	-1	-1	-1	-1	-1	-1	-1	-1	-1	-1	-1	-1	-1	-1	-1	-1	-1	-1	-1	-1	-1	-1	-1	-1	-1	-1	-1	-1	-1	-1	-1	-1	-1	-1	-1	-1	-1	-1	-1	-1	-1	-1	-1	-1	-1	-1	-1
83	-1	-1	-1	-1	-1	-1	-1	-1	-1	-1	-1	-1	-1	-1	-1	-1	-1	-1	-1	-1	-1	-1	-1	-1	-1	-1	-1	-1	-1	-1	-1	-1	-1	-1	-1	-1	-1	-1	-1	-1	-1	-1	-1	-1	-1	-1	-1	-1	-1
84	-1	-1	-1	-1	-1	-1	-1	-1	-1	-1	-1	-1	-1	-1	-1	-1	-1	-1	-1	-1	-1	-1	-1	-1	-1	-1	-1	-1	-1	-1	-1	-1	-1	-1	-1	-1	-1	-1	-1	-1	-1	-1	-1	-1	-1	-1	-1	-1	-1
85	-1	-1	-1	-1	-1	-1	-1	-1	-1	-1	-1	-1	-1	-1	-1	-1	-1	-1	-1	-1	-1	-1	-1	-1	-1	-1	-1	-1	-1	-1	-1	-1	-1	-1	-1	-1	-1	-1	-1	-1	-1	-1	-1	-1	-1	-1	-1	-1	-1
86	-1	-1	-1	-1	-1	-1	-1	-1	-1	-1	-1	-1	-1	-1	-1	-1	-1	-1	-1	-1	-1	-1	-1	-1	-1	-1	-1	-1	-1	-1	-1	-1	-1	-1	-1	-1	-1	-1	-1	-1	-1	-1	-1	-1	-1	-1	-1	-1	-1
87	-1	-1	-1	-1	-1	-1	-1	-1	-1	-1	-1	-1	-1	-1	-1	-1	-1	-1	-1	-1	-1	-1	-1	-1	-1	-1	-1	-1	-1	-1	-1	-1	-1	-1	-1	-1	-1	-1	-1	-1	-1	-1	-1	-1	-1	-1	-1	-1	-1
88	-1	-1	-1	-1	-1	-1	-1	-1	-1	-1	-1	-1	-1	-1	-1	-1	-1	-1	-1	-1	-1	-1	-1	-1	-1	-1	-1	-1	-1	-1	-1	-1	-1	-1	-1	-1	-1	-1	-1	-1	-1	-1	-1	-1	-1	-1	-1	-1	-1
89	-1	-1	-1	-1	-1	-1	-1	-1	-1	-1	-1	-1	-1	-1	-1	-1	-1	-1	-1	-1	-1	-1	-1	-1	-1	-1	-1	-1	-1	-1	-1	-1	-1	-1	-1	-1	-1	-1	-1	-1	-1	-1	-1	-1	-1	-1	-1	-1	-1
90	-1	-1	-1	-1	-1	-1	-1	-1	-1	-1	-1	-1	-1	-1	-1	-1	-1	-1	-1	-1	-1	-1	-1	-1	-1	-1	-1	-1	-1	-1	-1	-1	-1	-1	-1	-1	-1	-1	-1	-1	-1	-1	-1	-1	-1	-1	-1	-1	121.225
91	-1	-1	-1	-1	-1	-1	-1	-1	-1	-1	-1	-1	-1	-1	-1	-1	-1	-1	-1	-1	-1	-1	-1	-1	-1	-1	-1	-1	-1	-1	-1	-1	-1	-1	-1	-1	-1	-1	-1	-1	-1	-1	-1	-1	-1	-1	117.45	118.25	126.475
92	-1	-1	-1	-1	-1	-1	-1	-1	-1	-1	-1	-1	-1	-1	-1	-1	-1	-1	-1	-1	-1	-1	-1	-1	-1	-1	-1	-1	-1	-1	-1	-1	-1	-1	-1	-1	-1	-1	-1	-1	-1	-1	-1	-1	122.963	124.025	116.625	123.412	119.412
93	-1	-1	-1	-1	-1	-1	-1	-1	-1	-1	-1	-1	-1	-1	-1	-1	-1	-1	-1	-1	-1	-1	-1	-1	-1	-1	-1	-1	-1	-1	-1	-1	-1	-1	-1	-1	-1	-1	-1	-1	-1	-1	-1	124.138	122.55	111.612	119.213	126.725	111.537
94	-1	-1	-1	-1	-1	-1	-1	-1	-1	-1	-1	-1	-1	-1	-1	-1	-1	-1	-1	-1	-1	-1	-1	-1	-1	-1	-1	-1	-1	-1	-1	-1	-1	-1	-1	-1	-1	-1	-1	-1	-1	114.888	116.487	111.362	112.487	113.987	127.763	124.275	119.85
95	-1	-1	-1	-1	-1	-1	-1	-1	-1	-1	-1	-1	-1	-1	-1	-1	-1	-1	-1	-1	-1	-1	-1	-1	-1	-1	-1	-1	-1	-1	-1	-1	-1	-1	-1	-1	-1	-1	-1	122.85	110.1	120.075	123.763	118.625	121.362	116.612	119.013	122.763	120.388
96	-1	-1	-1	-1	-1	-1	-1	-1	-1	-1	-1	-1	-1	-1	-1	-1	-1	-1	-1	-1	-1	-1	-1	-1	-1	-1	-1	-1	-1	-1	-1	-1	-1	-1	-1	-1	-1	118.513	108.3	116.075	123.138	114.388	121.925	117.562	116.312	119.487	119.35	122.162	119.925
97	-1	-1	-1	-1	-1	-1	-1	-1	-1	-1	-1	-1	-1	-1	-1	-1	-1	-1	-1	-1	-1	-1	-1	-1	-1	-1	-1	-1	-1	-1	-1	-1	-1	-1	-1	-1	112.7	125.275	119.438	112.725	121.1	123.938	116.638	118.35	118.713	126.713	119.95	110.963	114.75
98	-1	-1	-1	-1	-1	-1	-1	-1	-1	-1	-1	-1	-1	-1	-1	-1	-1	-1	-1	-1	-1	-1	-1	-1	-1	-1	-1	-1	-1	-1	-1	-1	-1	-1	110.425	108.562	121.987	117.787	116.562	122.463	116.775	118.425	114.463	115.188	122.825	115.3	116.838	122.812	129.9
99	-1	-1	-1	-1	-1	-1	-1	-1	-1	-1	-1	-1	-1	-1	-1	-1	-1	-1	-1	-1	-1	-1	-1	-1	-1	-1	-1	-1	-1	-1	-1	-1	124.425	112.5	113.263	116.25	110.975	113.862	116.537	125.138	115.675	118.275	112.037	113.7	116.25	113.862	114.325	122.537	136.613
100	-1	-1	-1	-1	-1	-1	-1	-1	-1	-1	-1	-1	-1	-1	-1	-1	-1	-1	-1	-1	-1	-1	-1	-1	-1	-1	-1	-1	-1	-1	117.987	118.787	116.938	110.487	114.638	114.188	132.562	116.6	119.612	116.575	109.487	114.612	105.862	123.7	114.175	121.963	134.4	124.088	130.325
101	-1	-1	-1	-1	-1	-1	-1	-1	-1	-1	-1	-1	-1	-1	-1	-1	-1	-1	-1	-1	-1	-1	-1	-1	-1	-1	-1	-1	-1	119.05	109.662	124.6	122.025	126	120.688	123.175	116.388	125.662	117.713	116.65	114.425	115.787	120.787	118.438	132.55	116.525	129.062	134.575	125.8
102	-1	-1	-1	-1	-1	-1	-1	-1	-1	-1	-1	-1	-1	-1	-1	-1	-1	-1	-1	-1	-1	-1	-1	-1	-1	-1	-1	128.088	115.65	124.463	120.425	119.925	111.513	120.925	121.513	124.388	119.6	123.35	107.375	118.388	119.562	124.388	132.988	126.475	125.662	129.5	125.812	127.55	129.975
103	-1	-1	-1	-1	-1	-1	-1	-1	-1	-1	-1	-1	-1	-1	-1	-1	-1	-1	-1	-1	-1	-1	-1	-1	-1	-1	-1	118.425	121.713	117.763	122.888	115.3	130.425	127.725	111.775	124.338	115.737	116.787	125.075	125.5	125.588	133.488	115.787	125.838	134.488	127.575	134.6	139.438	154.463
104	-1	-1	-1	-1	-1	-1	-1	-1	-1	-1	-1	-1	-1	-1	-1	-1	-1	-1	-1	-1	-1	-1	-1	-1	-1	-1	-1	119.537	119.088	116.375	120.3	126.812	130.75	125.125	121.625	118.85	118.175	112.475	113.775	134.088	127.312	121.075	130.275	113.375	115.25	139.8	152.1	165.037	159.625
105	-1	-1	-1	-1	-1	-1	-1	-1	-1	-1	-1	-1	-1	-1	-1	-1	-1	-1	-1	-1	-1	-1	-1	-1	-1	-1	-1	119.375	116.188	114.825	114.375	117.5	119.838	122.625	122.688	123.838	111.938	117.1	122.8	124.575	129.463	127.5	114.062	135.812	144.912	167.35	161.037	156.175	160.662
106	-1	-1	-1	-1	-1	-1	-1	-1	-1	-1	-1	-1	-1	-1	-1	-1	-1	-1	-1	-1	-1	-1	-1	-1	-1	-1	-1	107.487	127.525	122.45	112	120.75	111.075	119.612	120.95	112.162	128.113	129.5	130.162	126.275	132.662	126.8	143.9	145.662	157.65	151.912	151	156.412	154.113
107	-1	-1	-1	-1	-1	-1	-1	-1	-1	-1	-1	-1	-1	-1	-1	-1	-1	-1	-1	-1	-1	-1	-1	-1	-1	-1	-1	111.812	115.013	116.975	113.4	120.65	125.125	117.65	124.375	112.6	122.075	123.013	128.762	106.775	141.738	149.35	176.662	146.863	152.575	159.037	145.637	147.675	164.912
108	-1	-1	-1	-1	-1	-1	-1	-1	-1	-1	-1	-1	-1	-1	-1	-1	-1	-1	-1	-1	-1	-1	-1	-1	-1	-1	-1	120.775	112.888	127.088	116.787	114.325	119.338	124.912	132.512	119.388	119.45	144.463	92.85	146.725	164.475	162.825	155.438	151.213	146.175	161.6	148	159.012	151.6
109	-1	-1	-1	-1	-1	-1	-1	-1	-1	-1	-1	-1	-1	-1	-1	-1	-1	-1	-1	-1	-1	-1	-1	-1	-1	-1	-1	125.225	113.775	111.412	124.013	116.287	126.325	118.237	120.275	114.213	124.525	117.625	114.037	162.925	157.387	147.725	143.713	146.475	149.2	156.387	150.463	157.65	149.6
110	-1	-1	-1	-1	-1	-1	-1	-1	-1	-1	-1	-1	-1	-1	-1	-1	-1	-1	-1	-1	-1	-1	-1	-1	-1	-1	-1	119.362	122.025	113.075	120.65	126.925	121.412	114.237	119.287	114.475	139.562	98.3125	151.512	164.65	159.838	149.25	152.963	152.3	151.85	137.675	120.375	123.188	139.975
111	-1	-1	-1	-1	-1	-1	-1	-1	-1	-1	-1	-1	-1	-1	-1	-1	-1	-1	-1	-1	-1	-1	-1	-1	-1	-1	-1	122.463	118.65	107.912	122.737	119.35	111.425	112.688	117.888	122.138	146.412	82.9375	160.688	150.8	151.713	151.637	146.875	155.6	141.887	123.2	111.263	105.125	125.975
112	-1	-1	-1	-1	-1	-1	-1	-1	-1	-1	-1	-1	-1	-1	-1	-1	-1	-1	-1	-1	-1	-1	-1	-1	-1	-1	-1	121.425	115.588	115.175	115	114.662	123.213	113.037	123.2	118.25	144.262	95.5125	170.988	153.025	154.213	161.963	145.175	149.15	114.55	118.625	109.775	120.475	119.525
113	-1	-1	-1	-1	-1	-1	-1	-1	-1	-1	-1	-1	-1	-1	-1	-1	-1	-1	-1	-1	-1	-1	-1	-1	-1	-1	-1	115.15	114.812	115.213	117.425	116.912	114.812	117.1	129.738	128.287	144.45	88.2375	167.4	152.05	156.887	161.175	143.225	144.287	130.325	100.4	113.075	113.088	114.513
114	-1	-1	-1	-1	-1	-1	-1	-1	-1	-1	-1	-1	-1	-1	-1	-1	-1	-1	-1	-1	-1	-1	-1	-1	-1	-1	-1	119.912	121.1	114.013	125.625	119.062	122.562	113.688	127.15	113.688	146.588	85.175	167.887	157.075	160.925	154.412	156.15	149.213	128.775	106.412	109.075	126.925	118.412
115	-1	-1	-1	-1	-1	-1	-1	-1	-1	-1	-1	-1	-1	-1	-1	-1	-1	-1	-1	-1	-1	-1	-1	-1	-1	-1	-1	122.725	126.237	121.112	122.713	111.838	111.85	115.662	118.65	124.775	138.062	97.7	171.988	143.387	161.05	153.05	160.113	148.938	134.6	114.513	118.725	104.537	109.713
116	-1	-1	-1	-1	-1	-1	-1	-1	-1	-1	-1	-1	-1	-1	-1	-1	-1	-1	-1	-1	-1	-1	-1	-1	-1	-1	-1	112.775	115.275	111.525	129.5	128.037	119.287	122.775	118.175	124.463	149.062	100.85	170.188	144.713	145.6	145.963	145.137	160.05	153.412	121.4	124.787	112.625	121.95
117	-1	-1	-1	-1	-1	-1	-1	-1	-1	-1	-1	-1	-1	-1	-1	-1	-1	-1	-1	-1	-1	-1	-1	-1	-1	-1	-1	111.4	112.375	117.2	115.65	124.275	119.662	117.362	117.263	124.838	141.85	86.8	169.5	145.3	154.088	149.613	146.625	155.7	154.975	146.588	142.5	133.537	142.95
118	-1	-1	-1	-1	-1	-1	-1	-1	-1	-1	-1	-1	-1	-1	-1	-1	-1	-1	-1	-1	-1	-1	-1	-1	-1	-1	-1	114.2	128.675	118.088	114.088	128.85	113.425	114.35	110.3	122.138	127.325	105.487	174.85	149.5	155.525	152.35	152.512	152.95	151.438	159.412	155.325	148.55	147.562
119	-1	-1	-1	-1	-1	-1	-1	-1	-1	-1	-1	-1	-1	-1	-1	-1	-1	-1	-1	-1	-1	-1	-1	-1	-1	-1	-1	126.025	113.963	117.6	125.725	120.388	108.438	123.812	119.013	133.8	143.025	94.9125	167.5	138.738	153.125	155.175	156.3	144.425	137.387	166.55	154.725	157.588	142.037
120	-1	-1	-1	-1	-1	-1	-1	-1	-1	-1	-1	-1	-1	-1	-1	-1	-1	-1	-1	-1	-1	-1	-1	-1	-1	-1	-1	131.325	111.662	118.175	119.487	125.6	109.287	118.3	119.55	119.938	141	100.438	167.613	150.825	164.863	146.662	156.812	149.875	155.113	155.85	155.537	155.412	156.938
121	-1	-1	-1	-1	-1	-1	-1	-1	-1	-1	-1	-1	-1	-1	-1	-1	-1	-1	-1	-1	-1	-1	-1	-1	-1	-1	-1	111.188	115.525	119.525	112.487	126.725	115.1	116.95	115.925	121.25	139.375	104.888	173.35	143.037	149.7	152.875	149.35	146.1	143.213	150.025	156.65	150.175	157.512
122	-1	-1	-1	-1	-1	-1	-1	-1	-1	-1	-1	-1	-1	-1	-1	-1	-1	-1	-1	-1	-1	-1	-1	-1	-1	-1	-1	119.9	114.225	114.838	114.312	110.862	115.175	124.463	112.537	127.275	131.9	106	180.275	143.062	158.238	146.2	149.688	142.838	135.35	124.362	132.4	141.562	157.55
123	-1	-1	-1	-1	-1	-1	-1	-1	-1	-1	-1	-1	-1	-1	-1	-1	-1	-1	-1	-1	-1	-1	-1	-1	-1	-1	-1	122.237	118.625	120.888	122.888	120.925	129.738	127.312	115.088	122.45	131.988	95.3125	171.475	147.213	159.887	150.2	149.825	145.225	135.887	120.675	129.412	130.3	149.475
124	-1	-1	-1	-1	-1	-1	-1	-1	-1	-1	-1	-1	-1	-1	-1	-1	-1	-1	-1	-1	-1	-1	-1	-1	-1	-1	-1	123.188	119.475	118.938	122.9	120.775	123.275	117.838	109.787	115.612	143	101.862	167.738	152.188	141.75	143.675	135.025	128.475	115.312	106.438	114.95	113.725	127.2
125	-1	-1	-1	-1	-1	-1	-1	-1	-1	-1	-1	-1	-1	-1	-1	-1	-1	-1	-1	-1	-1	-1	-1	-1	-1	-1	-1	106.8	120.425	131.562	119.65	123.638	127.275	113.562	122.562	125.925	144.613	108.575	171.162	135.975	155.213	145.05	128.85	120.825	113.1	104.463	110.95	127.275	124.138
126	-1	-1	-1	-1	-1	-1	-1	-1	-1	-1	-1	-1	-1	-1	-1	-1	-1	-1	-1	-1	-1	-1	-1	-1	-1	-1	-1	118.787	119.638	122.95	129.938	119.125	116.2	112.138	115.775	128.412	142.85	102.75	162.762	149.537	154.838	128.912	135.725	107.062	106.575	117.625	117.375	119.188	125.438
127	-1	-1	-1	-1	-1	-1	-1	-1	-1	-1	-1	-1	-1	-1	-1	-1	-1	-1	-1	-1	-1	-1	-1	-1	-1	-1	-1	122.312	124.287	121.588	114	119.525	124.35	119.3	120.037	130.425	138.238	104.188	166.488	147.675	142.575	140.525	135.475	130.8	118.325	128.2	125.05	122.725	127.95
128	-1	-1	-1	-1	-1	-1	-1	-1	-1	-1	-1	-1	-1	-1	-1	-1	-1	-1	-1	-1	-1	-1	-1	-1	-1	-1	-1	122.987	118.775	123.2	120.325	112.475	123.2	116.8	112.237	127.112	140.975	98.7375	172.812	150.9	151.95	145.25	141.05	127.525	126.838	107.825	122.062	127.375	128.15
129	-1	-1	-1	-1	-1	-1	-1	-1	-1	-1	-1	-1	-1	-1	-1	-1	-1	-1	-1	-1	-1	-1	-1	-1	-1	-1	-1	124.513	118	125.625	106.838	125.237	128.012	115.737	111.662	125.8	138.287	105.275	169.875	145.2	161.075	157.25	150.875	138.463	139.5	133.425	130.312	139.113	160.012
130	-1	-1	-1	-1	-1	-1	-1	-1	-1	-1	-1	-1	-1	-1	-1	-1	-1	-1	-1	-1	-1	-1	-1	-1	-1	-1	-1	129.45	111.638	108.862	114.562	116.525	109.588	117.975	118.425	127.513	140.938	101.713	161.262	153.925	145.488	161.838	152.188	138.512	140.162	134.787	143.162	150.825	157.65
131	-1	-1	-1	-1	-1	-1	-1	-1	-1	-1	-1	-1	-1	-1	-1	-1	-1	-1	-1	-1	-1	-1	-1	-1	-1	-1	-1	102.325	118.6	110.925	127.138	118.188	116.938	112.588	111.688	123.025	136.912	106.812	181.338	142.725	155.863	156.062	150.988	155.488	158.5	151.637	159.188	158.275	160.688
132	-1	-1	-1	-1	-1	-1	-1	-1	-1	-1	-1	-1	-1	-1	-1	-1	-1	-1	-1	-1	-1	-1	-1	-1	-1	-1	-1	108.263	126.112	126.013	118.225	116.425	110.775	127.237	117.8	131.2	144.825	115.075	165.95	147.2	153	143.425	150.963	143.05	153.7	158.963	148.975	148.688	164.713
133	-1	-1	-1	-1	-1	-1	-1	-1	-1	-1	-1	-1	-1	-1	-1	-1	-1	-1	-1	-1	-1	-1	-1	-1	-1	-1	-1	118.188	120.638	125.263	119.625	120.15	114.888	124.912	111.438	130.95	135.9	111.513	165.688	150.525	146.213	151.875	143.25	151.062	141.863	159.238	153.35	157.875	162.275
134	-1	-1	-1	-1	-1	-1	-1	-1	-1	-1	-1	-1	-1	-1	-1	-1	-1	-1	-1	-1	-1	-1	-1	-1	-1	-1	-1	117.588	118.5	124.162	118.15	124.638	116.287	115.65	109.025	131.55	138.525	121.975	159.8	157.9	148.387	150.762	152.425	152.162	152.625	157.762	148.588	140.15	158.85
135	-1	-1	-1	-1	-1	-1	-1	-1	-1	-1	-1	-1	-1	-1	-1	-1	-1	-1	-1	-1	-1	-1	-1	-1	-1	-1	-1	115.425	115.3	120.737	106.475	114.45	119.812	117.175	114.225	134.55	139.925	110.3	173.45	153.787	141.512	153.05	147.275	150.1	145.312	141.562	145.637	158.525	154.812
136	-1	-1	-1	-1	-1	-1	-1	-1	-1	-1	-1	-1	-1	-1	-1	-1	-1	-1	-1	-1	-1	-1	-1	-1	-1	-1	-1	121.612	117.425	120.45	121.213	125.213	119.125	124.075	116.912	135.85	135.8	107.037	171.262	147.062	156.688	144.725	147.725	143.287	132.75	111.1	120.55	136.988	142.613
137	-1	-1	-1	-1	-1	-1	-1	-1	-1	-1	-1	-1	-1	-1	-1	-1	-1	-1	-1	-1	-1	-1	-1	-1	-1	-1	-1	117.638	116.725	121.55	115.025	115.475	119.338	122.175	118.15	140.162	127.787	115.05	180.713	150.95	147.675	151.175	135.363	114.912	109.037	106.5	109.4	112.225	136.55
138	-1	-1	-1	-1	-1	-1	-1	-1	-1	-1	-1	-1	-1	-1	-1	-1	-1	-1	-1	-1	-1	-1	-1	-1	-1	-1	-1	124.825	114.175	125.175	132.05	125.325	114.425	120.425	121.175	131.537	133.675	108.625	163.812	153.012	163.588	147.312	143.8	115.525	117.112	102.938	102.45	111.15	118.325
139	-1	-1	-1	-1	-1	-1	-1	-1	-1	-1	-1	-1	-1	-1	-1	-1	-1	-1	-1	-1	-1	-1	-1	-1	-1	-1	-1	110.375	105.725	117.5	120.3	115.45	117.85	129.988	111.675	128.938	133.912	108.35	165.5	139.825	157.762	149.137	136.162	112.162	113.963	107.875	108.525	117.162	123.5
140	-1	-1	-1	-1	-1	-1	-1	-1	-1	-1	-1	-1	-1	-1	-1	-1	-1	-1	-1	-1	-1	-1	-1	-1	-1	-1	-1	123.425	114.638	119.275	116.075	121.438	122.775	127.95	112.812	137.688	127.775	117.688	177.25	153.613	153.125	152.45	140.188	126.325	106.95	104.375	106.037	107.912	118.713
141	-1	-1	-1	-1	-1	-1	-1	-1	-1	-1	-1	-1	-1	-1	-1	-1	-1	-1	-1	-1	-1	-1	-1	-1	-1	-1	-1	117.45	107.787	122.05	114.938	126.213	116.575	129.588	111.175	133.05	121.888	119.7	159.963	147.7	161.438	151.537	142.825	107.438	111.812	109.838	109.938	111.275	137.613
142	-1	-1	-1	-1	-1	-1	-1	-1	-1	-1	-1	-1	-1	-1	-1	-1	-1	-1	-1	-1	-1	-1	-1	-1	-1	-1	-1	115.975	117.638	119.713	117.775	114.838	125.725	119.938	116.287	141.662	129	111.787	169.875	142.35	149.8	138.213	152.975	127.688	109.138	120.062	119.537	137.4	149.8
143	-1	-1	-1	-1	-1	-1	-1	-1	-1	-1	-1	-1	-1	-1	-1	-1	-1	-1	-1	-1	-1	-1	-1	-1	-1	-1	-1	113.812	120.925	113.562	120.463	115.438	112.213	120.562	108.638	132.512	121.15	116.938	176.925	147.787	152.637	156.062	148.075	139.85	128.2	136.838	137.65	152.35	142.475
144	-1	-1	-1	-1	-1	-1	-1	-1	-1	-1	-1	-1	-1	-1	-1	-1	-1	-1	-1	-1	-1	-1	-1	-1	-1	-1	-1	115.938	118.812	123.975	121.8	115.838	113.175	130.213	112.525	139.637	122.45	112.737	162.325	142.9	156.425	152	151.475	158.037	150.025	155.062	164.012	150.15	154.637
145	-1	-1	-1	-1	-1	-1	-1	-1	-1	-1	-1	-1	-1	-1	-1	-1	-1	-1	-1	-1	-1	-1	-1	-1	-1	-1	-1	113.625	115.438	114.588	112.675	110.487	121.75	113.6	108.088	137	119	119.325	178.188	160.925	161.287	143.562	137.562	162.262	145.188	152.287	149.45	146.662	150.662
146	-1	-1	-1	-1	-1	-1	-1	-1	-1	-1	-1	-1	-1	-1	-1	-1	-1	-1	-1	-1	-1	-1	-1	-1	-1	-1	-1	122.9	115.787	118.925	129.262	125.562	115.938	116.938	117.825	140.875	131.775	123.888	154.662	144.8	153.787	147.175	152.262	151.2	144.637	151.037	158.3	156.463	153.25
147	-1	-1	-1	-1	-1	-1	-1	-1	-1	-1	-1	-1	-1	-1	-1	-1	-1	-1	-1	-1	-1	-1	-1	-1	-1	-1	-1	124.588	120.312	121.938	116.213	119.325	125.513	120.888	113.737	142.312	122.525	128.95	175.037	149.75	147.3	141.225	145.787	146.512	159.088	152.838	158.137	146.062	155.438
148	-1	-1	-1	-1	-1	-1	-1	-1	-1	-1	-1	-1	-1	-1	-1	-1	-1	-1	-1	-1	-1	-1	-1	-1	-1	-1	-1	124.463	122.575	116.862	118.625	120.062	116.6	113.013	108.675	138.4	126.112	130.35	171.438	152.787	154.025	148.287	156.287	160.463	149	148.887	155.075	156.738	152.775
149	-1	-1	-1	-1	-1	-1	-1	-1	-1	-1	-1	-1	-1	-1	-1	-1	-1	-1	-1	-1	-1	-1	-1	-1	-1	-1	-1	125.912	117.8	119.588	120.713	119.013	116.213	126.65	125.45	135.775	119.25	117.037	152.662	158.963	144.812	159.338	155.988	149.588	149.775	151.025	141.95	161.05	155.65
150	-1	-1	-1	-1	-1	-1	-1	-1	-1	-1	-1	-1	-1	-1	-1	-1	-1	-1	-1	-1	-1	-1	-1	-1	-1	-1	-1	121.662	121.55	123.787	124.938	119.513	125.912	113.213	108.55	130.725	113.525	123.138	168.7	148.863	153.35	152.025	144.713	137.475	120.287	133.713	120.688	149.387	138.363
151	-1	-1	-1	-1	-1	-1	-1	-1	-1	-1	-1	-1	-1	-1	-1	-1	-1	-1	-1	-1	-1	-1	-1	-1	-1	-1	-1	112.9	113.65	126.013	116.638	113.987	114.6	115.625	110.112	138.863	109.875	123.362	156.2	149.425	152.625	152.062	135.3	117.7	105.912	107.725	107.862	112.15	129.45
152	-1	-1	-1	-1	-1	-1	-1	-1	-1	-1	-1	-1	-1	-1	-1	-1	-1	-1	-1	-1	-1	-1	-1	-1	-1	-1	-1	113.175	116.225	117.2	117.1	116.75	121.362	131.475	111.925	134.4	114.162	133	160.525	145.988	154.387	142.525	116.95	118.362	115.213	107.938	111.85	110.112	122.438
153	-1	-1	-1	-1	-1	-1	-1	-1	-1	-1	-1	-1	-1	-1	-1	-1	-1	-1	-1	-1	-1	-1	-1	-1	-1	-1	-1	122.987	118.638	110.338	119.325	121.237	127.875	130.512	119.05	135.8	121.787	148.662	172.088	151.512	144.588	125.388	108.213	107.725	103.037	100.95	108.35	123.588	128.9
154	-1	-1	-1	-1	-1	-1	-1	-1	-1	-1	-1	-1	-1	-1	-1	-1	-1	-1	-1	-1	-1	-1	-1	-1	-1	-1	-1	109.925	122.513	113.537	104.963	120.5	122.037	128.312	106.987	144.175	108.912	129.637	156.525	153.863	156.875	138.438	112.938	103.438	121.013	113.65	110.612	103.575	138.762
155	-1	-1	-1	-1	-1	-1	-1	-1	-1	-1	-1	-1	-1	-1	-1	-1	-1	-1	-1	-1	-1	-1	-1	-1	-1	-1	-1	110.963	121.075	111.3	136.137	110.725	105.775	120.838	113.312	141.875	112.388	139.35	163.812	143.25	148.062	145.762	125.638	114.825	108.138	97.8625	119.225	117.375	133.637
156	-1	-1	-1	-1	-1	-1	-1	-1	-1	-1	-1	-1	-1	-1	-1	-1	-1	-1	-1	-1	-1	-1	-1	-1	-1	-1	-1	118.675	118.375	125.088	115.338	115.487	115.438	116.588	125.75	140.8	117.725	131.4	168.738	149.887	150.037	149.55	138.625	120.275	109.95	119.075	121.825	114.825	136.512
157	-1	-1	-1	-1	-1	-1	-1	-1	-1	-1	-1	-1	-1	-1	-1	-1	-1	-1	-1	-1	-1	-1	-1	-1	-1	-1	-1	113.025	125.6	111.15	123.662	118.513	118.875	125.987	114.638	140.812	114.65	140.95	158	142.7	147.037	151.912	151.025	120.6	118.3	122.9	130.762	135.525	146.863
158	-1	-1	-1	-1	-1	-1	-1	-1	-1	-1	-1	-1	-1	-1	-1	-1	-1	-1	-1	-1	-1	-1	-1	-1	-1	-1	-1	124.425	126.312	109.013	112.35	118.763	125.588	117.513	105.263	137.387	118.25	145.537	157.775	160.6	166.988	164.863	160.425	144.438	140.088	130.912	141.812	142.8	158.912
159	-1	-1	-1	-1	-1	-1	-1	-1	-1	-1	-1	-1	-1	-1	-1	-1	-1	-1	-1	-1	-1	-1	-1	-1	-1	-1	-1	114.162	126.15	122.7	128.012	121.963	109.938	129.425	114.075	146.363	98.9	134.463	153.613	159.088	149.412	148.312	156.588	162.363	157.525	152.85	162.425	155.075	152.062
160	-1	-1	-1	-1	-1	-1	-1	-1	-1	-1	-1	-1	-1	-1	-1	-1	-1	-1	-1	-1	-1	-1	-1	-1	-1	-1	-1	117.737	118.662	121.975	120.737	117.513	118.537	120.825	118.45	138.463	105.425	148.45	150.65	155.537	145.9	147.363	157.175	150.387	151.875	154.287	153.588	160.2	159.762
161	-1	-1	-1	-1	-1	-1	-1	-1	-1	-1	-1	-1	-1	-1	-1	-1	-1	-1	-1	-1	-1	-1	-1	-1	-1	-1	-1	118.55	114.412	124.175	121.513	116.9	115.787	122.65	108.675	143.188	93.45	149.838	156.675	161.3	150.175	154.188	160.488	157.4	152.287	158.262	152.5	154.162	158.262
162	-1	-1	-1	-1	-1	-1	-1	-1	-1	-1	-1	-1	-1	-1	-1	-1	-1	-1	-1	-1	-1	-1	-1	-1	-1	-1	-1	124	110.088	116.175	129.062	121.713	116.638	113.737	113.775	144.475	103.763	136.463	152.9	152.262	155.188	146.238	147.775	158.688	153.2	145.05	158.1	146.037	153.262
163	-1	-1	-1	-1	-1	-1	-1	-1	-1	-1	-1	-1	-1	-1	-1	-1	-1	-1	-1	-1	-1	-1	-1	-1	-1	-1	-1	118.562	114.112	116.125	122.95	123.85	119.5	123.5	114.287	144.75	110.412	151.662	162.8	157.575	153.162	150.213	159.762	160.238	137.225	152.525	166.2	150.988	152.675
164	-1	-1	-1	-1	-1	-1	-1	-1	-1	-1	-1	-1	-1	-1	-1	-1	-1	-1	-1	-1	-1	-1	-1	-1	-1	-1	-1	118.612	118.013	123.925	109.537	117.425	124.438	120.675	113.612	147.025	97.8375	155.85	157.238	152.137	145.65	152.775	158.025	144.412	131.425	127.475	133.988	141.65	160.787
165	-1	-1	-1	-1	-1	-1	-1	-1	-1	-1	-1	-1	-1	-1	-1	-1	-1	-1	-1	-1	-1	-1	-1	-1	-1	-1	-1	112.3	118.05	117.662	116.287	120.763	122.463	117.125	119.463	148.275	111.213	152.725	157.95	152.55	151.85	144.938	143.85	110.013	109.513	110.95	111.4	122.938	147.725
166	-1	-1	-1	-1	-1	-1	-1	-1	-1	-1	-1	-1	-1	-1	-1	-1	-1	-1	-1	-1	-1	-1	-1	-1	-1	-1	-1	127.787	122.6	116.138	125.612	119.688	116.787	125.85	115.537	142.363	99.3875	134.512	151.162	162	146.9	157.988	128.238	119.125	107.875	101.662	108.4	118.112	120.638
167	-1	-1	-1	-1	-1	-1	-1	-1	-1	-1	-1	-1	-1	-1	-1	-1	-1	-1	-1	-1	-1	-1	-1	-1	-1	-1	-1	131.162	116.325	119.925	117.4	121.638	117.688	122.412	120.362	148.613	99.2625	165.175	159.225	159	155.825	145.8	123.263	114.812	112.737	112.888	116.537	112.125	119.8
168	-1	-1	-1	-1	-1	-1	-1	-1	-1	-1	-1	-1	-1	-1	-1	-1	-1	-1	-1	-1	-1	-1	-1	-1	-1	-1	-1	108.65	115.838	127.838	115.025	119.35	120.6	115.612	129.588	146.662	99.5125	154.863	152.213	150.525	147.662	152.875	130.1	116.588	114.838	114.662	116.862	116.275	130.012
169	-1	-1	-1	-1	-1	-1	-1	-1	-1	-1	-1	-1	-1	-1	-1	-1	-1	-1	-1	-1	-1	-1	-1	-1	-1	-1	-1	109.088	129.075	111.85	110.412	113.812	122.625	128.662	121.625	145.137	89.725	166.838	147.95	162.65	142.162	150.738	127.487	112.675	121.213	109.612	109.5	110.35	121.575
170	-1	-1	-1	-1	-1	-1	-1	-1	-1	-1	-1	-1	-1	-1	-1	-1	-1	-1	-1	-1	-1	-1	-1	-1	-1	-1	-1	124.838	119.287	117.338	120.275	112.487	120.325	118.075	114.55	142.188	107.95	153.738	134.8	150.675	153.537	145.475	137.963	129.15	112.9	115.888	119.763	121.3	128.45
171	-1	-1	-1	-1	-1	-1	-1	-1	-1	-1	-1	-1	-1	-1	-1	-1	-1	-1	-1	-1	-1	-1	-1	-1	-1	-1	-1	113.963	125.4	104.312	120.75	116.2	129.475	113.05	124.775	133.425	104.812	160.812	156.037	158.95	157.938	152.45	142.262	139.9	129.062	128.175	137.125	140.425	141.088
172	-1	-1	-1	-1	-1	-1	-1	-1	-1	-1	-1	-1	-1	-1	-1	-1	-1	-1	-1	-1	-1	-1	-1	-1	-1	-1	-1	119.575	117.275	120.45	127.125	121.412	113.975	118.05	129.8	147.7	89.375	158.125	150.637	158.312	152.887	151.662	144.637	157.1	154.3	146.188	155.6	152.688	155.512
173	-1	-1	-1	-1	-1	-1	-1	-1	-1	-1	-1	-1	-1	-1	-1	-1	-1	-1	-1	-1	-1	-1	-1	-1	-1	-1	-1	123.862	119.65	116.438	118.85	111.787	124.713	124.625	127.2	133.012	107.05	170.537	148.525	153.738	144.15	148.975	156.438	146.225	154.9	141.875	146.938	155.838	146.963
174	-1	-1	-1	-1	-1	-1	-1	-1	-1	-1	-1	-1	-1	-1	-1	-1	-1	-1	-1	-1	-1	-1	-1	-1	-1	-1	-1	121.213	117.225	113.725	120.787	119.537	127.75	118.475	126.162	152.8	97.45	150.75	150.475	151.738	143.7	170.688	151.625	157.787	151.863	155.85	154.975	149.825	163.975
175	-1	-1	-1	-1	-1	-1	-1	-1	-1	-1	-1	-1	-1	-1	-1	-1	-1	-1	-1	-1	-1	-1	-1	-1	-1	-1	-1	112.65	128.262	116.612	114.175	121.55	119	123.638	125.45	138.312	99.1625	171.613	154.725	152.787	151.412	161.8	147.075	166.488	146.637	148.938	145.55	141.175	165.812
176	-1	-1	-1	-1	-1	-1	-1	-1	-1	-1	-1	-1	-1	-1	-1	-1	-1	-1	-1	-1	-1	-1	-1	-1	-1	-1	-1	117.025	118.4	119.463	119.263	121.4	117.312	125.188	114.112	143.55	100.45	160.275	142.162	160.213	149.225	147.637	153.912	157.375	139.35	141.037	148.125	151.262	152.137
177	-1	-1	-1	-1	-1	-1	-1	-1	-1	-1	-1	-1	-1	-1	-1	-1	-1	-1	-1	-1	-1	-1	-1	-1	-1	-1	-1	123.4	121.825	106.737	125.425	129.7	124.888	112.9	121.825	142.825	93.3625	157.213	158.75	147.912	161.688	147.2	155.7	127.425	130.775	132.15	124.062	133.688	149.2
178	-1	-1	-1	-1	-1	-1	-1	-1	-1	-1	-1	-1	-1	-1	-1	-1	-1	-1	-1	-1	-1	-1	-1	-1	-1	-1	-1	116.375	115.15	118.487	113.912	127.138	120.125	124.175	124.987	138.225	92.9625	163.075	157.05	154.562	150.8	154.412	143.6	122.362	110.625	115.062	111.388	114.3	148.025
179	-1	-1	-1	-1	-1	-1	-1	-1	-1	-1	-1	-1	-1	-1	-1	-1	-1	-1	-1	-1	-1	-1	-1	-1	-1	-1	-1	113.938	116.562	118.263	127.85	123.95	116.75	108.025	121.438	138.675	97.15	151.113	147.012	162.75	153.075	147.375	116.588	111.062	107.463	110.275	106.825	117.125	103.338
180	-1	-1	-1	-1	-1	-1	-1	-1	-1	-1	-1	-1	-1	-1	-1	-1	-1	-1	-1	-1	-1	-1	-1	-1	-1	-1	-1	125.275	113.062	121.125	118.862	120.188	121.275	122.075	120.388	142.675	101.45	171.125	156.613	167.088	139.137	144.488	110.713	106.963	113.275	120.037	106.513	121.537	113.938
181	-1	-1	-1	-1	-1	-1	-1	-1	-1	-1	-1	-1	-1	-1	-1	-1	-1	-1	-1	-1	-1	-1	-1	-1	-1	-1	-1	117.8	110.8	114.5	115.112	120.025	124.487	126.975	129.075	142.262	94.6625	171.213	154.3	153.338	151.088	153.3	123.35	107.75	118.2	111.525	119.15	113.175	118.912
182	-1	-1	-1	-1	-1	-1	-1	-1	-1	-1	-1	-1	-1	-1	-1	-1	-1	-1	-1	-1	-1	-1	-1	-1	-1	-1	-1	112.963	104.475	123.862	115.162	116.425	109.188	108.075	117.325	148.912	99.6625	174	148.35	149.825	150.475	167.088	135.463	108.25	110.575	112.787	108.688	115.662	99.5375
183	-1	-1	-1	-1	-1	-1	-1	-1	-1	-1	-1	-1	-1	-1	-1	-1	-1	-1	-1	-1	-1	-1	-1	-1	-1	-1	-1	114.138	116.275	132.488	122.3	109.713	124.537	107.862	128.75	146.838	93.3	167.2	157.213	157.375	148.387	149.838	143.213	131.387	97.5125	112.975	114.1	111.938	119.025
184	-1	-1	-1	-1	-1	-1	-1	-1	-1	-1	-1	-1	-1	-1	-1	-1	-1	-1	-1	-1	-1	-1	-1	-1	-1	-1	-1	123.6	115.062	120.5	119.575	114.2	114.388	109.85	118.65	148.088	91.375	169.8	159.15	156.075	149.575	161.088	156.912	143.75	120.35	117.125	121.737	128.938	143.787
185	-1	-1	-1	-1	-1	-1	-1	-1	-1	-1	-1	-1	-1	-1	-1	-1	-1	-1	-1	-1	-1	-1	-1	-1	-1	-1	-1	116.612	107.487	122.263	120.188	114.662	133.375	115.85	128.15	140.363	95.45	177.838	149.137	159.175	155.438	153	147.125	158.25	143.963	143.475	147.475	147.125	158.025
186	-1	-1	-1	-1	-1	-1	-1	-1	-1	-1	-1	-1	-1	-1	-1	-1	-1	-1	-1	-1	-1	-1	-1	-1	-1	-1	-1	119.037	116.438	127.625	117.9	112.588	117.7	107.987	126.938	141.137	91.7	172.113	151.238	155.363	153.463	148.625	160.912	160.975	165.637	146.512	149.787	159.662	148.35
187	-1	-1	-1	-1	-1	-1	-1	-1	-1	-1	-1	-1	-1	-1	-1	-1	-1	-1	-1	-1	-1	-1	-1	-1	-1	-1	-1	119.763	121.825	117.513	116.737	117.162	121.025	106.112	127.537	136.812	108.787	177.875	147.562	152.912	146.525	155.238	143.988	145.938	153.8	156.3	153.825	157.025	152.375
188	-1	-1	-1	-1	-1	-1	-1	-1	-1	-1	-1	-1	-1	-1	-1	-1	-1	-1	-1	-1	-1	-1	-1	-1	-1	-1	-1	123.763	121.875	119.15	117.35	125.075	119.9	123.425	127.338	141.488	97.7625	166.188	155.062	153.738	156.762	156.725	163.05	167.125	148.925	157.7	158.7	152.588	148.675
189	-1	-1	-1	-1	-1	-1	-1	-1	-1	-1	-1	-1	-1	-1	-1	-1	-1	-1	-1	-1	-1	-1	-1	-1	-1	-1	-1	117.287	123.75	127.062	117.675	114.737	119.775	113.463	134.312	135.575	96.3625	166.037	143.262	147.8	157.312	151.762	154.95	146.4	154.062	153.7	147.613	140.387	144.863
190	-1	-1	-1	-1	-1	-1	-1	-1	-1	-1	-1	-1	-1	-1	-1	-1	-1	-1	-1	-1	-1	-1	-1	-1	-1	-1	-1	112.65	107.025	122.275	122.338	115.287	111.888	116.112	134.713	143.062	109.8	168.387	141.588	149.363	154.963	150.338	155.975	142.838	142.088	135.375	127.188	129.887	126.3
191	-1	-1	-1	-1	-1	-1	-1	-1	-1	-1	-1	-1	-1	-1	-1	-1	-1	-1	-1	-1	-1	-1	-1	-1	-1	-1	-1	119.513	131.512	118.175	113.037	111	129.475	119.537	124.263	135.6	99.7	172.713	148.1	151.162	149.412	154.988	153.8	150.075	140.238	130.787	119.963	115.2	122
192	-1	-1	-1	-1	-1	-1	-1	-1	-1	-1	-1	-1	-1	-1	-1	-1	-1	-1	-1	-1	-1	-1	-1	-1	-1	-1	-1	122.85	122.312	117.412	118.4	115.9	111.513	117.9	137.662	136.325	103.838	178.95	153.7	148.488	151.25	157.838	152.188	152.012	127.062	107.263	114.6	117.438	112.912
193	-1	-1	-1	-1	-1	-1	-1	-1	-1	-1	-1	-1	-1	-1	-1	-1	-1	-1	-1	-1	-1	-1	-1	-1	-1	-1	-1	121.513	124.675	120.138	122.55	119.125	120.987	108.162	134.2	130.262	105.362	161.325	133.475	147.9	156.525	160.2	151.512	137.213	114.162	123.963	108.487	120.713	116.025
194	-1	-1	-1	-1	-1	-1	-1	-1	-1	-1	-1	-1	-1	-1	-1	-1	-1	-1	-1	-1	-1	-1	-1	-1	-1	-1	-1	119.188	118.775	124.537	123.838	121.875	133.762	119.213	130.475	145.387	94.15	182.1	147.35	164.088	142.887	156.45	146.688	141.875	122.675	128.637	118.737	105.5	109.963
195	-1	-1	-1	-1	-1	-1	-1	-1	-1	-1	-1	-1	-1	-1	-1	-1	-1	-1	-1	-1	-1	-1	-1	-1	-1	-1	-1	109.325	116.575	122.275	101.725	122.638	125.9	117.75	125.263	133.925	103.237	167.113	149.975	154.05	149.387	175.5	160.137	148.075	125.8	126.062	129.55	124.15	112.35
196	-1	-1	-1	-1	-1	-1	-1	-1	-1	-1	-1	-1	-1	-1	-1	-1	-1	-1	-1	-1	-1	-1	-1	-1	-1	-1	-1	123.737	134.412	117.138	121	117.287	128.662	121.537	129.863	133.625	96.925	174.137	142.1	165.062	157.075	151.963	162.062	145.338	130.775	123.388	124.537	128.787	124.938
197	-1	-1	-1	-1	-1	-1	-1	-1	-1	-1	-1	-1	-1	-1	-1	-1	-1	-1	-1	-1	-1	-1	-1	-1	-1	-1	-1	127.35	119.35	126.263	111.6	110.912	125.537	112.188	131.488	141.65	95.4625	181	135.4	157.45	149.45	142.512	149.912	153.312	146.7	142.825	132.312	134.85	132.225
198	-1	-1	-1	-1	-1	-1	-1	-1	-1	-1	-1	-1	-1	-1	-1	-1	-1	-1	-1	-1	-1	-1	-1	-1	-1	-1	-1	116.675	122.125	121.487	114.713	119.362	118.925	120.812	143.075	140.037	105.15	184.4	142.213	153.2	139.775	157.6	152.925	153.762	141.812	140.525	152.188	155.037	147.137
199	-1	-1	-1	-1	-1	-1	-1	-1	-1	-1	-1	-1	-1	-1	-1	-1	-1	-1	-1	-1	-1	-1	-1	-1	-1	-1	-1	117.412	130.512	117.362	116.15	113.088	123.287	113.1	127.862	132.85	93.025	166.812	146.4	158.825	147.75	145.425	149.725	152.963	141.637	152.713	147.662	162.387	163.787
200	-1	-1	-1	-1	-1	-1	-1	-1	-1	-1	-1	-1	-1	-1	-1	-1	-1	-1	-1	-1	-1	-1	-1	-1	-1	-1	-1	122.112	112.487	114.838	121.412	123.487	127.075	115.912	132.162	140.838	100.5	164.675	145.25	151.688	154.65	157.5	155.863	133.412	138.8	146.162	145.8	170.338	160.488
201	-1	-1	-1	-1	-1	-1	-1	-1	-1	-1	-1	-1	-1	-1	-1	-1	-1	-1	-1	-1	-1	-1	-1	-1	-1	-1	-1	114.713	120.138	123.588	113.838	131.312	124.912	112.412	133.75	134.85	93.2	179.975	140.512	157	153.7	149.213	151.012	135.312	139.137	137.688	142.363	144.863	149.588
202	-1	-1	-1	-1	-1	-1	-1	-1	-1	-1	-1	-1	-1	-1	-1	-1	-1	-1	-1	-1	-1	-1	-1	-1	-1	-1	-1	109.075	124.138	117.625	112.025	112.95	126.05	110.213	144.65	128.762	98.525	167.713	158.85	150.838	152.363	121.987	124.975	127.513	130.25	143.213	139.838	145.95	154.238
203	-1	-1	-1	-1	-1	-1	-1	-1	-1	-1	-1	-1	-1	-1	-1	-1	-1	-1	-1	-1	-1	-1	-1	-1	-1	-1	-1	125.062	120.763	119.938	120.225	121.088	123.763	111.025	137.95	126.975	88.0125	174.7	151.938	150.6	149.488	120.388	109.8	115.513	119.263	119.925	139.537	154.463	147.762
204	-1	-1	-1	-1	-1	-1	-1	-1	-1	-1	-1	-1	-1	-1	-1	-1	-1	-1	-1	-1	-1	-1	-1	-1	-1	-1	-1	116.225	124.375	120.5	121.325	110.213	121.987	116.5	138.912	125.6	103.3	182.4	163.113	155.725	137.162	115.162	106.088	101.25	107.412	116.112	114.125	149.762	155.65
205	-1	-1	-1	-1	-1	-1	-1	-1	-1	-1	-1	-1	-1	-1	-1	-1	-1	-1	-1	-1	-1	-1	-1	-1	-1	-1	-1	109.362	122.825	110.85	115.263	122.55	120.575	118.7	128.762	127.85	101.95	184.188	148.963	157.95	142.037	119.787	112.85	110.225	109.075	116.638	126.8	147.1	147.725
206	-1	-1	-1	-1	-1	-1	-1	-1	-1	-1	-1	-1	-1	-1	-1	-1	-1	-1	-1	-1	-1	-1	-1	-1	-1	-1	-1	123.862	122.312	115.662	123.638	121.7	131.775	112.412	135.988	137.887	118.688	171.713	145.738	184	130.037	116.338	118.463	107.375	120.588	124.088	140.088	154.637	154.412
207	-1	-1	-1	-1	-1	-1	-1	-1	-1	-1	-1	-1	-1	-1	-1	-1	-1	-1	-1	-1	-1	-1	-1	-1	-1	-1	-1	124.05	118.825	113.138	119.65	127.888	124.188	120.4	130.625	140.137	105.463	173.725	143.113	161.075	145.5	136.175	123.075	115.625	119.6	128.575	151.537	153.225	154.512
208	-1	-1	-1	-1	-1	-1	-1	-1	-1	-1	-1	-1	-1	-1	-1	-1	-1	-1	-1	-1	-1	-1	-1	-1	-1	-1	-1	124.713	114.188	117.225	123.112	118.588	123.162	119.037	136.188	130.325	119.812	181.213	153.262	161.75	151.662	149.537	135.637	139.463	138.512	150.662	153.35	151.662	148.25
209	-1	-1	-1	-1	-1	-1	-1	-1	-1	-1	-1	-1	-1	-1	-1	-1	-1	-1	-1	-1	-1	-1	-1	-1	-1	-1	-1	124.638	112.9	108.612	131.2	120.2	124.675	118.987	151.075	129.262	101.625	173.4	134.963	150.812	140.975	151.387	149.387	152.387	144.7	157.5	159.4	161.938	153.512
210	-1	-1	-1	-1	-1	-1	-1	-1	-1	-1	-1	-1	-1	-1	-1	-1	-1	-1	-1	-1	-1	-1	-1	-1	-1	-1	-1	120.65	116.888	112.35	118.487	118.487	132.475	117.25	143.887	132.262	123.938	167.312	152.05	154.037	145.075	157.45	164.3	142.225	156.512	160.15	164.988	145.275	159.55
211	-1	-1	-1	-1	-1	-1	-1	-1	-1	-1	-1	-1	-1	-1	-1	-1	-1	-1	-1	-1	-1	-1	-1	-1	-1	-1	-1	117.838	110.938	118.025	117.65	113.062	122.938	110.775	145.688	127.787	110.688	181.35	158.537	167.875	155.262	159.762	155.637	151.287	159.688	156.312	153.912	152.062	152.188
212	-1	-1	-1	-1	-1	-1	-1	-1	-1	-1	-1	-1	-1	-1	-1	-1	-1	-1	-1	-1	-1	-1	-1	-1	-1	-1	-1	121.8	119.037	122.812	119.125	116.5	126.213	111.175	140.3	133.075	118.862	172.637	146.575	147.275	146.463	154.85	152.55	158.113	156.537	146.275	140.762	139.525	147.55
213	-1	-1	-1	-1	-1	-1	-1	-1	-1	-1	-1	-1	-1	-1	-1	-1	-1	-1	-1	-1	-1	-1	-1	-1	-1	-1	-1	118.162	121.1	117.425	115.025	116.6	128.5	110.7	140.512	131.45	115.862	178.713	158.075	162.05	152.512	158.1	149.738	145.062	141.787	125.975	135.35	135.925	148.2
214	-1	-1	-1	-1	-1	-1	-1	-1	-1	-1	-1	-1	-1	-1	-1	-1	-1	-1	-1	-1	-1	-1	-1	-1	-1	-1	-1	126.15	111.737	116.537	115.862	120.25	131.662	113.075	140.762	129.15	115.088	183.537	143.037	157.075	149.55	154.95	154.812	148.75	120.05	116.513	118.138	123.787	122.95
215	-1	-1	-1	-1	-1	-1	-1	-1	-1	-1	-1	-1	-1	-1	-1	-1	-1	-1	-1	-1	-1	-1	-1	-1	-1	-1	-1	109.975	112.225	111.812	113.312	120.388	118.025	109.838	137.113	138.2	113.8	176.312	138.425	171.95	157.988	148.713	135.262	125.575	110.5	112.625	115.763	120.3	120.662
216	-1	-1	-1	-1	-1	-1	-1	-1	-1	-1	-1	-1	-1	-1	-1	-1	-1	-1	-1	-1	-1	-1	-1	-1	-1	-1	-1	106.775	128.887	116.675	116.987	124.275	118.263	119.675	132.562	126.938	115.8	161.975	149.4	159.438	153.85	145.512	131.95	121.287	121.8	128.387	109	117.625	100.725
217	-1	-1	-1	-1	-1	-1	-1	-1	-1	-1	-1	-1	-1	-1	-1	-1	-1	-1	-1	-1	-1	-1	-1	-1	-1	-1	-1	113.375	115.438	127.287	115.388	126.45	120.463	121.775	135.312	125.263	120.737	174.375	145.625	156.35	146.525	140.012	128.037	109.912	117.325	116.45	119.55	108.237	109.388
218	-1	-1	-1	-1	-1	-1	-1	-1	-1	-1	-1	-1	-1	-1	-1	-1	-1	-1	-1	-1	-1	-1	-1	-1	-1	-1	-1	116.6	126.662	115.362	115.35	133.375	115.275	109.175	130.375	111.025	122.4	174.075	135.575	159.988	155.65	141.387	131.625	138.3	110.588	122.075	114.688	114.575	115.162
219	-1	-1	-1	-1	-1	-1	-1	-1	-1	-1	-1	-1	-1	-1	-1	-1	-1	-1	-1	-1	-1	-1	-1	-1	-1	-1	-1	124.388	106.263	111.463	118.95	124.325	120.475	116.95	150.95	122.562	112.45	177.6	150.213	148.875	160.475	156.838	144.363	139.338	119.075	112.088	116.725	130.05	138.85
220	-1	-1	-1	-1	-1	-1	-1	-1	-1	-1	-1	-1	-1	-1	-1	-1	-1	-1	-1	-1	-1	-1	-1	-1	-1	-1	-1	113.888	123.925	109	122.375	128.162	114.2	110.025	144.988	119.45	120.987	169.738	148.825	156.787	164.125	142.062	139.4	146.912	123.775	139.787	137.488	143.963	142.85
221	-1	-1	-1	-1	-1	-1	-1	-1	-1	-1	-1	-1	-1	-1	-1	-1	-1	-1	-1	-1	-1	-1	-1	-1	-1	-1	-1	130.588	125.9	129.412	114.925	115.825	124.2	110.938	133.338	131.188	110.05	169.912	157.5	154.512	158.488	147.562	156.387	150.287	148.762	147.912	150.463	152.113	160.213
222	-1	-1	-1	-1	-1	-1	-1	-1	-1	-1	-1	-1	-1	-1	-1	-1	-1	-1	-1	-1	-1	-1	-1	-1	-1	-1	-1	122.175	109.8	124.188	125.162	120.85	119.588	120.25	140.75	111.938	127.612	179.95	160.5	153.95	157.975	166.588	152.662	147.887	167.488	149.5	146.287	142.463	157.162
223	-1	-1	-1	-1	-1	-1	-1	-1	-1	-1	-1	-1	-1	-1	-1	-1	-1	-1	-1	-1	-1	-1	-1	-1	-1	-1	-1	111.888	122.338	119.625	119.713	119.013	125.388	117.625	141.75	132.5	117.912	176.25	155.65	158.463	148.8	152	150.15	149.387	146.188	150.588	157.775	156.412	145.188
224	-1	-1	-1	-1	-1	-1	-1	-1	-1	-1	-1	-1	-1	-1	-1	-1	-1	-1	-1	-1	-1	-1	-1	-1	-1	-1	-1	120.875	128.65	125.037	121.725	118.062	117.55	122.638	131.738	126.388	127.825	184.412	149.912	155.475	164.287	159.725	166.738	150.463	150.738	152.037	158.8	151.188	155.863
225	-1	-1	-1	-1	-1	-1	-1	-1	-1	-1	-1	-1	-1	-1	-1	-1	-1	-1	-1	-1	-1	-1	-1	-1	-1	-1	-1	120.037	117.95	119.588	129.3	108.775	127.112	132.025	123.812	123.425	128.762	178.438	155.025	151.2	154.8	155.75	163.238	153.275	148.975	164.312	161.137	153.425	153.4
226	-1	-1	-1	-1	-1	-1	-1	-1	-1	-1	-1	-1	-1	-1	-1	-1	-1	-1	-1	-1	-1	-1	-1	-1	-1	-1	-1	122.513	122.062	116.8	117.862	121.45	116.65	117.388	148.125	112.888	124.612	169.088	156.125	155.6	152.613	150.988	140.025	129.312	142.775	132.412	136.925	153.025	160.275
227	-1	-1	-1	-1	-1	-1	-1	-1	-1	-1	-1	-1	-1	-1	-1	-1	-1	-1	-1	-1	-1	-1	-1	-1	-1	-1	-1	111.213	122.862	124	122.375	120.6	109.2	118.362	150.65	120.975	126.963	165.412	150.863	152.925	148.375	135.787	124.875	113.175	112.125	111.812	129.887	142.125	154.525
228	-1	-1	-1	-1	-1	-1	-1	-1	-1	-1	-1	-1	-1	-1	-1	-1	-1	-1	-1	-1	-1	-1	-1	-1	-1	-1	-1	119.375	127.3	122.45	119.1	110.85	117.675	112.812	138.062	111.812	127.025	161.213	160.512	153.975	137.137	123.875	119.588	114.375	114.4	101	125.675	140.787	148.425
229	-1	-1	-1	-1	-1	-1	-1	-1	-1	-1	-1	-1	-1	-1	-1	-1	-1	-1	-1	-1	-1	-1	-1	-1	-1	-1	-1	129.037	111.787	117.463	124.388	120.638	118.362	117.25	134.812	114.862	128.863	167.975	150.188	157.438	121.213	119.862	110.125	122.7	110.987	112.438	115.987	128.713	139.125
230	-1	-1	-1	-1	-1	-1	-1	-1	-1	-1	-1	-1	-1	-1	-1	-1	-1	-1	-1	-1	-1	-1	-1	-1	-1	-1	-1	131.812	127.213	128.25	110.95	120.825	115.787	128.588	143.887	120.6	138.838	166.512	152.1	162.55	127.275	122.675	106.45	104.013	114.05	110.425	115.7	123.912	143.1
231	-1	-1	-1	-1	-1	-1	-1	-1	-1	-1	-1	-1	-1	-1	-1	-1	-1	-1	-1	-1	-1	-1	-1	-1	-1	-1	-1	114.225	118.812	126.05	118.625	117.912	122.237	123.7	138.262	102.075	129.225	163.9	154.45	147.675	135.025	116.75	100.55	115.15	119.438	104.425	108.25	143.312	158.5
232	-1	-1	-1	-1	-1	-1	-1	-1	-1	-1	-1	-1	-1	-1	-1	-1	-1	-1	-1	-1	-1	-1	-1	-1	-1	-1	-1	113.612	120.3	115.575	117.263	126.075	125.763	130.037	137.162	115.275	126.838	168.213	149.65	171.3	135.512	123.8	107.037	120.162	106.15	113.95	135.463	129.537	141.875
233	-1	-1	-1	-1	-1	-1	-1	-1	-1	-1	-1	-1	-1	-1	-1	-1	-1	-1	-1	-1	-1	-1	-1	-1	-1	-1	-1	116.75	118.25	110.312	115.213	118.112	123.525	123.888	140.363	105.138	128.438	177.075	144.175	148.2	144.95	135.787	126.625	115.7	134.375	118.938	140.6	149.438	155.713
234	-1	-1	-1	-1	-1	-1	-1	-1	-1	-1	-1	-1	-1	-1	-1	-1	-1	-1	-1	-1	-1	-1	-1	-1	-1	-1	-1	121.162	119.013	120.287	114.025	114.162	119.375	123.375	141.738	116.25	141.588	161.275	154.225	151.75	132.213	153.175	149.7	130.95	137	149.887	161.55	165.475	156.338
235	-1	-1	-1	-1	-1	-1	-1	-1	-1	-1	-1	-1	-1	-1	-1	-1	-1	-1	-1	-1	-1	-1	-1	-1	-1	-1	-1	115.225	119.225	111.213	111.838	120.375	118.675	129.537	141.137	115.625	134.463	164.5	151.7	156.425	154.1	148.738	150.938	151.988	152.075	155.15	148.287	148.637	155.2
236	-1	-1	-1	-1	-1	-1	-1	-1	-1	-1	-1	-1	-1	-1	-1	-1	-1	-1	-1	-1	-1	-1	-1	-1	-1	-1	-1	114.963	109.888	127.075	117.725	108.362	114.338	132.188	149.4	99.5375	125.1	160.938	143.175	161.762	145.075	163.287	155.85	150.262	145.963	158.6	160.713	150.6	145.162
237	-1	-1	-1	-1	-1	-1	-1	-1	-1	-1	-1	-1	-1	-1	-1	-1	-1	-1	-1	-1	-1	-1	-1	-1	-1	-1	-1	118.537	113.025	119.237	118.938	118.487	108.388	125.175	129.55	108.237	137.675	177.312	150.325	158.287	152.613	156.812	152.375	157.213	161.287	151.675	167.613	157.537	154.05
238	-1	-1	-1	-1	-1	-1	-1	-1	-1	-1	-1	-1	-1	-1	-1	-1	-1	-1	-1	-1	-1	-1	-1	-1	-1	-1	-1	121.475	120.4	116.925	121.037	112.65	124.088	133.188	146.912	108.475	149.287	163.012	159.787	157.275	150.713	159.65	148.975	152.3	156.762	158.662	153.988	148.625	154.688
239	-1	-1	-1	-1	-1	-1	-1	-1	-1	-1	-1	-1	-1	-1	-1	-1	-1	-1	-1	-1	-1	-1	-1	-1	-1	-1	-1	129.287	113	121.2	128.6	128.375	117.763	124.112	138.812	108.013	153.887	149	155.1	143.312	146.025	152.025	155.85	156.05	147.762	158.213	149.15	149.35	149.537
240	-1	-1	-1	-1	-1	-1	-1	-1	-1	-1	-1	-1	-1	-1	-1	-1	-1	-1	-1	-1	-1	-1	-1	-1	-1	-1	-1	122.487	117.15	122.688	122.3	123.287	106.5	124.938	131.637	118.088	147.963	167.475	151.325	156.8	147.012	153.963	132.088	119.625	125.838	134.7	147.625	152.412	152.037
241	-1	-1	-1	-1	-1	-1	-1	-1	-1	-1	-1	-1	-1	-1	-1	-1	-1	-1	-1	-1	-1	-1	-1	-1	-1	-1	-1	117.9	109.525	104.65	119.463	118.688	120.088	123.112	136.775	106.787	147.25	176.463	158.875	151.287	153.35	119.525	124.55	111.513	108.812	112.75	139.637	152.912	161.662
242	-1	-1	-1	-1	-1	-1	-1	-1	-1	-1	-1	-1	-1	-1	-1	-1	-1	-1	-1	-1	-1	-1	-1	-1	-1	-1	-1	121.138	111.138	113.25	126.737	117.438	126.287	126.838	140.6	101.65	150.95	163.988	143.125	145.988	143.65	119.362	115.338	113.025	107.2	126.438	120.987	138.975	150.912
243	-1	-1	-1	-1	-1	-1	-1	-1	-1	-1	-1	-1	-1	-1	-1	-1	-1	-1	-1	-1	-1	-1	-1	-1	-1	-1	-1	113.662	116.463	123.713	121.588	121.225	111.737	130.75	133.838	103.825	138.925	161.588	159.8	148.375	141.537	114.463	114.487	112.275	102.975	115.15	122.375	132.688	156.625
244	-1	-1	-1	-1	-1	-1	-1	-1	-1	-1	-1	-1	-1	-1	-1	-1	-1	-1	-1	-1	-1	-1	-1	-1	-1	-1	-1	115.95	122.075	116.938	116.537	123.338	108.338	125.45	147.137	113.088	153.775	153.637	154.012	153.375	136.338	118.475	106.088	126.638	104.7	123.188	109.638	128.475	151.512
245	-1	-1	-1	-1	-1	-1	-1	-1	-1	-1	-1	-1	-1	-1	-1	-1	-1	-1	-1	-1	-1	-1	-1	-1	-1	-1	-1	109.7	118.112	116.925	112.862	117.562	114.85	134.375	139.425	111.925	152.662	165.988	147.787	156.512	150.25	112.75	121.05	119.25	105.775	119.112	107.625	139.575	145.15
246	-1	-1	-1	-1	-1	-1	-1	-1	-1	-1	-1	-1	-1	-1	-1	-1	-1	-1	-1	-1	-1	-1	-1	-1	-1	-1	-1	131.287	127.75	120.213	119.525	118.562	116.125	127.938	143.175	109.425	162.9	159.9	158.062	156.137	140.537	122.2	96.35	114.763	110.112	114.875	102.812	131.787	150.912
247	-1	-1	-1	-1	-1	-1	-1	-1	-1	-1	-1	-1	-1	-1	-1	-1	-1	-1	-1	-1	-1	-1	-1	-1	-1	-1	-1	129.35	118.763	117.125	119.213	117.737	107.362	133.588	133.713	103.487	151.762	163.637	157.912	147.162	152.037	140.213	111.787	117.713	115.138	122.162	123.325	146.75	149.95
248	-1	-1	-1	-1	-1	-1	-1	-1	-1	-1	-1	-1	-1	-1	-1	-1	-1	-1	-1	-1	-1	-1	-1	-1	-1	-1	-1	114.2	125.287	110.375	113.213	114.9	119.213	131.012	133.725	100.45	159.963	160.975	155.4	154.363	160.45	144.425	142.3	146.225	130.162	132.463	143.762	155.688	159.675
249	-1	-1	-1	-1	-1	-1	-1	-1	-1	-1	-1	-1	-1	-1	-1	-1	-1	-1	-1	-1	-1	-1	-1	-1	-1	-1	-1	113.612	117.5	124.037	118.888	113.562	117.013	145.85	144.238	103.312	152	153.925	153.412	165.875	154	145.875	163.575	146.012	161.225	157.25	151.95	157.537	156.838
250	-1	-1	-1	-1	-1	-1	-1	-1	-1	-1	-1	-1	-1	-1	-1	-1	-1	-1	-1	-1	-1	-1	-1	-1	-1	-1	-1	126.013	115.812	117.5	129.863	128.675	99.65	127.888	135.9	99.95	157.55	165.863	156.738	145.713	155.3	164.562	148.188	160.225	152.45	134.863	165.562	150.262	150
251	-1	-1	-1	-1	-1	-1	-1	-1	-1	-1	-1	-1	-1	-1	-1	-1	-1	-1	-1	-1	-1	-1	-1	-1	-1	-1	-1	116.312	117.25	131.812	122.537	112.95	108.05	132.6	140.275	107.763	160.463	154.363	152.162	162.325	156.113	159.2	160.45	157.875	154.238	138.787	165.412	155.825	141.863
252	-1	-1	-1	-1	-1	-1	-1	-1	-1	-1	-1	-1	-1	-1	-1	-1	-1	-1	-1	-1	-1	-1	-1	-1	-1	-1	-1	126.8	126.125	123.65	114.925	124.787	111.925	141.238	141.55	97.9375	161.75	167.225	147.213	164.45	156.65	146.2	145.012	148.512	149.5	144.512	153.85	148.713	165.175
253	-1	-1	-1	-1	-1	-1	-1	-1	-1	-1	-1	-1	-1	-1	-1	-1	-1	-1	-1	-1	-1	-1	-1	-1	-1	-1	-1	118.75	118.175	115.362	128.037	114.7	113.35	133.675	142.575	98.2875	157.95	153.062	148.25	159.7	168.887	163.438	148.287	141.562	145.912	147.137	146.463	146.188	160.575
254	-1	-1	-1	-1	-1	-1	-1	-1	-1	-1	-1	-1	-1	-1	-1	-1	-1	-1	-1	-1	-1	-1	-1	-1	-1	-1	-1	117.65	110.787	123.325	122.9	119.938	112.725	138.412	142.188	113.412	156.762	146.85	161.925	146.912	149.35	156.137	145.912	143.863	127.963	137.075	138.312	127.838	131.713
255	-1	-1	-1	-1	-1	-1	-1	-1	-1	-1	-1	-1	-1	-1	-1	-1	-1	-1	-1	-1	-1	-1	-1	-1	-1	-1	-1	127.588	117.612	115.487	121.263	110.638	110.55	128.625	142.938	103.237	157.213	145.662	159.863	154.887	168.512	149.275	140.387	138.675	114.55	124.175	115.013	117.612	120.713
256	-1	-1	-1	-1	-1	-1	-1	-1	-1	-1	-1	-1	-1	-1	-1	-1	-1	-1	-1	-1	-1	-1	-1	-1	-1	-1	-1	113.263	113.362	116.912	120.45	122.237	117.2	124.9	141.412	106.838	159.963	157.3	150.675	153.213	147.025	146.2	138.15	118.188	114.55	113.612	106.713	116.487	120.825
257	-1	-1	-1	-1	-1	-1	-1	-1	-1	-1	-1	-1	-1	-1	-1	-1	-1	-1	-1	-1	-1	-1	-1	-1	-1	-1	-1	117.412	122.975	126.9	131.562	115.713	118.763	132.6	140.887	104.013	150.738	155.863	154.3	151	145.775	155.125	137.15	119.925	121.312	109.675	111.438	102.675	107.388
258	-1	-1	-1	-1	-1	-1	-1	-1	-1	-1	-1	-1	-1	-1	-1	-1	-1	-1	-1	-1	-1	-1	-1	-1	-1	-1	-1	122.925	120.875	121.925	110.5	125.438	119.912	117.138	139.525	106.7	146.262	157.287	149.762	163.725	157.075	146.812	131.863	119.625	118.888	115.95	125.737	115.45	106.888
259	-1	-1	-1	-1	-1	-1	-1	-1	-1	-1	-1	-1	-1	-1	-1	-1	-1	-1	-1	-1	-1	-1	-1	-1	-1	-1	-1	112.812	118.487	118.213	112.713	110.213	108.312	124.225	137.688	128	126.45	167.287	150.675	165.012	156.175	156.725	141.738	121.263	106.8	119.487	109.463	119.237	115.763
260	-1	-1	-1	-1	-1	-1	-1	-1	-1	-1	-1	-1	-1	-1	-1	-1	-1	-1	-1	-1	-1	-1	-1	-1	-1	-1	-1	123.875	110.987	118.713	121.725	122.725	115.838	122.438	122.487	133.088	124.825	148.312	141.175	157.175	155.938	128.95	158.825	138.512	124.562	102.525	114.263	128.575	130.3
261	-1	-1	-1	-1	-1	-1	-1	-1	-1	-1	-1	-1	-1	-1	-1	-1	-1	-1	-1	-1	-1	-1	-1	-1	-1	-1	-1	121.3	109.525	124.312	118.575	116.675	128.213	117.713	128.7	140.312	124.575	124.425	151.35	140.275	160.863	156.275	151.3	139.387	143.938	125.325	138.95	151.275	145.425
262	-1	-1	-1	-1	-1	-1	-1	-1	-1	-1	-1	-1	-1	-1	-1	-1	-1	-1	-1	-1	-1	-1	-1	-1	-1	-1	-1	119.625	121.388	126.013	116.175	118.625	119.688	119.525	119.45	131.713	137.3	136.387	117.375	157.387	154.875	140.15	156.312	149.488	135.613	156.45	153.4	149.525	142.825
263	-1	-1	-1	-1	-1	-1	-1	-1	-1	-1	-1	-1	-1	-1	-1	-1	-1	-1	-1	-1	-1	-1	-1	-1	-1	-1	-1	123.287	118.588	123.888	110.963	118.412	124.5	115.812	117.213	127.638	132.65	132.637	128.4	131.912	138.925	150.912	142.637	152.037	154.85	158	142.887	150.012	153.037
264	-1	-1	-1	-1	-1	-1	-1	-1	-1	-1	-1	-1	-1	-1	-1	-1	-1	-1	-1	-1	-1	-1	-1	-1	-1	-1	-1	114.138	119.475	121.438	119.4	120.037	117.375	112.475	110.725	114.875	126.412	122.062	117.5	135.488	135.75	115.463	150.75	146.188	137.713	167.137	148.137	146.838	158.988
265	-1	-1	-1	-1	-1	-1	-1	-1	-1	-1	-1	-1	-1	-1	-1	-1	-1	-1	-1	-1	-1	-1	-1	-1	-1	-1	-1	126.975	115.487	107.4	124.037	111.75	111.963	107.487	125.513	114.775	114.513	128.887	121.725	126.463	121.713	143.925	134.55	137.175	162.125	143.625	132.225	156.8	152.338
266	-1	-1	-1	-1	-1	-1	-1	-1	-1	-1	-1	-1	-1	-1	-1	-1	-1	-1	-1	-1	-1	-1	-1	-1	-1	-1	-1	122.675	114.963	110.15	117.537	123.05	113.737	113.963	118.263	115.375	102.625	129.838	124.05	130.9	125.013	126.612	118.162	131.95	124.275	148.975	163.775	131.125	157.912
267	-1	-1	-1	-1	-1	-1	-1	-1	-1	-1	-1	-1	-1	-1	-1	-1	-1	-1	-1	-1	-1	-1	-1	-1	-1	-1	-1	120.925	116.362	122.787	123.175	119	116.388	116.688	112.162	117.75	116.5	115.838	109.425	118.55	132.725	130.725	137.738	122.95	128.963	128.662	118.463	162.863	150.025
268	-1	-1	-1	-1	-1	-1	-1	-1	-1	-1	-1	-1	-1	-1	-1	-1	-1	-1	-1	-1	-1	-1	-1	-1	-1	-1	-1	120.3	114.325	119.612	114.125	118.612	122.95	106.438	116.925	110.425	111.263	117.162	125.838	126.65	123.75	127.713	126.112	129.05	129.95	132.062	127.225	125.075	126.675
269	-1	-1	-1	-1	-1	-1	-1	-1	-1	-1	-1	-1	-1	-1	-1	-1	-1	-1	-1	-1	-1	-1	-1	-1	-1	-1	-1	111.925	116.513	115.188	111.612	113.588	117.025	119.675	122.15	118.45	109.4	119.412	123.35	121.225	118.775	128.15	117.275	124.412	130.2	135.825	133.55	141.3	127.713
270	-1	-1	-1	-1	-1	-1	-1	-1	-1	-1	-1	-1	-1	-1	-1	-1	-1	-1	-1	-1	-1	-1	-1	-1	-1	-1	-1	113.112	117.975	123.013	114.85	118.5	117.05	115.513	118.6	118.912	107.862	120.213	117.763	123.1	112.15	121.175	124.25	122.912	117.95	128.75	124.5	124.812	127.463
271	-1	-1	-1	-1	-1	-1	-1	-1	-1	-1	-1	-1	-1	-1	-1	-1	-1	-1	-1	-1	-1	-1	-1	-1	-1	-1	-1	-1	-1	125.312	109.213	113.662	109.475	115.037	118.675	113.088	120.388	119.138	115.438	117.225	122.213	125.138	121.688	139.7	114.125	122.338	125.037	133.238	131.988
272	-1	-1	-1	-1	-1	-1	-1	-1	-1	-1	-1	-1	-1	-1	-1	-1	-1	-1	-1	-1	-1	-1	-1	-1	-1	-1	-1	-1	-1	-1	126.2	126.3	120.05	118.112	120.375	111.463	122.513	122.013	117.15	123.75	128.488	120.775	120.737	122.737	124.175	114.388	123	117.812	129.863
273	-1	-1	-1	-1	-1	-1	-1	-1	-1	-1	-1	-1	-1	-1	-1	-1	-1	-1	-1	-1	-1	-1	-1	-1	-1	-1	-1	-1	-1	-1	-1	-1	117.638	119.237	117.05	113.675	119.838	116.838	120.975	117.7	126.9	121.725	120.225	119.713	115.263	124.237	120.75	126.25	116.362
274	-1	-1	-1	-1	-1	-1	-1	-1	-1	-1	-1	-1	-1	-1	-1	-1	-1	-1	-1	-1	-1	-1	-1	-1	-1	-1	-1	-1	-1	-1	-1	-1	-1	-1	114.162	112.862	126.037	119.838	127.65	118.05	113.175	120.75	120.912	128.238	120.9	118.45	113.888	120.662	118.9
275	-1	-1	-1	-1	-1	-1	-1	-1	-1	-1	-1	-1	-1	-1	-1	-1	-1	-1	-1	-1	-1	-1	-1	-1	-1	-1	-1	-1	-1	-1	-1	-1	-1	-1	-1	-1	117.2	117.075	112.737	111.213	118.787	117.838	116.463	124.612	120.338	121.825	123.65	119.45	124.912
276	-1	-1	-1	-1	-1	-1	-1	-1	-1	-1	-1	-1	-1	-1	-1	-1	-1	-1	-1	-1	-1	-1	-1	-1	-1	-1	-1	-1	-1	-1	-1	-1	-1	-1	-1	-1	-1	117.425	115.138	121.25	111.975	122.15	113.625	121.925	105.85	113.388	114.787	121.725	113.862
277	-1	-1	-1	-1	-1	-1	-1	-1	-1	-1	-1	-1	-1	-1	-1	-1	-1	-1	-1	-1	-1	-1	-1	-1	-1	-1	-1	-1	-1	-1	-1	-1	-1	-1	-1	-1	-1	-1	-1	128.775	118.388	117.713	124.287	121.8	114.325	128.613	109.287	115.525	125.45
278	-1	-1	-1	-1	-1	-1	-1	-1	-1	-1	-1	-1	-1	-1	-1	-1	-1	-1	-1	-1	-1	-1	-1	-1	-1	-1	-1	-1	-1	-1	-1	-1	-1	-1	-1	-1	-1	-1	-1	-1	-1	113.9	118.263	114.412	128.8	111.8	116.375	117.612	120.5
279	-1	-1	-1	-1	-1	-1	-1	-1	-1	-1	-1	-1	-1	-1	-1	-1	-1	-1	-1	-1	-1	-1	-1	-1	-1	-1	-1	-1	-1	-1	-1	-1	-1	-1	-1	-1	-1	-1	-1	-1	-1	-1	-1	115.938	124.575	121.438	124.15	118.938	118.825
280	-1	-1	-1	-1	-1	-1	-1	-1	-1	-1	-1	-1	-1	-1	-1	-1	-1	-1	-1	-1	-1	-1	-1	-1	-1	-1	-1	-1	-1	-1	-1	-1	-1	-1	-1	-1	-1	-1	-1	-1	-1	-1	-1	-1	116.463	116.463	124.5	110.287	119.037
281	-1	-1	-1	-1	-1	-1	-1	-1	-1	-1	-1	-1	-1	-1	-1	-1	-1	-1	-1	-1	-1	-1	-1	-1	-1	-1	-1	-1	-1	-1	-1	-1	-1	-1	-1	-1	-1	-1	-1	-1	-1	-1	-1	-1	-1	-1	123.388	122.025	111.438
282	-1	-1	-1	-1	-1	-1	-1	-1	-1	-1	-1	-1	-1	-1	-1	-1	-1	-1	-1	-1	-1	-1	-1	-1	-1	-1	-1	-1	-1	-1	-1	-1	-1	-1	-1	-1	-1	-1	-1	-1	-1	-1	-1	-1	-1	-1	-1	-1	124.713
283	-1	-1	-1	-1	-1	-1	-1	-1	-1	-1	-1	-1	-1	-1	-1	-1	-1	-1	-1	-1	-1	-1	-1	-1	-1	-1	-1	-1	-1	-1	-1	-1	-1	-1	-1	-1	-1	-1	-1	-1	-1	-1	-1	-1	-1	-1	-1	-1	-1
284	-1	-1	-1	-1	-1	-1	-1	-1	-1	-1	-1	-1	-1	-1	-1	-1	-1	-1	-1	-1	-1	-1	-1	-1	-1	-1	-1	-1	-1	-1	-1	-1	-1	-1	-1	-1	-1	-1	-1	-1	-1	-1	-1	-1	-1	-1	-1	-1	-1
285	-1	-1	-1	-1	-1	-1	-1	-1	-1	-1	-1	-1	-1	-1	-1	-1	-1	-1	-1	-1	-1	-1	-1	-1	-1	-1	-1	-1	-1	-1	-1	-1	-1	-1	-1	-1	-1	-1	-1	-1	-1	-1	-1	-1	-1	-1	-1	-1	-1
286	-1	-1	-1	-1	-1	-1	-1	-1	-1	-1	-1	-1	-1	-1	-1	-1	-1	-1	-1	-1	-1	-1	-1	-1	-1	-1	-1	-1	-1	-1	-1	-1	-1	-1	-1	-1	-1	-1	-1	-1	-1	-1	-1	-1	-1	-1	-1	-1	-1
287	-1	-1	-1	-1	-1	-1	-1	-1	-1	-1	-1	-1	-1	-1	-1	-1	-1	-1	-1	-1	-1	-1	-1	-1	-1	-1	-1	-1	-1	-1	-1	-1	-1	-1	-1	-1	-1	-1	-1	-1	-1	-1	-1	-1	-1	-1	-1	-1	-1
288	-1	-1	-1	-1	-1	-1	-1	-1	-1	-1	-1	-1	-1	-1	-1	-1	-1	-1	-1	-1	-1	-1	-1	-1	-1	-1	-1	-1	-1	-1	-1	-1	-1	-1	-1	-1	-1	-1	-1	-1	-1	-1	-1	-1	-1	-1	-1	-1	-1
289	-1	-1	-1	-1	-1	-1	-1	-1	-1	-1	-1	-1	-1	-1	-1	-1	-1	-1	-1	-1	-1	-1	-1	-1	-1	-1	-1	-1	-1	-1	-1	-1	-1	-1	-1	-1	-1	-1	-1	-1	-1	-1	-1	-1	-1	-1	-1	-1	-1
290	-1	-1	-1	-1	-1	-1	-1	-1	-1	-1	-1	-1	-1	-1	-1	-1	-1	-1	-1	-1	-1	-1	-1	-1	-1	-1	-1	-1	-1	-1	-1	-1	-1	-1	-1	-1	-1	-1	-1	-1	-1	-1	-1	-1	-1	-1	-1	-1	-1
291	-1	-1	-1	-1	-1	-1	-1	-1	-1	-1	-1	-1	-1	-1	-1	-1	-1	-1	-1	-1	-1	-1	-1	-1	-1	-1	-1	-1	-1	-1	-1	-1	-1	-1	-1	-1	-1	-1	-1	-1	-1	-1	-1	-1	-1	-1	-1	-1	-1
292	-1	-1	-1	-1	-1	-1	-1	-1	-1	-1	-1	-1	-1	-1	-1	-1	-1	-1	-1	-1	-1	-1	-1	-1	-1	-1	-1	-1	-1	-1	-1	-1	-1	-1	-1	-1	-1	-1	-1	-1	-1	-1	-1	-1	-1	-1	-1	-1	-1
293	-1	-1	-1	-1	-1	-1	-1	-1	-1	-1	-1	-1	-1	-1	-1	-1	-1	-1	-1	-1	-1	-1	-1	-1	-1	-1	-1	-1	-1	-1	-1	-1	-1	-1	-1	-1	-1	-1	-1	-1	-1	-1	-1	-1	-1	-1	-1	-1	-1
294	-1	-1	-1	-1	-1	-1	-1	-1	-1	-1	-1	-1	-1	-1	-1	-1	-1	-1	-1	-1	-1	-1	-1	-1	-1	-1	-1	-1	-1	-1	-1	-1	-1	-1	-1	-1	-1	-1	-1	-1	-1	-1	-1	-1	-1	-1	-1	-1	-1
295	-1	-1	-1	-1	-1	-1	-1	-1	-1	-1	-1	-1	-1	-1	-1	-1	-1	-1	-1	-1	-1	-1	-1	-1	-1	-1	-1	-1	-1	-1	-1	-1	-1	-1	-1	-1	-1	-1	-1	-1	-1	-1	-1	-1	-1	-1	-1	-1	-1
296	-1	-1	-1	-1	-1	-1	-1	-1	-1	-1	-1	-1	-1	-1	-1	-1	-1	-1	-1	-1	-1	-1	-1	-1	-1	-1	-1	-1	-1	-1	-1	-1	-1	-1	-1	-1	-1	-1	-1	-1	-1	-1	-1	-1	-1	-1	-1	-1	-1
297	-1	-1	-1	-1	-1	-1	-1	-1	-1	-1	-1	-1	-1	-1	-1	-1	-1	-1	-1	-1	-1	-1	-1	-1	-1	-1	-1	-1	-1	-1	-1	-1	-1	-1	-1	-1	-1	-1	-1	-1	-1	-1	-1	-1	-1	-1	-1	-1	-1
298	-1	-1	-1	-1	-1	-1	-1	-1	-1	-1	-1	-1	-1	-1	-1	-1	-1	-1	-1	-1	-1	-1	-1	-1	-1	-1	-1	-1	-1	-1	-1	-1	-1	-1	-1	-1	-1	-1	-1	-1	-1	-1	-1	-1	-1	-1	-1	-1	-1
299	-1	-1	-1	-1	-1	-1	-1	-1	-1	-1	-1	-1	-1	-1	-1	-1	-1	-1	-1	-1	-1	-1	-1	-1	-1	-1	-1	-1	-1	-1	-1	-1	-1	-1	-1	-1	-1	-1	-1	-1	-1	-1	-1	-1	-1	-1	-1	-1	-1
300	-1	-1	-1	-1	-1	-1	-1	-1	-1	-1	-1	-1	-1	-1	-1	-1	-1	-1	-1	-1	-1	-1	-1	-1	-1	-1	-1	-1	-1	-1	-1	-1	-1	-1	-1	-1	-1	-1	-1	-1	-1	-1	-1	-1	-1	-1	-1	-1	-1
301	-1	-1	-1	-1	-1	-1	-1	-1	-1	-1	-1	-1	-1	-1	-1	-1	-1	-1	-1	-1	-1	-1	-1	-1	-1	-1	-1	-1	-1	-1	-1	-1	-1	-1	-1	-1	-1	-1	-1	-1	-1	-1	-1	-1	-1	-1	-1	-1	-1
302	-1	-1	-1	-1	-1	-1	-1	-1	-1	-1	-1	-1	-1	-1	-1	-1	-1	-1	-1	-1	-1	-1	-1	-1	-1	-1	-1	-1	-1	-1	-1	-1	-1	-1	-1	-1	-1	-1	-1	-1	-1	-1	-1	-1	-1	-1	-1	-1	-1
303	-1	-1	-1	-1	-1	-1	-1	-1	-1	-1	-1	-1	-1	-1	-1	-1	-1	-1	-1	-1	-1	-1	-1	-1	-1	-1	-1	-1	-1	-1	-1	-1	-1	-1	-1	-1	-1	-1	-1	-1	-1	-1	-1	-1	-1	-1	-1	-1	-1
304	-1	-1	-1	-1	-1	-1	-1	-1	-1	-1	-1	-1	-1	-1	-1	-1	-1	-1	-1	-1	-1	-1	-1	-1	-1	-1	-1	-1	-1	-1	-1	-1	-1	-1	-1	-1	-1	-1	-1	-1	-1	-1	-1	-1	-1	-1	-1	-1	-1
305	-1	-1	-1	-1	-1	-1	-1	-1	-1	-1	-1	-1	-1	-1	-1	-1	-1	-1	-1	-1	-1	-1	-1	-1	-1	-1	-1	-1	-1	-1	-1	-1	-1	-1	-1	-1	-1	-1	-1	-1	-1	-1	-1	-1	-1	-1	-1	-1	-1
306	-1	-1	-1	-1	-1	-1	-1	-1	-1	-1	-1	-1	-1	-1	-1	-1	-1	-1	-1	-1	-1	-1	-1	-1	-1	-1	-1	-1	-1	-1	-1	-1	-1	-1	-1	-1	-1	-1	-1	-1	-1	-1	-1	-1	-1	-1	-1	-1	-1
307	-1	-1	-1	-1	-1	-1	-1	-1	-1	-1	-1	-1	-1	-1	-1	-1	-1	-1	-1	-1	-1	-1	-1	-1	-1	-1	-1	-1	-1	-1	-1	-1	-1	-1	-1	-1	-1	-1	-1	-1	-1	-1	-1	-1	-1	-1	-1	-1	-1
308	-1	-1	-1	-1	-1	-1	-1	-1	-1	-1	-1	-1	-1	-1	-1	-1	-1	-1	-1	-1	-1	-1	-1	-1	-1	-1	-1	-1	-1	-1	-1	-1	-1	-1	-1	-1	-1	-1	-1	-1	-1	-1	-1	-1	-1	-1	-1	-1	-1
309	-1	-1	-1	-1	-1	-1	-1	-1	-1	-1	-1	-1	-1	-1	-1	-1	-1	-1	-1	-1	-1	-1	-1	-1	-1	-1	-1	-1	-1	-1	-1	-1	-1	-1	-1	-1	-1	-1	-1	-1	-1	-1	-1	-1	-1	-1	-1	-1	-1
310	-1	-1	-1	-1	-1	-1	-1	-1	-1	-1	-1	-1	-1	-1	-1	-1	-1	-1	-1	-1	-1	-1	-1	-1	-1	-1	-1	-1	-1	-1	-1	-1	-1	-1	-1	-1	-1	-1	-1	-1	-1	-1	-1	-1	-1	-1	-1	-1	-1
311	-1	-1	-1	-1	-1	-1	-1	-1	-1	-1	-1	-1	-1	-1	-1	-1	-1	-1	-1	-1	-1	-1	-1	-1	-1	-1	-1	-1	-1	-1	-1	-1	-1	-1	-1	-1	-1	-1	-1	-1	-1	-1	-1	-1	-1	-1	-1	-1	-1
312	-1	-1	-1	-1	-1	-1	-1	-1	-1	-1	-1	-1	-1	-1	-1	-1	-1	-1	-1	-1	-1	-1	-1	-1	-1	-1	-1	-1	-1	-1	-1	-1	-1	-1	-1	-1	-1	-1	-1	-1	-1	-1	-1	-1	-1	-1	-1	-1	-1
313	-1	-1	-1	-1	-1	-1	-1	-1	-1	-1	-1	-1	-1	-1	-1	-1	-1	-1	-1	-1	-1	-1	-1	-1	-1	-1	-1	-1	-1	-1	-1	-1	-1	-1	-1	-1	-1	-1	-1	-1	-1	-1	-1	-1	-1	-1	-1	-1	-1
314	-1	-1	-1	-1	-1	-1	-1	-1	-1	-1	-1	-1	-1	-1	-1	-1	-1	-1	-1	-1	-1	-1	-1	-1	-1	-1	-1	-1	-1	-1	-1	-1	-1	-1	-1	-1	-1	-1	-1	-1	-1	-1	-1	-1	-1	-1	-1	-1	-1
315	-1	-1	-1	-1	-1	-1	-1	-1	-1	-1	-1	-1	-1	-1	-1	-1	-1	-1	-1	-1	-1	-1	-1	-1	-1	-1	-1	-1	-1	-1	-1	-1	-1	-1	-1	-1	-1	-1	-1	-1	-1	-1	-1	-1	-1	-1	-1	-1	-1
316	-1	-1	-1	-1	-1	-1	-1	-1	-1	-1	-1	-1	-1	-1	-1	-1	-1	-1	-1	-1	-1	-1	-1	-1	-1	-1	-1	-1	-1	-1	-1	-1	-1	-1	-1	-1	-1	-1	-1	-1	-1	-1	-1	-1	-1	-1	-1	-1	-1
317	-1	-1	-1	-1	-1	-1	-1	-1	-1	-1	-1	-1	-1	-1	-1	-1	-1	-1	-1	-1	-1	-1	-1	-1	-1	-1	-1	-1	-1	-1	-1	-1	-1	-1	-1	-1	-1	-1	-1	-1	-1	-1	-1	-1	-1	-1	-1	-1	-1
318	-1	-1	-1	-1	-1	-1	-1	-1	-1	-1	-1	-1	-1	-1	-1	-1	-1	-1	-1	-1	-1	-1	-1	-1	-1	-1	-1	-1	-1	-1	-1	-1	-1	-1	-1	-1	-1	-1	-1	-1	-1	-1	-1	-1	-1	-1	-1	-1	-1
319	-1	-1	-1	-1	-1	-1	-1	-1	-1	-1	-1	-1	-1	-1	-1	-1	-1	-1	-1	-1	-1	-1	-1	-1	-1	-1	-1	-1	-1	-1	-1	-1	-1	-1	-1	-1	-1	-1	-1	-1	-1	-1	-1	-1	-1	-1	-1	-1	-1
320	-1	-1	-1	-1	-1	-1	-1	-1	-1	-1	-1	-1	-1	-1	-1	-1	-1	-1	-1	-1	-1	-1	-1	-1	-1	-1	-1	-1	-1	-1	-1	-1	-1	-1	-1	-1	-1	-1	-1	-1	-1	-1	-1	-1	-1	-1	-1	-1	-1
321	-1	-1	-1	-1	-1	-1	-1	-1	-1	-1	-1	-1	-1	-1	-1	-1	-1	-1	-1	-1	-1	-1	-1	-1	-1	-1	-1	-1	-1	-1	-1	-1	-1	-1	-1	-1	-1	-1	-1	-1	-1	-1	-1	-1	-1	-1	-1	-1	-1
322	-1	-1	-1	-1	-1	-1	-1	-1	-1	-1	-1	-1	-1	-1	-1	-1	-1	-1	-1	-1	-1	-1	-1	-1	-1	-1	-1	-1	-1	-1	-1	-1	-1	-1	-1	-1	-1	-1	-1	-1	-1	-1	-1	-1	-1	-1	-1	-1	-1
323	-1	-1	-1	-1	-1	-1	-1	-1	-1	-1	-1	-1	-1	-1	-1	-1	-1	-1	-1	-1	-1	-1	-1	-1	-1	-1	-1	-1	-1	-1	-1	-1	-1	-1	-1	-1	-1	-1	-1	-1	-1	-1	-1	-1	-1	-1	-1	-1	-1
324	-1	-1	-1	-1	-1	-1	-1	-1	-1	-1	-1	-1	-1	-1	-1	-1	-1	-1	-1	-1	-1	-1	-1	-1	-1	-1	-1	-1	-1	-1	-1	-1	-1	-1	-1	-1	-1	-1	-1	-1	-1	-1	-1	-1	-1	-1	-1	-1	-1
325	-1	-1	-1	-1	-1	-1	-1	-1	-1	-1	-1	-1	-1	-1	-1	-1	-1	-1	-1	-1	-1	-1	-1	-1	-1	-1	-1	-1	-1	-1	-1	-1	-1	-1	-1	-1	-1	-1	-1	-1	-1	-1	-1	-1	-1	-1	-1	-1	-1
326	-1	-1	-1	-1	-1	-1	-1	-1	-1	-1	-1	-1	-1	-1	-1	-1	-1	-1	-1	-1	-1	-1	-1	-1	-1	-1	-1	-1	-1	-1	-1	-1	-1	-1	-1	-1	-1	-1	-1	-1	-1	-1	-1	-1	-1	-1	-1	-1	-1
327	-1	-1	-1	-1	-1	-1	-1	-1	-1	-1	-1	-1	-1	-1	-1	-1	-1	-1	-1	-1	-1	-1	-1	-1	-1	-1	-1	-1	-1	-1	-1	-1	-1	-1	-1	-1	-1	-1	-1	-1	-1	-1	-1	-1	-1	-1	-1	-1	-1
328	-1	-1	-1	-1	-1	-1	-1	-1	-1	-1	-1	-1	-1	-1	-1	-1	-1	-1	-1	-1	-1	-1	-1	-1	-1	-1	-1	-1	-1	-1	-1	-1	-1	-1	-1	-1	-1	-1	-1	-1	-1	-1	-1	-1	-1	-1	-1	-1	-1
329	-1	-1	-1	-1	-1	-1	-1	-1	-1	-1	-1	-1	-1	-1	-1	-1	-1	-1	-1	-1	-1	-1	-1	-1	-1	-1	-1	-1	-1	-1	-1	-1	-1	-1	-1	-1	-1	-1	-1	-1	-1	-1	-1	-1	-1	-1	-1	-1	-1
330	-1	-1	-1	-1	-1	-1	-1	-1	-1	-1	-1	-1	-1	-1	-1	-1	-1	-1	-1	-1	-1	-1	-1	-1	-1	-1	-1	-1	-1	-1	-1	-1	-1	-1	-1	-1	-1	-1	-1	-1	-1	-1	-1	-1	-1	-1	-1	-1	-1
331	-1	-1	-1	-1	-1	-1	-1	-1	-1	-1	-1	-1	-1	-1	-1	-1	-1	-1	-1	-1	-1	-1	-1	-1	-1	-1	-1	-1	-1	-1	-1	-1	-1	-1	-1	-1	-1	-1	-1	-1	-1	-1	-1	-1	-1	-1	-1	-1	-1
332	-1	-1	-1	-1	-1	-1	-1	-1	-1	-1	-1	-1	-1	-1	-1	-1	-1	-1	-1	-1	-1	-1	-1	-1	-1	-1	-1	-1	-1	-1	-1	-1	-1	-1	-1	-1	-1	-1	-1	-1	-1	-1	-1	-1	-1	-1	-1	-1	-1
333	-1	-1	-1	-1	-1	-1	-1	-1	-1	-1	-1	-1	-1	-1	-1	-1	-1	-1	-1	-1	-1	-1	-1	-1	-1	-1	-1	-1	-1	-1	-1	-1	-1	-1	-1	-1	-1	-1	-1	-1	-1	-1	-1	-1	-1	-1	-1	-1	-1
334	-1	-1	-1	-1	-1	-1	-1	-1	-1	-1	-1	-1	-1	-1	-1	-1	-1	-1	-1	-1	-1	-1	-1	-1	-1	-1	-1	-1	-1	-1	-1	-1	-1	-1	-1	-1	-1	-1	-1	-1	-1	-1	-1	-1	-1	-1	-1	-1	-1
335	-1	-1	-1	-1	-1	-1	-1	-1	-1	-1	-1	-1	-1	-1	-1	-1	-1	-1	-1	-1	-1	-1	-1	-1	-1	-1	-1	-1	-1	-1	-1	-1	-1	-1	-1	-1	-1	-1	-1	-1	-1	-1	-1	-1	-1	-1	-1	-1	-1
336	-1	-1	-1	-1	-1	-1	-1	-1	-1	-1	-1	-1	-1	-1	-1	-1	-1	-1	-1	-1	-1	-1	-1	-1	-1	-1	-1	-1	-1	-1	-1	-1	-1	-1	-1	-1	-1	-1	-1	-1	-1	-1	-1	-1	-1	-1	-1	-1	-1
337	-1	-1	-1	-1	-1	-1	-1	-1	-1	-1	-1	-1	-1	-1	-1	-1	-1	-1	-1	-1	-1	-1	-1	-1	-1	-1	-1	-1	-1	-1	-1	-1	-1	-1	-1	-1	-1	-1	-1	-1	-1	-1	-1	-1	-1	-1	-1	-1	-1
338	-1	-1	-1	-1	-1	-1	-1	-1	-1	-1	-1	-1	-1	-1	-1	-1	-1	-1	-1	-1	-1	-1	-1	-1	-1	-1	-1	-1	-1	-1	-1	-1	-1	-1	-1	-1	-1	-1	-1	-1	-1	-1	-1	-1	-1	-1	-1	-1	-1
339	-1	-1	-1	-1	-1	-1	-1	-1	-1	-1	-1	-1	-1	-1	-1	-1	-1	-1	-1	-1	-1	-1	-1	-1	-1	-1	-1	-1	-1	-1	-1	-1	-1	-1	-1	-1	-1	-1	-1	-1	-1	-1	-1	-1	-1	-1	-1	-1	-1
340	-1	-1	-1	-1	-1	-1	-1	-1	-1	-1	-1	-1	-1	-1	-1	-1	-1	-1	-1	-1	-1	-1	-1	-1	-1	-1	-1	-1	-1	-1	-1	-1	-1	-1	-1	-1	-1	-1	-1	-1	-1	-1	-1	-1	-1	-1	-1	-1	-1
341	-1	-1	-1	-1	-1	-1	-1	-1	-1	-1	-1	-1	-1	-1	-1	-1	-1	-1	-1	-1	-1	-1	-1	-1	-1	-1	-1	-1	-1	-1	-1	-1	-1	-1	-1	-1	-1	-1	-1	-1	-1	-1	-1	-1	-1	-1	-1	-1	-1
342	-1	-1	-1	-1	-1	-1	-1	-1	-1	-1	-1	-1	-1	-1	-1	-1	-1	-1	-1	-1	-1	-1	-1	-1	-1	-1	-1	-1	-1	-1	-1	-1	-1	-1	-1	-1	-1	-1	-1	-1	-1	-1	-1	-1	-1	-1	-1	-1	-1
343	-1	-1	-1	-1	-1	-1	-1	-1	-1	-1	-1	-1	-1	-1	-1	-1	-1	-1	-1	-1	-1	-1	-1	-1	-1	-1	-1	-1	-1	-1	-1	-1	-1	-1	-1	-1	-1	-1	-1	-1	-1	-1	-1	-1	-1	-1	-1	-1	-1
344	-1	-1	-1	-1	-1	-1	-1	-1	-1	-1	-1	-1	-1	-1	-1	-1	-1	-1	-1	-1	-1	-1	-1	-1	-1	-1	-1	-1	-1	-1	-1	-1	-1	-1	-1	-1	-1	-1	-1	-1	-1	-1	-1	-1	-1	-1	-1	-1	-1
345	-1	-1	-1	-1	-1	-1	-1	-1	-1	-1	-1	-1	-1	-1	-1	-1	-1	-1	-1	-1	-1	-1	-1	-1	-1	-1	-1	-1	-1	-1	-1	-1	-1	-1	-1	-1	-1	-1	-1	-1	-1	-1	-1	-1	-1	-1	-1	-1	-1
346	-1	-1	-1	-1	-1	-1	-1	-1	-1	-1	-1	-1	-1	-1	-1	-1	-1	-1	-1	-1	-1	-1	-1	-1	-1	-1	-1	-1	-1	-1	-1	-1	-1	-1	-1	-1	-1	-1	-1	-1	-1	-1	-1	-1	-1	-1	-1	-1	-1
347	-1	-1	-1	-1	-1	-1	-1	-1	-1	-1	-1	-1	-1	-1	-1	-1	-1	-1	-1	-1	-1	-1	-1	-1	-1	-1	-1	-1	-1	-1	-1	-1	-1	-1	-1	-1	-1	-1	-1	-1	-1	-1	-1	-1	-1	-1	-1	-1	-1
348	-1	-1	-1	-1	-1	-1	-1	-1	-1	-1	-1	-1	-1	-1	-1	-1	-1	-1	-1	-1	-1	-1	-1	-1	-1	-1	-1	-1	-1	-1	-1	-1	-1	-1	-1	-1	-1	-1	-1	-1	-1	-1	-1	-1	-1	-1	-1	-1	-1
349	-1	-1	-1	-1	-1	-1	-1	-1	-1	-1	-1	-1	-1	-1	-1	-1	-1	-1	-1	-1	-1	-1	-1	-1	-1	-1	-1	-1	-1	-1	-1	-1	-1	-1	-1	-1	-1	-1	-1	-1	-1	-1	-1	-1	-1	-1	-1	-1	-1
350	-1	-1	-1	-1	-1	-1	-1	-1	-1	-1	-1	-1	-1	-1	-1	-1	-1	-1	-1	-1	-1	-1	-1	-1	-1	-1	-1	-1	-1	-1	-1	-1	-1	-1	-1	-1	-1	-1	-1	-1	-1	-1	-1	-1	-1	-1	-1	-1	-1
351	-1	-1	-1	-1	-1	-1	-1	-1	-1	-1	-1	-1	-1	-1	-1	-1	-1	-1	-1	-1	-1	-1	-1	-1	-1	-1	-1	-1	-1	-1	-1	-1	-1	-1	-1	-1	-1	-1	-1	-1	-1	-1	-1	-1	-1	-1	-1	-1	-1
352	-1	-1	-1	-1	-1	-1	-1	-1	-1	-1	-1	-1	-1	-1	-1	-1	-1	-1	-1	-1	-1	-1	-1	-1	-1	-1	-1	-1	-1	-1	-1	-1	-1	-1	-1	-1	-1	-1	-1	-1	-1	-1	-1	-1	-1	-1	-1	-1	-1
353	-1	-1	-1	-1	-1	-1	-1	-1	-1	-1	-1	-1	-1	-1	-1	-1	-1	-1	-1	-1	-1	-1	-1	-1	-1	-1	-1	-1	-1	-1	-1	-1	-1	-1	-1	-1	-1	-1	-1	-1	-1	-1	-1	-1	-1	-1	-1	-1	-1
354	-1	-1	-1	-1	-1	-1	-1	-1	-1	-1	-1	-1	-1	-1	-1	-1	-1	-1	-1	-1	-1	-1	-1	-1	-1	-1	-1	-1	-1	-1	-1	-1	-1	-1	-1	-1	-1	-1	-1	-1	-1	-1	-1	-1	-1	-1	-1	-1	-1
355	-1	-1	-1	-1	-1	-1	-1	-1	-1	-1	-1	-1	-1	-1	-1	-1	-1	-1	-1	-1	-1	-1	-1	-1	-1	-1	-1	-1	-1	-1	-1	-1	-1	-1	-1	-1	-1	-1	-1	-1	-1	-1	-1	-1	-1	-1	-1	-1	-1
356	-1	-1	-1	-1	-1	-1	-1	-1	-1	-1	-1	-1	-1	-1	-1	-1	-1	-1	-1	-1	-1	-1	-1	-1	-1	-1	-1	-1	-1	-1	-1	-1	-1	-1	-1	-1	-1	-1	-1	-1	-1	-1	-1	-1	-1	-1	-1	-1	-1
357	-1	-1	-1	-1	-1	-1	-1	-1	-1	-1	-1	-1	-1	-1	-1	-1	-1	-1	-1	-1	-1	-1	-1	-1	-1	-1	-1	-1	-1	-1	-1	-1	-1	-1	-1	-1	-1	-1	-1	-1	-1	-1	-1	-1	-1	-1	-1	-1	-1
358	-1	-1	-1	-1	-1	-1	-1	-1	-1	-1	-1	-1	-1	-1	-1	-1	-1	-1	-1	-1	-1	-1	-1	-1	-1	-1	-1	-1	-1	-1	-1	-1	-1	-1	-1	-1	-1	-1	-1	-1	-1	-1	-1	-1	-1	-1	-1	-1	-1
359	-1	-1	-1	-1	-1	-1	-1	-1	-1	-1	-1	-1	-1	-1	-1	-1	-1	-1	-1	-1	-1	-1	-1	-1	-1	-1	-1	-1	-1	-1	-1	-1	-1	-1	-1	-1	-1	-1	-1	-1	-1	-1	-1	-1	-1	-1	-1	-1	-1
360	-1	-1	-1	-1	-1	-1	-1	-1	-1	-1	-1	-1	-1	-1	-1	-1	-1	-1	-1	-1	-1	-1	-1	-1	-1	-1	-1	-1	-1	-1	-1	-1	-1	-1	-1	-1	-1	-1	-1	-1	-1	-1	-1	-1	-1	-1	-1	-1	-1
361	-1	-1	-1	-1	-1	-1	-1	-1	-1	-1	-1	-1	-1	-1	-1	-1	-1	-1	-1	-1	-1	-1	-1	-1	-1	-1	-1	-1	-1	-1	-1	-1	-1	-1	-1	-1	-1	-1	-1	-1	-1	-1	-1	-1	-1	-1	-1	-1	-1
362	-1	-1	-1	-1	-1	-1	-1	-1	-1	-1	-1	-1	-1	-1	-1	-1	-1	-1	-1	-1	-1	-1	-1	-1	-1	-1	-1	-1	-1	-1	-1	-1	-1	-1	-1	-1	-1	-1	-1	-1	-1	-1	-1	-1	-1	-1	-1	-1	-1
363	-1	-1	-1	-1	-1	-1	-1	-1	-1	-1	-1	-1	-1	-1	-1	-1	-1	-1	-1	-1	-1	-1	-1	-1	-1	-1	-1	-1	-1	-1	-1	-1	-1	-1	-1	-1	-1	-1	-1	-1	-1	-1	-1	-1	-1	-1	-1	-1	-1
364	-1	-1	-1	-1	-1	-1	-1	-1	-1	-1	-1	-1	-1	-1	-1	-1	-1	-1	-1	-1	-1	-1	-1	-1	-1	-1	-1	-1	-1	-1	-1	-1	-1	-1	-1	-1	-1	-1	-1	-1	-1	-1	-1	-1	-1	-1	-1	-1	-1
365	-1	-1	-1	-1	-1	-1	-1	-1	-1	-1	-1	-1	-1	-1	-1	-1	-1	-1	-1	-1	-1	-1	-1	-1	-1	-1	-1	-1	-1	-1	-1	-1	-1	-1	-1	-1	-1	-1	-1	-1	-1	-1	-1	-1	-1	-1	-1	-1	-1
366	-1	-1	-1	-1	-1	-1	-1	-1	-1	-1	-1	-1	-1	-1	-1	-1	-1	-1	-1	-1	-1	-1	-1	-1	-1	-1	-1	-1	-1	-1	-1	-1	-1	-1	-1	-1	-1	-1	-1	-1	-1	-1	-1	-1	-1	-1	-1	-1	-1
367	-1	-1	-1	-1	-1	-1	-1	-1	-1	-1	-1	-1	-1	-1	-1	-1	-1	-1	-1	-1	-1	-1	-1	-1	-1	-1	-1	-1	-1	-1	-1	-1	-1	-1	-1	-1	-1	-1	-1	-1	-1	-1	-1	-1	-1	-1	-1	-1	-1
368	-1	-1	-1	-1	-1	-1	-1	-1	-1	-1	-1	-1	-1	-1	-1	-1	-1	-1	-1	-1	-1	-1	-1	-1	-1	-1	-1	-1	-1	-1	-1	-1	-1	-1	-1	-1	-1	-1	-1	-1	-1	-1	-1	-1	-1	-1	-1	-1	-1
369	-1	-1	-1	-1	-1	-1	-1	-1	-1	-1	-1	-1	-1	-1	-1	-1	-1	-1	-1	-1	-1	-1	-1	-1	-1	-1	-1	-1	-1	-1	-1	-1	-1	-1	-1	-1	-1	-1	-1	-1	-1	-1	-1	-1	-1	-1	-1	-1	-1
[truncated: 291 more columns]

## Sheet: E2_G6-0
r/r0	g6
0.0295374	0.625647
0.110765
0.184609
0.258452
0.332292
0.406125
0.479953	0.0151639
0.553789
0.627633	0.0264263
0.701476	0.126544
0.77532	0.275592
0.849163	0.463556
0.923003	0.551369
0.996843	0.608175
1.07069	0.574286
1.14453	0.498981
1.21837	0.354006
1.29221	0.202109
1.36605	0.134569
1.43989	0.2463
1.51372	0.401924
1.58755	0.488342
1.6614	0.528906
1.73524	0.530858
1.80908	0.492165
1.88293	0.482571
1.95676	0.485249
2.0306	0.47141
2.10444	0.457869
2.17827	0.388532
2.25212	0.292478
2.32596	0.285423
2.3998	0.384241
2.47364	0.461955
2.54748	0.483724
2.62132	0.495497
2.69516	0.491098
2.76899	0.462055
2.84283	0.451608
2.91667	0.400759
2.99051	0.42836
3.06436	0.394363
3.1382	0.402563
3.21204	0.3783
3.28588	0.391051
3.35972	0.435952
3.43356	0.455121
3.5074	0.480747
3.58124	0.459351
3.65508	0.450661
3.72892	0.435909
3.80276	0.420638
3.8766	0.39031
3.95044	0.392224
4.02428	0.390622
4.09812	0.407574
4.17196	0.41859
4.24579	0.442163
4.31963	0.429335
4.39347	0.43575
4.46731	0.453907
4.54115	0.444638
4.61499	0.417588
4.68883	0.424578
4.76267	0.412854
4.83651	0.392269
4.91036	0.380803
4.9842	0.393563
5.05804	0.409325
5.13187	0.430879
5.20571	0.434532
5.27955	0.435012
5.3534	0.430931
5.42724	0.415489
5.50108	0.402679
5.57492	0.405072
5.64875	0.403525
5.72259	0.392607
5.79643	0.397065
5.87027	0.382375
5.94411	0.397142
6.01795	0.438801
6.09179	0.407745
6.16563	0.411604
6.23947	0.437496
6.31331	0.421762
6.38715	0.402193
6.46099	0.382538
6.53483	0.375431
6.60867	0.396436
6.6825	0.411069
6.75635	0.399362
6.83019	0.397366
6.90403	0.424506
6.97787	0.42964
7.05172	0.403083
7.12555	0.391954
7.19939	0.39976
7.27323	0.437846
7.34707	0.413403
7.42091	0.372827
7.49475	0.384138
7.56859	0.391247
7.64243	0.405288
7.71627	0.421589
7.79011	0.403951
7.86396	0.400933
7.9378	0.399082
8.01164	0.396871
8.08547	0.390349
8.1593	0.39502
8.23314	0.410248
8.30699	0.41281
8.38083	0.416461
8.45468	0.41512
8.52852	0.384177
8.60236	0.395935
8.67619	0.392642
8.75003	0.393622
8.82387	0.391354
8.89771	0.393923
8.97155	0.404802
9.04539	0.389521
9.11923	0.391807
9.19307	0.419492
9.26691	0.409409
9.34075	0.415221
9.4146	0.418113
9.48844	0.427606
9.56228	0.392417
9.63612	0.36513
9.70996	0.391285
9.78379	0.397472
9.85763	0.40308
9.93146	0.392305
10.0053	0.375167
10.0791	0.406219
10.153	0.422926
10.2268	0.429299
10.3007	0.425527
10.3745	0.410804
10.4484	0.381989
10.5222	0.388906
10.596	0.385773
10.6699	0.373411
10.7437	0.396598
10.8175	0.405043
10.8914	0.391317
10.9652	0.374059
11.0391	0.386541
11.1129	0.40314
11.1868	0.419369
11.2606	0.408357
11.3344	0.389563
11.4083	0.367064
11.4821	0.372382
11.556	0.368099
11.6298	0.378185
11.7036	0.386747
11.7775	0.377714
11.8513	0.388728
11.9252	0.367635
11.999	0.379254
12.0728	0.389551
12.1467	0.396098
12.2205	0.38808
12.2943	0.389995
12.3682	0.380837
12.442	0.355314
12.5159	0.354385
12.5897	0.356778
12.6636	0.389684
12.7374	0.405577
12.8112	0.392488
12.8851	0.406233
12.9589	0.398215
13.0327	0.37804
13.1066	0.365427
13.1804	0.389737
13.2543	0.36299
13.3281	0.376834
13.4019	0.377035
13.4758	0.382557
13.5496	0.384727
13.6235	0.400986
13.6973	0.410036
13.7711	0.408948
13.845	0.402328
13.9188	0.390641
13.9927	0.367992
14.0665	0.3355
14.1403	0.369586
14.2142	0.398067
14.288	0.403077
14.3619	0.399015
14.4357	0.411551
14.5095	0.401976
14.5834	0.393461
14.6572	0.412214
14.7311	0.41227

## Sheet: E2_KerrImage-1
	0	1	2	3	4	5	6	7	8	9	10	11	12	13	14	15	16	17	18	19	20	21	22	23	24	25	26	27	28	29	30	31	32	33	34	35	36	37	38	39	40	41	42	43	44	45	46	47	48
0	-1	-1	-1	-1	-1	-1	-1	-1	-1	-1	-1	-1	-1	-1	-1	-1	-1	-1	-1	-1	-1	-1	-1	-1	-1	-1	-1	-1	-1	-1	-1	-1	-1	-1	-1	-1	-1	-1	-1	-1	-1	-1	-1	-1	-1	-1	-1	-1	-1
1	-1	-1	-1	-1	-1	-1	-1	-1	-1	-1	-1	-1	-1	-1	-1	-1	-1	-1	-1	-1	-1	-1	-1	-1	-1	-1	-1	-1	-1	-1	-1	-1	-1	-1	-1	-1	-1	-1	-1	-1	-1	-1	-1	-1	-1	-1	-1	-1	-1
2	-1	-1	-1	-1	-1	-1	-1	-1	-1	-1	-1	-1	-1	-1	-1	-1	-1	-1	-1	-1	-1	-1	-1	-1	-1	-1	-1	-1	-1	-1	-1	-1	-1	-1	-1	-1	-1	-1	-1	-1	-1	-1	-1	-1	-1	-1	-1	-1	-1
3	-1	-1	-1	-1	-1	-1	-1	-1	-1	-1	-1	-1	-1	-1	-1	-1	-1	-1	-1	-1	-1	-1	-1	-1	-1	-1	-1	-1	-1	-1	-1	-1	-1	-1	-1	-1	-1	-1	-1	-1	-1	-1	-1	-1	-1	-1	-1	-1	-1
4	-1	-1	-1	-1	-1	-1	-1	-1	-1	-1	-1	-1	-1	-1	-1	-1	-1	-1	-1	-1	-1	-1	-1	-1	-1	-1	-1	-1	-1	-1	-1	-1	-1	-1	-1	-1	-1	-1	-1	-1	-1	-1	-1	-1	-1	-1	-1	-1	-1
5	-1	-1	-1	-1	-1	-1	-1	-1	-1	-1	-1	-1	-1	-1	-1	-1	-1	-1	-1	-1	-1	-1	-1	-1	-1	-1	-1	-1	-1	-1	-1	-1	-1	-1	-1	-1	-1	-1	-1	-1	-1	-1	-1	-1	-1	-1	-1	-1	-1
6	-1	-1	-1	-1	-1	-1	-1	-1	-1	-1	-1	-1	-1	-1	-1	-1	-1	-1	-1	-1	-1	-1	-1	-1	-1	-1	-1	-1	-1	-1	-1	-1	-1	-1	-1	-1	-1	-1	-1	-1	-1	-1	-1	-1	-1	-1	-1	-1	-1
7	-1	-1	-1	-1	-1	-1	-1	-1	-1	-1	-1	-1	-1	-1	-1	-1	-1	-1	-1	-1	-1	-1	-1	-1	-1	-1	-1	-1	-1	-1	-1	-1	-1	-1	-1	-1	-1	-1	-1	-1	-1	-1	-1	-1	-1	-1	-1	-1	-1
8	-1	-1	-1	-1	-1	-1	-1	-1	-1	-1	-1	-1	-1	-1	-1	-1	-1	-1	-1	-1	-1	-1	-1	-1	-1	-1	-1	-1	-1	-1	-1	-1	-1	-1	-1	-1	-1	-1	-1	-1	-1	-1	-1	-1	-1	-1	-1	-1	-1
9	-1	-1	-1	-1	-1	-1	-1	-1	-1	-1	-1	-1	-1	-1	-1	-1	-1	-1	-1	-1	-1	-1	-1	-1	-1	-1	-1	-1	-1	-1	-1	-1	-1	-1	-1	-1	-1	-1	-1	-1	-1	-1	-1	-1	-1	-1	-1	-1	-1
10	-1	-1	-1	-1	-1	-1	-1	-1	-1	-1	-1	-1	-1	-1	-1	-1	-1	-1	-1	-1	-1	-1	-1	-1	-1	-1	-1	-1	-1	-1	-1	-1	-1	-1	-1	-1	-1	-1	-1	-1	-1	-1	-1	-1	-1	-1	-1	-1	-1
11	-1	-1	-1	-1	-1	-1	-1	-1	-1	-1	-1	-1	-1	-1	-1	-1	-1	-1	-1	-1	-1	-1	-1	-1	-1	-1	-1	-1	-1	-1	-1	-1	-1	-1	-1	-1	-1	-1	-1	-1	-1	-1	-1	-1	-1	-1	-1	-1	-1
12	-1	-1	-1	-1	-1	-1	-1	-1	-1	-1	-1	-1	-1	-1	-1	-1	-1	-1	-1	-1	-1	-1	-1	-1	-1	-1	-1	-1	-1	-1	-1	-1	-1	-1	-1	-1	-1	-1	-1	-1	-1	-1	-1	-1	-1	-1	-1	-1	-1
13	-1	-1	-1	-1	-1	-1	-1	-1	-1	-1	-1	-1	-1	-1	-1	-1	-1	-1	-1	-1	-1	-1	-1	-1	-1	-1	-1	-1	-1	-1	-1	-1	-1	-1	-1	-1	-1	-1	-1	-1	-1	-1	-1	-1	-1	-1	-1	-1	-1
14	-1	-1	-1	-1	-1	-1	-1	-1	-1	-1	-1	-1	-1	-1	-1	-1	-1	-1	-1	-1	-1	-1	-1	-1	-1	-1	-1	-1	-1	-1	-1	-1	-1	-1	-1	-1	-1	-1	-1	-1	-1	-1	-1	-1	-1	-1	-1	-1	-1
15	-1	-1	-1	-1	-1	-1	-1	-1	-1	-1	-1	-1	-1	-1	-1	-1	-1	-1	-1	-1	-1	-1	-1	-1	-1	-1	-1	-1	-1	-1	-1	-1	-1	-1	-1	-1	-1	-1	-1	-1	-1	-1	-1	-1	-1	-1	-1	-1	-1
16	-1	-1	-1	-1	-1	-1	-1	-1	-1	-1	-1	-1	-1	-1	-1	-1	-1	-1	-1	-1	-1	-1	-1	-1	-1	-1	-1	-1	-1	-1	-1	-1	-1	-1	-1	-1	-1	-1	-1	-1	-1	-1	-1	-1	-1	-1	-1	-1	-1
17	-1	-1	-1	-1	-1	-1	-1	-1	-1	-1	-1	-1	-1	-1	-1	-1	-1	-1	-1	-1	-1	-1	-1	-1	-1	-1	-1	-1	-1	-1	-1	-1	-1	-1	-1	-1	-1	-1	-1	-1	-1	-1	-1	-1	-1	-1	-1	-1	-1
18	-1	-1	-1	-1	-1	-1	-1	-1	-1	-1	-1	-1	-1	-1	-1	-1	-1	-1	-1	-1	-1	-1	-1	-1	-1	-1	-1	-1	-1	-1	-1	-1	-1	-1	-1	-1	-1	-1	-1	-1	-1	-1	-1	-1	-1	-1	-1	-1	-1
19	-1	-1	-1	-1	-1	-1	-1	-1	-1	-1	-1	-1	-1	-1	-1	-1	-1	-1	-1	-1	-1	-1	-1	-1	-1	-1	-1	-1	-1	-1	-1	-1	-1	-1	-1	-1	-1	-1	-1	-1	-1	-1	-1	-1	-1	-1	-1	-1	-1
20	-1	-1	-1	-1	-1	-1	-1	-1	-1	-1	-1	-1	-1	-1	-1	-1	-1	-1	-1	-1	-1	-1	-1	-1	-1	-1	-1	-1	-1	-1	-1	-1	-1	-1	-1	-1	-1	-1	-1	-1	-1	-1	-1	-1	-1	-1	-1	-1	-1
21	-1	-1	-1	-1	-1	-1	-1	-1	-1	-1	-1	-1	-1	-1	-1	-1	-1	-1	-1	-1	-1	-1	-1	-1	-1	-1	-1	-1	-1	-1	-1	-1	-1	-1	-1	-1	-1	-1	-1	-1	-1	-1	-1	-1	-1	-1	-1	-1	-1
22	-1	-1	-1	-1	-1	-1	-1	-1	-1	-1	-1	-1	-1	-1	-1	-1	-1	-1	-1	-1	-1	-1	-1	-1	-1	-1	-1	-1	-1	-1	-1	-1	-1	-1	-1	-1	-1	-1	-1	-1	-1	-1	-1	-1	-1	-1	-1	-1	-1
23	-1	-1	-1	-1	-1	-1	-1	-1	-1	-1	-1	-1	-1	-1	-1	-1	-1	-1	-1	-1	-1	-1	-1	-1	-1	-1	-1	-1	-1	-1	-1	-1	-1	-1	-1	-1	-1	-1	-1	-1	-1	-1	-1	-1	-1	-1	-1	-1	-1
24	-1	-1	-1	-1	-1	-1	-1	-1	-1	-1	-1	-1	-1	-1	-1	-1	-1	-1	-1	-1	-1	-1	-1	-1	-1	-1	-1	-1	-1	-1	-1	-1	-1	-1	-1	-1	-1	-1	-1	-1	-1	-1	-1	-1	-1	-1	-1	-1	-1
25	-1	-1	-1	-1	-1	-1	-1	-1	-1	-1	-1	-1	-1	-1	-1	-1	-1	-1	-1	-1	-1	-1	-1	-1	-1	-1	-1	-1	-1	-1	-1	-1	-1	-1	-1	-1	-1	-1	-1	-1	-1	-1	-1	-1	-1	-1	-1	-1	-1
26	-1	-1	-1	-1	-1	-1	-1	-1	-1	-1	-1	-1	-1	-1	-1	-1	-1	-1	-1	-1	-1	-1	-1	-1	-1	-1	-1	-1	-1	-1	-1	-1	-1	-1	-1	-1	-1	-1	-1	-1	-1	-1	-1	-1	-1	-1	-1	-1	-1
27	-1	-1	-1	-1	-1	-1	-1	-1	-1	-1	-1	-1	-1	-1	-1	-1	-1	-1	-1	-1	-1	-1	-1	-1	-1	-1	-1	-1	-1	-1	-1	-1	-1	-1	-1	-1	-1	-1	-1	-1	-1	-1	-1	-1	-1	-1	-1	-1	-1
28	-1	-1	-1	-1	-1	-1	-1	-1	-1	-1	-1	-1	-1	-1	-1	-1	-1	-1	-1	-1	-1	-1	-1	-1	-1	-1	-1	-1	-1	-1	-1	-1	-1	-1	-1	-1	-1	-1	-1	-1	-1	-1	-1	-1	-1	-1	-1	-1	-1
29	-1	-1	-1	-1	-1	-1	-1	-1	-1	-1	-1	-1	-1	-1	-1	-1	-1	-1	-1	-1	-1	-1	-1	-1	-1	-1	-1	-1	-1	-1	-1	-1	-1	-1	-1	-1	-1	-1	-1	-1	-1	-1	-1	-1	-1	-1	-1	-1	-1
30	-1	-1	-1	-1	-1	-1	-1	-1	-1	-1	-1	-1	-1	-1	-1	-1	-1	-1	-1	-1	-1	-1	-1	-1	-1	-1	-1	-1	-1	-1	-1	-1	-1	-1	-1	-1	-1	-1	-1	-1	-1	-1	-1	-1	-1	-1	-1	-1	-1
31	-1	-1	-1	-1	-1	-1	-1	-1	-1	-1	-1	-1	-1	-1	-1	-1	-1	-1	-1	-1	-1	-1	-1	-1	-1	-1	-1	-1	-1	-1	-1	-1	-1	-1	-1	-1	-1	-1	-1	-1	-1	-1	-1	-1	-1	-1	-1	-1	-1
32	-1	-1	-1	-1	-1	-1	-1	-1	-1	-1	-1	-1	-1	-1	-1	-1	-1	-1	-1	-1	-1	-1	-1	-1	-1	-1	-1	-1	-1	-1	-1	-1	-1	-1	-1	-1	-1	-1	-1	-1	-1	-1	-1	-1	-1	-1	-1	-1	-1
33	-1	-1	-1	-1	-1	-1	-1	-1	-1	-1	-1	-1	-1	-1	-1	-1	-1	-1	-1	-1	-1	-1	-1	-1	-1	-1	-1	-1	-1	-1	-1	-1	-1	-1	-1	-1	-1	-1	-1	-1	-1	-1	-1	-1	-1	-1	-1	-1	-1
34	-1	-1	-1	-1	-1	-1	-1	-1	-1	-1	-1	-1	-1	-1	-1	-1	-1	-1	-1	-1	-1	-1	-1	-1	-1	-1	-1	-1	-1	-1	-1	-1	-1	-1	-1	-1	-1	-1	-1	-1	-1	-1	-1	-1	-1	-1	-1	-1	-1
35	-1	-1	-1	-1	-1	-1	-1	-1	-1	-1	-1	-1	-1	-1	-1	-1	-1	-1	-1	-1	-1	-1	-1	-1	-1	-1	-1	-1	-1	-1	-1	-1	-1	-1	-1	-1	-1	-1	-1	-1	-1	-1	-1	-1	-1	-1	-1	-1	-1
36	-1	-1	-1	-1	-1	-1	-1	-1	-1	-1	-1	-1	-1	-1	-1	-1	-1	-1	-1	-1	-1	-1	-1	-1	-1	-1	-1	-1	-1	-1	-1	-1	-1	-1	-1	-1	-1	-1	-1	-1	-1	-1	-1	-1	-1	-1	-1	-1	-1
37	-1	-1	-1	-1	-1	-1	-1	-1	-1	-1	-1	-1	-1	-1	-1	-1	-1	-1	-1	-1	-1	-1	-1	-1	-1	-1	-1	-1	-1	-1	-1	-1	-1	-1	-1	-1	-1	-1	-1	-1	-1	-1	-1	-1	-1	-1	-1	-1	-1
38	-1	-1	-1	-1	-1	-1	-1	-1	-1	-1	-1	-1	-1	-1	-1	-1	-1	-1	-1	-1	-1	-1	-1	-1	-1	-1	-1	-1	-1	-1	-1	-1	-1	-1	-1	-1	-1	-1	-1	-1	-1	-1	-1	-1	-1	-1	-1	-1	-1
39	-1	-1	-1	-1	-1	-1	-1	-1	-1	-1	-1	-1	-1	-1	-1	-1	-1	-1	-1	-1	-1	-1	-1	-1	-1	-1	-1	-1	-1	-1	-1	-1	-1	-1	-1	-1	-1	-1	-1	-1	-1	-1	-1	-1	-1	-1	-1	-1	-1
40	-1	-1	-1	-1	-1	-1	-1	-1	-1	-1	-1	-1	-1	-1	-1	-1	-1	-1	-1	-1	-1	-1	-1	-1	-1	-1	-1	-1	-1	-1	-1	-1	-1	-1	-1	-1	-1	-1	-1	-1	-1	-1	-1	-1	-1	-1	-1	-1	-1
41	-1	-1	-1	-1	-1	-1	-1	-1	-1	-1	-1	-1	-1	-1	-1	-1	-1	-1	-1	-1	-1	-1	-1	-1	-1	-1	-1	-1	-1	-1	-1	-1	-1	-1	-1	-1	-1	-1	-1	-1	-1	-1	-1	-1	-1	-1	-1	-1	-1
42	-1	-1	-1	-1	-1	-1	-1	-1	-1	-1	-1	-1	-1	-1	-1	-1	-1	-1	-1	-1	-1	-1	-1	-1	-1	-1	-1	-1	-1	-1	-1	-1	-1	-1	-1	-1	-1	-1	-1	-1	-1	-1	-1	-1	-1	-1	-1	-1	-1
43	-1	-1	-1	-1	-1	-1	-1	-1	-1	-1	-1	-1	-1	-1	-1	-1	-1	-1	-1	-1	-1	-1	-1	-1	-1	-1	-1	-1	-1	-1	-1	-1	-1	-1	-1	-1	-1	-1	-1	-1	-1	-1	-1	-1	-1	-1	-1	-1	-1
44	-1	-1	-1	-1	-1	-1	-1	-1	-1	-1	-1	-1	-1	-1	-1	-1	-1	-1	-1	-1	-1	-1	-1	-1	-1	-1	-1	-1	-1	-1	-1	-1	-1	-1	-1	-1	-1	-1	-1	-1	-1	-1	-1	-1	-1	-1	-1	-1	-1
45	-1	-1	-1	-1	-1	-1	-1	-1	-1	-1	-1	-1	-1	-1	-1	-1	-1	-1	-1	-1	-1	-1	-1	-1	-1	-1	-1	-1	-1	-1	-1	-1	-1	-1	-1	-1	-1	-1	-1	-1	-1	-1	-1	-1	-1	-1	-1	-1	-1
46	-1	-1	-1	-1	-1	-1	-1	-1	-1	-1	-1	-1	-1	-1	-1	-1	-1	-1	-1	-1	-1	-1	-1	-1	-1	-1	-1	-1	-1	-1	-1	-1	-1	-1	-1	-1	-1	-1	-1	-1	-1	-1	-1	-1	-1	-1	-1	-1	-1
47	-1	-1	-1	-1	-1	-1	-1	-1	-1	-1	-1	-1	-1	-1	-1	-1	-1	-1	-1	-1	-1	-1	-1	-1	-1	-1	-1	-1	-1	-1	-1	-1	-1	-1	-1	-1	-1	-1	-1	-1	-1	-1	-1	-1	-1	-1	-1	-1	-1
48	-1	-1	-1	-1	-1	-1	-1	-1	-1	-1	-1	-1	-1	-1	-1	-1	-1	-1	-1	-1	-1	-1	-1	-1	-1	-1	-1	-1	-1	-1	-1	-1	-1	-1	-1	-1	-1	-1	-1	-1	-1	-1	-1	-1	-1	-1	-1	-1	-1
49	-1	-1	-1	-1	-1	-1	-1	-1	-1	-1	-1	-1	-1	-1	-1	-1	-1	-1	-1	-1	-1	-1	-1	-1	-1	-1	-1	-1	-1	-1	-1	-1	-1	-1	-1	-1	-1	-1	-1	-1	-1	-1	-1	-1	-1	-1	-1	-1	-1
50	-1	-1	-1	-1	-1	-1	-1	-1	-1	-1	-1	-1	-1	-1	-1	-1	-1	-1	-1	-1	-1	-1	-1	-1	-1	-1	-1	-1	-1	-1	-1	-1	-1	-1	-1	-1	-1	-1	-1	-1	-1	-1	-1	-1	-1	-1	-1	-1	-1
51	-1	-1	-1	-1	-1	-1	-1	-1	-1	-1	-1	-1	-1	-1	-1	-1	-1	-1	-1	-1	-1	-1	-1	-1	-1	-1	-1	-1	-1	-1	-1	-1	-1	-1	-1	-1	-1	-1	-1	-1	-1	-1	-1	-1	-1	-1	-1	-1	-1
52	-1	-1	-1	-1	-1	-1	-1	-1	-1	-1	-1	-1	-1	-1	-1	-1	-1	-1	-1	-1	-1	-1	-1	-1	-1	-1	-1	-1	-1	-1	-1	-1	-1	-1	-1	-1	-1	-1	-1	-1	-1	-1	-1	-1	-1	-1	-1	-1	-1
53	-1	-1	-1	-1	-1	-1	-1	-1	-1	-1	-1	-1	-1	-1	-1	-1	-1	-1	-1	-1	-1	-1	-1	-1	-1	-1	-1	-1	-1	-1	-1	-1	-1	-1	-1	-1	-1	-1	-1	-1	-1	-1	-1	-1	-1	-1	-1	-1	-1
54	-1	-1	-1	-1	-1	-1	-1	-1	-1	-1	-1	-1	-1	-1	-1	-1	-1	-1	-1	-1	-1	-1	-1	-1	-1	-1	-1	-1	-1	-1	-1	-1	-1	-1	-1	-1	-1	-1	-1	-1	-1	-1	-1	-1	-1	-1	-1	-1	-1
55	-1	-1	-1	-1	-1	-1	-1	-1	-1	-1	-1	-1	-1	-1	-1	-1	-1	-1	-1	-1	-1	-1	-1	-1	-1	-1	-1	-1	-1	-1	-1	-1	-1	-1	-1	-1	-1	-1	-1	-1	-1	-1	-1	-1	-1	-1	-1	-1	-1
56	-1	-1	-1	-1	-1	-1	-1	-1	-1	-1	-1	-1	-1	-1	-1	-1	-1	-1	-1	-1	-1	-1	-1	-1	-1	-1	-1	-1	-1	-1	-1	-1	-1	-1	-1	-1	-1	-1	-1	-1	-1	-1	-1	-1	-1	-1	-1	-1	-1
57	-1	-1	-1	-1	-1	-1	-1	-1	-1	-1	-1	-1	-1	-1	-1	-1	-1	-1	-1	-1	-1	-1	-1	-1	-1	-1	-1	-1	-1	-1	-1	-1	-1	-1	-1	-1	-1	-1	-1	-1	-1	-1	-1	-1	-1	-1	-1	-1	-1
58	-1	-1	-1	-1	-1	-1	-1	-1	-1	-1	-1	-1	-1	-1	-1	-1	-1	-1	-1	-1	-1	-1	-1	-1	-1	-1	-1	-1	-1	-1	-1	-1	-1	-1	-1	-1	-1	-1	-1	-1	-1	-1	-1	-1	-1	-1	-1	-1	-1
59	-1	-1	-1	-1	-1	-1	-1	-1	-1	-1	-1	-1	-1	-1	-1	-1	-1	-1	-1	-1	-1	-1	-1	-1	-1	-1	-1	-1	-1	-1	-1	-1	-1	-1	-1	-1	-1	-1	-1	-1	-1	-1	-1	-1	-1	-1	-1	-1	-1
60	-1	-1	-1	-1	-1	-1	-1	-1	-1	-1	-1	-1	-1	-1	-1	-1	-1	-1	-1	-1	-1	-1	-1	-1	-1	-1	-1	-1	-1	-1	-1	-1	-1	-1	-1	-1	-1	-1	-1	-1	-1	-1	-1	-1	-1	-1	-1	-1	-1
61	-1	-1	-1	-1	-1	-1	-1	-1	-1	-1	-1	-1	-1	-1	-1	-1	-1	-1	-1	-1	-1	-1	-1	-1	-1	-1	-1	-1	-1	-1	-1	-1	-1	-1	-1	-1	-1	-1	-1	-1	-1	-1	-1	-1	-1	-1	-1	-1	-1
62	-1	-1	-1	-1	-1	-1	-1	-1	-1	-1	-1	-1	-1	-1	-1	-1	-1	-1	-1	-1	-1	-1	-1	-1	-1	-1	-1	-1	-1	-1	-1	-1	-1	-1	-1	-1	-1	-1	-1	-1	-1	-1	-1	-1	-1	-1	-1	-1	-1
63	-1	-1	-1	-1	-1	-1	-1	-1	-1	-1	-1	-1	-1	-1	-1	-1	-1	-1	-1	-1	-1	-1	-1	-1	-1	-1	-1	-1	-1	-1	-1	-1	-1	-1	-1	-1	-1	-1	-1	-1	-1	-1	-1	-1	-1	-1	-1	-1	-1
64	-1	-1	-1	-1	-1	-1	-1	-1	-1	-1	-1	-1	-1	-1	-1	-1	-1	-1	-1	-1	-1	-1	-1	-1	-1	-1	-1	-1	-1	-1	-1	-1	-1	-1	-1	-1	-1	-1	-1	-1	-1	-1	-1	-1	-1	-1	-1	-1	-1
65	-1	-1	-1	-1	-1	-1	-1	-1	-1	-1	-1	-1	-1	-1	-1	-1	-1	-1	-1	-1	-1	-1	-1	-1	-1	-1	-1	-1	-1	-1	-1	-1	-1	-1	-1	-1	-1	-1	-1	-1	-1	-1	-1	-1	-1	-1	-1	-1	-1
66	-1	-1	-1	-1	-1	-1	-1	-1	-1	-1	-1	-1	-1	-1	-1	-1	-1	-1	-1	-1	-1	-1	-1	-1	-1	-1	-1	-1	-1	-1	-1	-1	-1	-1	-1	-1	-1	-1	-1	-1	-1	-1	-1	-1	-1	-1	-1	-1	-1
67	-1	-1	-1	-1	-1	-1	-1	-1	-1	-1	-1	-1	-1	-1	-1	-1	-1	-1	-1	-1	-1	-1	-1	-1	-1	-1	-1	-1	-1	-1	-1	-1	-1	-1	-1	-1	-1	-1	-1	-1	-1	-1	-1	-1	-1	-1	-1	-1	-1
68	-1	-1	-1	-1	-1	-1	-1	-1	-1	-1	-1	-1	-1	-1	-1	-1	-1	-1	-1	-1	-1	-1	-1	-1	-1	-1	-1	-1	-1	-1	-1	-1	-1	-1	-1	-1	-1	-1	-1	-1	-1	-1	-1	-1	-1	-1	-1	-1	-1
69	-1	-1	-1	-1	-1	-1	-1	-1	-1	-1	-1	-1	-1	-1	-1	-1	-1	-1	-1	-1	-1	-1	-1	-1	-1	-1	-1	-1	-1	-1	-1	-1	-1	-1	-1	-1	-1	-1	-1	-1	-1	-1	-1	-1	-1	-1	-1	-1	-1
70	-1	-1	-1	-1	-1	-1	-1	-1	-1	-1	-1	-1	-1	-1	-1	-1	-1	-1	-1	-1	-1	-1	-1	-1	-1	-1	-1	-1	-1	-1	-1	-1	-1	-1	-1	-1	-1	-1	-1	-1	-1	-1	-1	-1	-1	-1	-1	-1	-1
71	-1	-1	-1	-1	-1	-1	-1	-1	-1	-1	-1	-1	-1	-1	-1	-1	-1	-1	-1	-1	-1	-1	-1	-1	-1	-1	-1	-1	-1	-1	-1	-1	-1	-1	-1	-1	-1	-1	-1	-1	-1	-1	-1	-1	-1	-1	-1	-1	-1
72	-1	-1	-1	-1	-1	-1	-1	-1	-1	-1	-1	-1	-1	-1	-1	-1	-1	-1	-1	-1	-1	-1	-1	-1	-1	-1	-1	-1	-1	-1	-1	-1	-1	-1	-1	-1	-1	-1	-1	-1	-1	-1	-1	-1	-1	-1	-1	-1	-1
73	-1	-1	-1	-1	-1	-1	-1	-1	-1	-1	-1	-1	-1	-1	-1	-1	-1	-1	-1	-1	-1	-1	-1	-1	-1	-1	-1	-1	-1	-1	-1	-1	-1	-1	-1	-1	-1	-1	-1	-1	-1	-1	-1	-1	-1	-1	-1	-1	-1
74	-1	-1	-1	-1	-1	-1	-1	-1	-1	-1	-1	-1	-1	-1	-1	-1	-1	-1	-1	-1	-1	-1	-1	-1	-1	-1	-1	-1	-1	-1	-1	-1	-1	-1	-1	-1	-1	-1	-1	-1	-1	-1	-1	-1	-1	-1	-1	-1	-1
75	-1	-1	-1	-1	-1	-1	-1	-1	-1	-1	-1	-1	-1	-1	-1	-1	-1	-1	-1	-1	-1	-1	-1	-1	-1	-1	-1	-1	-1	-1	-1	-1	-1	-1	-1	-1	-1	-1	-1	-1	-1	-1	-1	-1	-1	-1	-1	-1	-1
76	-1	-1	-1	-1	-1	-1	-1	-1	-1	-1	-1	-1	-1	-1	-1	-1	-1	-1	-1	-1	-1	-1	-1	-1	-1	-1	-1	-1	-1	-1	-1	-1	-1	-1	-1	-1	-1	-1	-1	-1	-1	-1	-1	-1	-1	-1	-1	-1	-1
77	-1	-1	-1	-1	-1	-1	-1	-1	-1	-1	-1	-1	-1	-1	-1	-1	-1	-1	-1	-1	-1	-1	-1	-1	-1	-1	-1	-1	-1	-1	-1	-1	-1	-1	-1	-1	-1	-1	-1	-1	-1	-1	-1	-1	-1	-1	-1	-1	-1
78	-1	-1	-1	-1	-1	-1	-1	-1	-1	-1	-1	-1	-1	-1	-1	-1	-1	-1	-1	-1	-1	-1	-1	-1	-1	-1	-1	-1	-1	-1	-1	-1	-1	-1	-1	-1	-1	-1	-1	-1	-1	-1	-1	-1	-1	-1	-1	-1	-1
79	-1	-1	-1	-1	-1	-1	-1	-1	-1	-1	-1	-1	-1	-1	-1	-1	-1	-1	-1	-1	-1	-1	-1	-1	-1	-1	-1	-1	-1	-1	-1	-1	-1	-1	-1	-1	-1	-1	-1	-1	-1	-1	-1	-1	-1	-1	-1	-1	-1
80	-1	-1	-1	-1	-1	-1	-1	-1	-1	-1	-1	-1	-1	-1	-1	-1	-1	-1	-1	-1	-1	-1	-1	-1	-1	-1	-1	-1	-1	-1	-1	-1	-1	-1	-1	-1	-1	-1	-1	-1	-1	-1	-1	-1	-1	-1	-1	-1	-1
81	-1	-1	-1	-1	-1	-1	-1	-1	-1	-1	-1	-1	-1	-1	-1	-1	-1	-1	-1	-1	-1	-1	-1	-1	-1	-1	-1	-1	-1	-1	-1	-1	-1	-1	-1	-1	-1	-1	-1	-1	-1	-1	-1	-1	-1	-1	-1	-1	-1
82	-1	-1	-1	-1	-1	-1	-1	-1	-1	-1	-1	-1	-1	-1	-1	-1	-1	-1	-1	-1	-1	-1	-1	-1	-1	-1	-1	-1	-1	-1	-1	-1	-1	-1	-1	-1	-1	-1	-1	-1	-1	-1	-1	-1	-1	-1	-1	-1	-1
83	-1	-1	-1	-1	-1	-1	-1	-1	-1	-1	-1	-1	-1	-1	-1	-1	-1	-1	-1	-1	-1	-1	-1	-1	-1	-1	-1	-1	-1	-1	-1	-1	-1	-1	-1	-1	-1	-1	-1	-1	-1	-1	-1	-1	-1	-1	-1	-1	-1
84	-1	-1	-1	-1	-1	-1	-1	-1	-1	-1	-1	-1	-1	-1	-1	-1	-1	-1	-1	-1	-1	-1	-1	-1	-1	-1	-1	-1	-1	-1	-1	-1	-1	-1	-1	-1	-1	-1	-1	-1	-1	-1	-1	-1	-1	-1	-1	-1	-1
85	-1	-1	-1	-1	-1	-1	-1	-1	-1	-1	-1	-1	-1	-1	-1	-1	-1	-1	-1	-1	-1	-1	-1	-1	-1	-1	-1	-1	-1	-1	-1	-1	-1	-1	-1	-1	-1	-1	-1	-1	-1	-1	-1	-1	-1	-1	-1	-1	-1
86	-1	-1	-1	-1	-1	-1	-1	-1	-1	-1	-1	-1	-1	-1	-1	-1	-1	-1	-1	-1	-1	-1	-1	-1	-1	-1	-1	-1	-1	-1	-1	-1	-1	-1	-1	-1	-1	-1	-1	-1	-1	-1	-1	-1	-1	-1	-1	-1	-1
87	-1	-1	-1	-1	-1	-1	-1	-1	-1	-1	-1	-1	-1	-1	-1	-1	-1	-1	-1	-1	-1	-1	-1	-1	-1	-1	-1	-1	-1	-1	-1	-1	-1	-1	-1	-1	-1	-1	-1	-1	-1	-1	-1	-1	-1	-1	-1	-1	-1
88	-1	-1	-1	-1	-1	-1	-1	-1	-1	-1	-1	-1	-1	-1	-1	-1	-1	-1	-1	-1	-1	-1	-1	-1	-1	-1	-1	-1	-1	-1	-1	-1	-1	-1	-1	-1	-1	-1	-1	-1	-1	-1	-1	-1	-1	-1	-1	-1	-1
89	-1	-1	-1	-1	-1	-1	-1	-1	-1	-1	-1	-1	-1	-1	-1	-1	-1	-1	-1	-1	-1	-1	-1	-1	-1	-1	-1	-1	-1	-1	-1	-1	-1	-1	-1	-1	-1	-1	-1	-1	-1	-1	-1	-1	-1	-1	-1	-1	-1
90	-1	-1	-1	-1	-1	-1	-1	-1	-1	-1	-1	-1	-1	-1	-1	-1	-1	-1	-1	-1	-1	-1	-1	-1	-1	-1	-1	-1	-1	-1	-1	-1	-1	-1	-1	-1	-1	-1	-1	-1	-1	-1	-1	-1	-1	-1	-1	-1	115.225
91	-1	-1	-1	-1	-1	-1	-1	-1	-1	-1	-1	-1	-1	-1	-1	-1	-1	-1	-1	-1	-1	-1	-1	-1	-1	-1	-1	-1	-1	-1	-1	-1	-1	-1	-1	-1	-1	-1	-1	-1	-1	-1	-1	-1	-1	-1	117.375	119.95	126.575
92	-1	-1	-1	-1	-1	-1	-1	-1	-1	-1	-1	-1	-1	-1	-1	-1	-1	-1	-1	-1	-1	-1	-1	-1	-1	-1	-1	-1	-1	-1	-1	-1	-1	-1	-1	-1	-1	-1	-1	-1	-1	-1	-1	-1	120.862	123.975	115.812	122.95	124.275
93	-1	-1	-1	-1	-1	-1	-1	-1	-1	-1	-1	-1	-1	-1	-1	-1	-1	-1	-1	-1	-1	-1	-1	-1	-1	-1	-1	-1	-1	-1	-1	-1	-1	-1	-1	-1	-1	-1	-1	-1	-1	-1	-1	122.263	126.2	112.125	119.787	127.938	111.225
94	-1	-1	-1	-1	-1	-1	-1	-1	-1	-1	-1	-1	-1	-1	-1	-1	-1	-1	-1	-1	-1	-1	-1	-1	-1	-1	-1	-1	-1	-1	-1	-1	-1	-1	-1	-1	-1	-1	-1	-1	-1	115.888	116.562	112.688	115.175	115.175	127.725	122.25	121.438
95	-1	-1	-1	-1	-1	-1	-1	-1	-1	-1	-1	-1	-1	-1	-1	-1	-1	-1	-1	-1	-1	-1	-1	-1	-1	-1	-1	-1	-1	-1	-1	-1	-1	-1	-1	-1	-1	-1	-1	125	112.037	120.588	119.475	118.263	116.263	117.3	118.375	118.875	123.838
96	-1	-1	-1	-1	-1	-1	-1	-1	-1	-1	-1	-1	-1	-1	-1	-1	-1	-1	-1	-1	-1	-1	-1	-1	-1	-1	-1	-1	-1	-1	-1	-1	-1	-1	-1	-1	-1	115.6	112.425	114.925	123	112.912	123.338	120.812	115.4	123.275	115.35	119.625	116.35
97	-1	-1	-1	-1	-1	-1	-1	-1	-1	-1	-1	-1	-1	-1	-1	-1	-1	-1	-1	-1	-1	-1	-1	-1	-1	-1	-1	-1	-1	-1	-1	-1	-1	-1	-1	-1	115.725	121.725	120.688	114.362	126.638	120.55	120.625	121.825	122.05	128.088	118.9	113.975	123.963
98	-1	-1	-1	-1	-1	-1	-1	-1	-1	-1	-1	-1	-1	-1	-1	-1	-1	-1	-1	-1	-1	-1	-1	-1	-1	-1	-1	-1	-1	-1	-1	-1	-1	-1	110.588	111.475	120.45	121.725	118.5	121.287	119.263	118.95	116.4	118.525	124.763	119.275	116.713	123.2	128.5
99	-1	-1	-1	-1	-1	-1	-1	-1	-1	-1	-1	-1	-1	-1	-1	-1	-1	-1	-1	-1	-1	-1	-1	-1	-1	-1	-1	-1	-1	-1	-1	-1	123.825	116.513	114.763	114.4	114.1	118.975	113.25	125.9	116.787	122.737	113.525	117.2	116.912	118.925	118.575	120.4	141.675
100	-1	-1	-1	-1	-1	-1	-1	-1	-1	-1	-1	-1	-1	-1	-1	-1	-1	-1	-1	-1	-1	-1	-1	-1	-1	-1	-1	-1	-1	-1	120.787	122.162	122.338	113.438	111.838	117.175	130.637	114.987	120.55	122.2	107.388	112.125	110.438	118.925	108.812	126.013	132.9	129.625	132.062
101	-1	-1	-1	-1	-1	-1	-1	-1	-1	-1	-1	-1	-1	-1	-1	-1	-1	-1	-1	-1	-1	-1	-1	-1	-1	-1	-1	-1	-1	121.812	107.675	127.025	122.175	122.963	121.425	119.025	119.338	123.688	110.625	117.362	116.2	116.287	122.95	120.2	132.675	118.875	131.25	135.637	116.475
102	-1	-1	-1	-1	-1	-1	-1	-1	-1	-1	-1	-1	-1	-1	-1	-1	-1	-1	-1	-1	-1	-1	-1	-1	-1	-1	-1	121.938	113.938	127.05	116.612	118.138	115.975	121.85	118.975	121.787	115.225	126.862	112.425	121.225	122.062	126.312	130.912	127.513	131.45	131.012	124.5	110.487	122.862
103	-1	-1	-1	-1	-1	-1	-1	-1	-1	-1	-1	-1	-1	-1	-1	-1	-1	-1	-1	-1	-1	-1	-1	-1	-1	-1	-1	119.888	124.55	120.287	124.312	111.2	127.4	125.575	111.088	123.713	115.888	115.688	128.238	124.112	123.35	132.9	118.188	127.65	134.113	107.562	110.513	137.225	160.287
104	-1	-1	-1	-1	-1	-1	-1	-1	-1	-1	-1	-1	-1	-1	-1	-1	-1	-1	-1	-1	-1	-1	-1	-1	-1	-1	-1	119.763	120.188	116.675	121.35	129.65	130.363	129.338	118.375	121.275	119.037	111.737	112.162	131.325	128.262	127.013	129.675	95.825	98.8875	134.75	151.162	170.637	158.725
105	-1	-1	-1	-1	-1	-1	-1	-1	-1	-1	-1	-1	-1	-1	-1	-1	-1	-1	-1	-1	-1	-1	-1	-1	-1	-1	-1	117.987	114.862	113.312	116.125	116.812	118.5	126.312	119.138	124.938	110.888	120.325	128.975	125.487	133.287	120.825	101.362	126.25	141.15	164.863	162.812	156.575	155.775
106	-1	-1	-1	-1	-1	-1	-1	-1	-1	-1	-1	-1	-1	-1	-1	-1	-1	-1	-1	-1	-1	-1	-1	-1	-1	-1	-1	112.862	125.7	120.612	113.95	125.763	114.85	117.275	116.025	110.812	129.075	130.238	128.05	121.525	109.287	122.5	145.963	155.225	153.463	151.688	150.3	152.475	154.075
107	-1	-1	-1	-1	-1	-1	-1	-1	-1	-1	-1	-1	-1	-1	-1	-1	-1	-1	-1	-1	-1	-1	-1	-1	-1	-1	-1	113.688	115.763	120.112	111.525	123.075	125.1	112.737	126.588	115.963	120.55	128.262	126.85	87.975	139.1	150.25	175.325	144.262	148.15	162.75	144.637	142.275	162.775
108	-1	-1	-1	-1	-1	-1	-1	-1	-1	-1	-1	-1	-1	-1	-1	-1	-1	-1	-1	-1	-1	-1	-1	-1	-1	-1	-1	122.237	113.088	125.938	116.737	118.612	122.425	125.45	125.537	122.062	125.25	143.95	70.85	151.713	163.613	168.188	148.588	151.262	142.963	159.225	146.2	150.113	143.963
109	-1	-1	-1	-1	-1	-1	-1	-1	-1	-1	-1	-1	-1	-1	-1	-1	-1	-1	-1	-1	-1	-1	-1	-1	-1	-1	-1	127.138	116.438	114.175	126.05	117.825	125.975	116.938	119.287	116.088	130.438	110.062	106.938	165.713	165.012	146.775	144.262	145.387	148.775	153.812	147.213	157.05	142.65
110	-1	-1	-1	-1	-1	-1	-1	-1	-1	-1	-1	-1	-1	-1	-1	-1	-1	-1	-1	-1	-1	-1	-1	-1	-1	-1	-1	119.9	119.975	112.425	120.513	124.75	119.55	110.825	122.513	115.037	142.588	88.25	148.363	167.262	158.637	152.062	157.35	155	157.787	129.662	116.375	120.9	137.062
111	-1	-1	-1	-1	-1	-1	-1	-1	-1	-1	-1	-1	-1	-1	-1	-1	-1	-1	-1	-1	-1	-1	-1	-1	-1	-1	-1	120.713	119.763	109.225	127.075	119.55	115.513	108.425	115.588	118.5	155.95	71.475	163.575	159.475	153	147.05	155.562	149.162	140.562	124.075	124.2	115.638	120.975
112	-1	-1	-1	-1	-1	-1	-1	-1	-1	-1	-1	-1	-1	-1	-1	-1	-1	-1	-1	-1	-1	-1	-1	-1	-1	-1	-1	113.237	115.725	113	118.088	115.263	121.85	112.963	123	116.987	144.113	83.1125	176.6	152.25	157.975	157.55	144.338	149.3	122.425	124.888	119.225	127.338	119.062
113	-1	-1	-1	-1	-1	-1	-1	-1	-1	-1	-1	-1	-1	-1	-1	-1	-1	-1	-1	-1	-1	-1	-1	-1	-1	-1	-1	117.925	118.213	118.062	116.263	116.737	121.925	113.575	135.363	128.6	149.762	78.5	170.188	147.613	152.825	162.088	146.713	145.338	134.275	105.362	111.85	115.75	118.25
114	-1	-1	-1	-1	-1	-1	-1	-1	-1	-1	-1	-1	-1	-1	-1	-1	-1	-1	-1	-1	-1	-1	-1	-1	-1	-1	-1	119.35	116.8	109.138	122.263	119.325	124.8	111.237	127.075	117.225	149.262	74.8375	169.1	157.325	161.975	158.325	157.088	151.5	135.287	115.2	108.3	126.388	125.888
115	-1	-1	-1	-1	-1	-1	-1	-1	-1	-1	-1	-1	-1	-1	-1	-1	-1	-1	-1	-1	-1	-1	-1	-1	-1	-1	-1	121.55	125.9	120.025	123.838	114.037	113.537	116.6	114.475	124.7	138.9	85.6375	179.4	142.025	159.375	152.525	159.75	151.925	138.55	124.125	116.812	108.35	116.1
116	-1	-1	-1	-1	-1	-1	-1	-1	-1	-1	-1	-1	-1	-1	-1	-1	-1	-1	-1	-1	-1	-1	-1	-1	-1	-1	-1	113.513	117.6	110.812	126.088	132.312	121.737	121.25	116.963	127.65	149.675	96.4	175.863	146.113	147.938	146.262	152.025	158.887	154.725	128.3	134.075	125.987	125.475
117	-1	-1	-1	-1	-1	-1	-1	-1	-1	-1	-1	-1	-1	-1	-1	-1	-1	-1	-1	-1	-1	-1	-1	-1	-1	-1	-1	113.575	108.662	113.35	114.188	125.15	119	116.487	116.562	125.75	143.113	75.7875	171.175	148.25	157.537	148.463	145.5	155.85	153.113	148.625	147.4	138.463	143.8
118	-1	-1	-1	-1	-1	-1	-1	-1	-1	-1	-1	-1	-1	-1	-1	-1	-1	-1	-1	-1	-1	-1	-1	-1	-1	-1	-1	115.963	122.237	116.425	117.15	126.963	117.475	119.725	110.7	125.487	133.963	89.325	177.912	144.425	154.55	156.025	150.8	154.3	156.575	157.738	158.213	145.775	148.35
119	-1	-1	-1	-1	-1	-1	-1	-1	-1	-1	-1	-1	-1	-1	-1	-1	-1	-1	-1	-1	-1	-1	-1	-1	-1	-1	-1	128.762	115.388	119.812	130.325	118.088	112.838	123.688	120.412	132.287	146.637	85.1125	172.213	140.45	152.825	151.088	153.213	139.338	143.225	164.863	151.537	150.188	142.125
120	-1	-1	-1	-1	-1	-1	-1	-1	-1	-1	-1	-1	-1	-1	-1	-1	-1	-1	-1	-1	-1	-1	-1	-1	-1	-1	-1	126.862	111.312	124.65	120.75	119.575	112.275	116.088	121.162	123.338	149.062	91.8875	169.55	153.812	171.787	148.575	157.425	153.312	144.55	154.613	150.425	155.787	154.537
121	-1	-1	-1	-1	-1	-1	-1	-1	-1	-1	-1	-1	-1	-1	-1	-1	-1	-1	-1	-1	-1	-1	-1	-1	-1	-1	-1	116.338	117.662	122.688	118.425	120.838	112.388	119.175	121.75	124.875	142.6	94.4875	176.488	152.312	153.312	150.85	144.637	144.412	143.713	137.5	150.738	141.025	154.15
122	-1	-1	-1	-1	-1	-1	-1	-1	-1	-1	-1	-1	-1	-1	-1	-1	-1	-1	-1	-1	-1	-1	-1	-1	-1	-1	-1	116.662	113.65	115.162	112.138	116.088	121.812	124.725	112.987	130.213	134.287	91.0375	179.85	146.475	157.575	148.762	146.137	141.8	131.475	123.562	130.225	139.387	153.35
123	-1	-1	-1	-1	-1	-1	-1	-1	-1	-1	-1	-1	-1	-1	-1	-1	-1	-1	-1	-1	-1	-1	-1	-1	-1	-1	-1	121.8	120.213	119.85	116.975	120.188	134.25	125.775	112.925	124.037	131.125	88.3375	173.35	142.287	157.887	152.637	148.275	140.725	137.175	117.275	128.588	129.512	150.675
124	-1	-1	-1	-1	-1	-1	-1	-1	-1	-1	-1	-1	-1	-1	-1	-1	-1	-1	-1	-1	-1	-1	-1	-1	-1	-1	-1	121.075	123.787	121.725	123.862	123.575	123.425	115.625	117.4	117.925	149.613	99.5125	167.812	143.838	154.2	147.387	138.537	127.938	119.95	111.2	122.175	111.525	123.138
125	-1	-1	-1	-1	-1	-1	-1	-1	-1	-1	-1	-1	-1	-1	-1	-1	-1	-1	-1	-1	-1	-1	-1	-1	-1	-1	-1	105.075	122.625	129.488	118.638	123.175	126.4	115.763	124.075	125.388	143	96.1375	172.037	142.812	157.375	143.65	133.912	118.188	113.6	104.3	114.8	127	124.425
126	-1	-1	-1	-1	-1	-1	-1	-1	-1	-1	-1	-1	-1	-1	-1	-1	-1	-1	-1	-1	-1	-1	-1	-1	-1	-1	-1	123.575	121.875	123.713	129.363	119.8	117.125	110.525	114.7	128.338	142.838	93.85	176.325	147.775	155.775	139.137	139.025	116.438	106.987	116.162	119.888	119.475	123.037
127	-1	-1	-1	-1	-1	-1	-1	-1	-1	-1	-1	-1	-1	-1	-1	-1	-1	-1	-1	-1	-1	-1	-1	-1	-1	-1	-1	121.037	119.513	120.088	112.862	118.062	123.062	120.713	124.4	124.612	138.225	94.3875	173.15	149.525	145.188	138.613	140.775	133.037	122.925	132.925	128.95	121.588	128.075
128	-1	-1	-1	-1	-1	-1	-1	-1	-1	-1	-1	-1	-1	-1	-1	-1	-1	-1	-1	-1	-1	-1	-1	-1	-1	-1	-1	119.6	123.487	124.25	125.463	115.85	124.338	118.638	113.55	129.325	142.238	91.65	178.3	156.35	153.662	148.425	141.525	132.225	133.575	116.825	130.5	127.15	133.738
129	-1	-1	-1	-1	-1	-1	-1	-1	-1	-1	-1	-1	-1	-1	-1	-1	-1	-1	-1	-1	-1	-1	-1	-1	-1	-1	-1	124.188	114.325	125.787	106.062	124	128.875	120.213	113.625	128.238	131.912	91.675	172.45	140.662	162.3	148	149.65	142.037	141.037	132.6	139.225	139.925	161.562
130	-1	-1	-1	-1	-1	-1	-1	-1	-1	-1	-1	-1	-1	-1	-1	-1	-1	-1	-1	-1	-1	-1	-1	-1	-1	-1	-1	125.013	109.112	108.963	116.237	120.6	109.862	122.513	121.1	132.488	140.925	89.4	171.312	153.938	151.55	155.188	153.338	143.912	141.6	141.725	146.262	151.075	152.65
131	-1	-1	-1	-1	-1	-1	-1	-1	-1	-1	-1	-1	-1	-1	-1	-1	-1	-1	-1	-1	-1	-1	-1	-1	-1	-1	-1	103.275	120.725	109.838	120.987	121.425	118.075	116.713	110.65	126.263	139.787	98.75	180.775	146.688	156.887	156.613	145.175	158.025	163.35	150.762	156.475	159.137	155.85
132	-1	-1	-1	-1	-1	-1	-1	-1	-1	-1	-1	-1	-1	-1	-1	-1	-1	-1	-1	-1	-1	-1	-1	-1	-1	-1	-1	106.362	123.125	119.662	118.725	117.825	113.85	122.575	119.938	135.825	148.037	110.875	173.262	145.738	156.188	145.2	151.938	144.075	153.4	159.25	152.762	150.062	158.25
133	-1	-1	-1	-1	-1	-1	-1	-1	-1	-1	-1	-1	-1	-1	-1	-1	-1	-1	-1	-1	-1	-1	-1	-1	-1	-1	-1	118.925	117.975	127.95	113.388	120.487	114.213	124.025	108.213	138.662	133.6	97.925	161.562	152.725	146.838	153.25	147.312	148.65	138.75	155.512	150.213	156.975	161.012
134	-1	-1	-1	-1	-1	-1	-1	-1	-1	-1	-1	-1	-1	-1	-1	-1	-1	-1	-1	-1	-1	-1	-1	-1	-1	-1	-1	114.787	121.062	124.35	114.7	125.55	121.25	113.912	113.562	132.2	140.775	109.588	166.387	148.938	152.775	154.812	152.738	144.925	155.275	150.637	148.137	138.3	156.887
135	-1	-1	-1	-1	-1	-1	-1	-1	-1	-1	-1	-1	-1	-1	-1	-1	-1	-1	-1	-1	-1	-1	-1	-1	-1	-1	-1	113.713	117	119.175	109.7	117.4	113.763	115.987	107.5	134.512	141.5	102.625	177.175	153.838	143.35	149.887	146.488	146.2	139.338	136.387	140.562	147.225	151.613
136	-1	-1	-1	-1	-1	-1	-1	-1	-1	-1	-1	-1	-1	-1	-1	-1	-1	-1	-1	-1	-1	-1	-1	-1	-1	-1	-1	121.138	122.85	120.588	120.787	125.662	120.9	123.95	117.438	130.35	138.588	101.787	175.613	146.912	152.125	145.863	144.863	138.6	129.075	117.938	120.138	139.463	138.525
137	-1	-1	-1	-1	-1	-1	-1	-1	-1	-1	-1	-1	-1	-1	-1	-1	-1	-1	-1	-1	-1	-1	-1	-1	-1	-1	-1	117.125	117.338	120.737	118.287	112.688	121.862	124.475	114.7	142.9	125.475	109.375	182.35	150.363	147.588	155.338	136.988	115.775	110.812	111.725	115.225	116.575	133.05
138	-1	-1	-1	-1	-1	-1	-1	-1	-1	-1	-1	-1	-1	-1	-1	-1	-1	-1	-1	-1	-1	-1	-1	-1	-1	-1	-1	120.525	116.013	126.287	126.438	129.162	116.45	117.938	118.588	128.9	135.1	107.55	164.5	144.525	170.312	153.125	142.863	116.562	119.812	101.162	108.838	104.975	119.088
139	-1	-1	-1	-1	-1	-1	-1	-1	-1	-1	-1	-1	-1	-1	-1	-1	-1	-1	-1	-1	-1	-1	-1	-1	-1	-1	-1	113.513	113.9	119.612	123.875	117.375	115.025	129.675	114.162	137.312	131.738	100.675	164.875	143.113	161.1	150.125	137.125	112.25	116.263	106.075	108.987	117.338	123.588
140	-1	-1	-1	-1	-1	-1	-1	-1	-1	-1	-1	-1	-1	-1	-1	-1	-1	-1	-1	-1	-1	-1	-1	-1	-1	-1	-1	125.075	115.55	121.075	119.338	124.112	124.3	129.65	109.225	139.963	128.9	109.688	179.8	160.525	155.175	152.125	146.225	125.638	109.213	102.5	109.888	110.487	122.513
141	-1	-1	-1	-1	-1	-1	-1	-1	-1	-1	-1	-1	-1	-1	-1	-1	-1	-1	-1	-1	-1	-1	-1	-1	-1	-1	-1	116.35	111.438	123.85	116.875	119.987	115.725	125.225	108.7	139.012	117.95	117.65	160.912	147.262	162.225	156.387	149.725	114.088	117.225	112.8	111.463	118.05	139.975
142	-1	-1	-1	-1	-1	-1	-1	-1	-1	-1	-1	-1	-1	-1	-1	-1	-1	-1	-1	-1	-1	-1	-1	-1	-1	-1	-1	115.1	118.475	119.612	115.688	113.638	123.487	121.4	113.075	145.088	125.812	107.588	174.525	138.35	156.15	138.938	156.75	142.425	126.6	128.613	129.262	145.438	148.787
143	-1	-1	-1	-1	-1	-1	-1	-1	-1	-1	-1	-1	-1	-1	-1	-1	-1	-1	-1	-1	-1	-1	-1	-1	-1	-1	-1	111.425	124.862	114.112	120.862	117.312	116.362	121.7	111.6	134	120.25	107.425	175.963	147.162	151.725	158.125	151.062	139.5	131.475	141.113	137.15	149.838	142.75
144	-1	-1	-1	-1	-1	-1	-1	-1	-1	-1	-1	-1	-1	-1	-1	-1	-1	-1	-1	-1	-1	-1	-1	-1	-1	-1	-1	113.963	115.15	126.6	120.037	118.112	117.388	129.613	110.638	143.738	117.287	110.75	160.713	150.188	161.475	157.65	152.525	150.938	152.363	157.675	158.725	149.137	155.5
145	-1	-1	-1	-1	-1	-1	-1	-1	-1	-1	-1	-1	-1	-1	-1	-1	-1	-1	-1	-1	-1	-1	-1	-1	-1	-1	-1	111.388	112.838	116.175	113.438	111.088	120.263	112.963	106.787	143.387	119.138	109.9	177.938	152.425	158.988	150.9	143.125	157.3	141.15	146.9	149.438	145.688	146.863
146	-1	-1	-1	-1	-1	-1	-1	-1	-1	-1	-1	-1	-1	-1	-1	-1	-1	-1	-1	-1	-1	-1	-1	-1	-1	-1	-1	123.35	116.875	120.812	121.725	130.55	116.912	116.487	116.487	139.575	129.912	114.088	166.562	149.325	153.887	143.3	150.325	153.338	143.4	147.75	160.762	158.325	154.7
147	-1	-1	-1	-1	-1	-1	-1	-1	-1	-1	-1	-1	-1	-1	-1	-1	-1	-1	-1	-1	-1	-1	-1	-1	-1	-1	-1	119.925	120.65	122.825	119.412	119.2	123.75	121.775	109.912	143.562	120.188	122.912	178.4	149.825	152.825	142.562	150.175	146.6	157.025	152.875	150.35	148.762	157.375
148	-1	-1	-1	-1	-1	-1	-1	-1	-1	-1	-1	-1	-1	-1	-1	-1	-1	-1	-1	-1	-1	-1	-1	-1	-1	-1	-1	127.037	123.688	116.475	122.287	118.925	117.35	113.688	108.062	141.175	119.775	122.2	172.213	151.662	154.1	149.238	158.275	154.175	150.812	152.088	153.812	158.875	155.463
149	-1	-1	-1	-1	-1	-1	-1	-1	-1	-1	-1	-1	-1	-1	-1	-1	-1	-1	-1	-1	-1	-1	-1	-1	-1	-1	-1	123.812	120.612	119.513	123.237	117.4	116.612	128.375	121.537	141.037	116.225	114.787	153.65	147.938	144.85	160.2	153.1	145.988	149.7	148.625	139.387	164.363	154.6
150	-1	-1	-1	-1	-1	-1	-1	-1	-1	-1	-1	-1	-1	-1	-1	-1	-1	-1	-1	-1	-1	-1	-1	-1	-1	-1	-1	120.775	119.062	124.287	123.362	117.85	124.888	116.112	108.925	133.775	109.838	115.737	174	143.438	155.65	152.637	141.963	134.863	121.338	126.088	124.5	154.613	144.375
151	-1	-1	-1	-1	-1	-1	-1	-1	-1	-1	-1	-1	-1	-1	-1	-1	-1	-1	-1	-1	-1	-1	-1	-1	-1	-1	-1	119.938	114.525	124.938	117.263	116.375	119.525	113.6	106.362	140.1	106.325	124.138	167.438	153.512	148.675	155.887	133.275	117.237	104.213	112.525	110.525	111.975	133.088
152	-1	-1	-1	-1	-1	-1	-1	-1	-1	-1	-1	-1	-1	-1	-1	-1	-1	-1	-1	-1	-1	-1	-1	-1	-1	-1	-1	116.763	121.05	119.975	121.487	117.475	121.213	126.662	110.05	134.925	113.375	133.838	161.863	156.35	158.875	145.537	116.213	113.287	113.513	111.188	114.438	112.662	122.338
153	-1	-1	-1	-1	-1	-1	-1	-1	-1	-1	-1	-1	-1	-1	-1	-1	-1	-1	-1	-1	-1	-1	-1	-1	-1	-1	-1	126.263	123.225	112.213	120.525	127.675	123.7	133.412	116.15	140.213	119.763	145.213	169.25	151.7	145.262	128.525	111.112	112.287	104.25	103.2	106.75	121.662	127.625
154	-1	-1	-1	-1	-1	-1	-1	-1	-1	-1	-1	-1	-1	-1	-1	-1	-1	-1	-1	-1	-1	-1	-1	-1	-1	-1	-1	113.15	126.025	118.4	109.325	127.812	119.737	129.213	112.95	149.863	105.05	133.15	156.425	155.675	157.525	143.075	111.062	103.537	119.575	114	115.7	106.562	134.938
155	-1	-1	-1	-1	-1	-1	-1	-1	-1	-1	-1	-1	-1	-1	-1	-1	-1	-1	-1	-1	-1	-1	-1	-1	-1	-1	-1	115.562	121.625	114.463	134.412	110.287	107.013	118.037	115.612	149.2	106.9	132.325	158.05	146.425	149.175	143.938	123.412	117.438	105.188	106.662	124.55	120.8	136.762
156	-1	-1	-1	-1	-1	-1	-1	-1	-1	-1	-1	-1	-1	-1	-1	-1	-1	-1	-1	-1	-1	-1	-1	-1	-1	-1	-1	122.225	120.037	124.963	113.35	114.275	108.85	115.85	123.463	140.387	110.6	123.162	166.075	148.275	153.025	150.062	134.7	119.588	112.487	118.263	122.95	121.55	140.125
157	-1	-1	-1	-1	-1	-1	-1	-1	-1	-1	-1	-1	-1	-1	-1	-1	-1	-1	-1	-1	-1	-1	-1	-1	-1	-1	-1	112.088	118.525	109.25	122.888	120.875	119.075	128.438	117.875	139.562	110.575	139.287	157.125	144.463	143.863	157.525	154.863	123.688	117.487	128.613	134.912	136.512	144.575
158	-1	-1	-1	-1	-1	-1	-1	-1	-1	-1	-1	-1	-1	-1	-1	-1	-1	-1	-1	-1	-1	-1	-1	-1	-1	-1	-1	124.263	126.812	114.475	113.95	119.925	123.025	120.05	103.975	143.25	112.2	140.863	166.9	154.25	163.55	164.838	153.45	142.312	142.088	128.85	140.812	137.875	157.75
159	-1	-1	-1	-1	-1	-1	-1	-1	-1	-1	-1	-1	-1	-1	-1	-1	-1	-1	-1	-1	-1	-1	-1	-1	-1	-1	-1	111.95	126.9	120.888	127.3	123.812	115.088	127.05	111.225	150.35	92.6125	131.25	153.012	158.3	146.9	146.412	153.812	163.875	158.05	162.062	156.8	148.05	146.912
160	-1	-1	-1	-1	-1	-1	-1	-1	-1	-1	-1	-1	-1	-1	-1	-1	-1	-1	-1	-1	-1	-1	-1	-1	-1	-1	-1	115.625	114.487	119.237	118.275	120	118.562	122.513	114.95	146.012	105.088	136.637	153.838	151.475	143.875	144.613	152.775	153.425	156.562	158.3	151.675	162.387	159.738
161	-1	-1	-1	-1	-1	-1	-1	-1	-1	-1	-1	-1	-1	-1	-1	-1	-1	-1	-1	-1	-1	-1	-1	-1	-1	-1	-1	121.162	111.275	125.438	119.675	120.487	114.475	123.425	112.7	143.125	89.6875	145.9	163.425	165.262	155.325	153.5	162.762	153.6	152.912	157.65	158.412	154.575	160.262
162	-1	-1	-1	-1	-1	-1	-1	-1	-1	-1	-1	-1	-1	-1	-1	-1	-1	-1	-1	-1	-1	-1	-1	-1	-1	-1	-1	122.4	108.763	116.737	130.113	124.95	116.875	120.812	113.638	150.625	94.0875	141.9	161.912	154.238	153.463	147.162	152.363	160.037	149.812	148.463	154.363	145.963	149.175
163	-1	-1	-1	-1	-1	-1	-1	-1	-1	-1	-1	-1	-1	-1	-1	-1	-1	-1	-1	-1	-1	-1	-1	-1	-1	-1	-1	120.625	112.225	111.05	123.825	124.562	125.55	124.862	113.725	147.375	104.675	153.312	158.275	159.363	154.4	150.262	158.475	158.012	139.025	153.125	161.838	149.088	148.637
164	-1	-1	-1	-1	-1	-1	-1	-1	-1	-1	-1	-1	-1	-1	-1	-1	-1	-1	-1	-1	-1	-1	-1	-1	-1	-1	-1	115.975	121.662	117.388	115.9	121.112	128.688	121.2	118.725	154.5	91.425	158.175	160.75	150.637	154.375	158.463	155.725	142.037	128.287	124.85	132.95	141.275	147.275
165	-1	-1	-1	-1	-1	-1	-1	-1	-1	-1	-1	-1	-1	-1	-1	-1	-1	-1	-1	-1	-1	-1	-1	-1	-1	-1	-1	113.85	120.975	119.213	117.013	119.8	120.95	116.45	119.912	151.787	106.1	145	156.45	156.4	154.637	148.975	140.8	118.263	112.013	110.912	112.612	123.35	145.662
166	-1	-1	-1	-1	-1	-1	-1	-1	-1	-1	-1	-1	-1	-1	-1	-1	-1	-1	-1	-1	-1	-1	-1	-1	-1	-1	-1	125.6	121.95	115.188	124.688	119	115.688	130.588	121.362	147.812	95.6375	138.838	153	156.312	144.512	156.838	135.875	118.2	110.35	101.675	110.312	113.85	121.713
167	-1	-1	-1	-1	-1	-1	-1	-1	-1	-1	-1	-1	-1	-1	-1	-1	-1	-1	-1	-1	-1	-1	-1	-1	-1	-1	-1	129.75	118.338	113.65	112.975	119.45	122.875	118.562	121.45	152.2	89.6625	158.3	157.325	159.525	150.85	152.312	118.713	115.362	119.075	113.3	110.237	111.312	122.375
168	-1	-1	-1	-1	-1	-1	-1	-1	-1	-1	-1	-1	-1	-1	-1	-1	-1	-1	-1	-1	-1	-1	-1	-1	-1	-1	-1	108.7	114.338	124.325	119.075	118	119	117.138	130.412	152.175	90.6125	152.787	147.475	150.85	152.762	151.113	129.887	114.362	119.412	116.125	116.075	117.213	132.387
169	-1	-1	-1	-1	-1	-1	-1	-1	-1	-1	-1	-1	-1	-1	-1	-1	-1	-1	-1	-1	-1	-1	-1	-1	-1	-1	-1	111.975	127.638	118.875	113.375	114.3	119.525	125.025	122	151.037	78.2625	167.988	146.525	164.975	144.562	150.65	122.925	113.112	121.1	110.575	111.075	116.45	124.3
170	-1	-1	-1	-1	-1	-1	-1	-1	-1	-1	-1	-1	-1	-1	-1	-1	-1	-1	-1	-1	-1	-1	-1	-1	-1	-1	-1	127.513	121.838	121.287	120.463	112.075	120.763	120.75	114.7	146.725	96.5125	150.625	131.45	153.588	155.05	147.537	141.488	130.45	117.912	119.888	119.162	129.188	125.812
171	-1	-1	-1	-1	-1	-1	-1	-1	-1	-1	-1	-1	-1	-1	-1	-1	-1	-1	-1	-1	-1	-1	-1	-1	-1	-1	-1	113.475	120.287	104.088	120.312	112.025	134.25	115.025	123.612	141.15	95.8	164.5	154.725	156.425	158.988	157.4	138.15	142.35	125.438	131.213	135.713	139.825	140.887
172	-1	-1	-1	-1	-1	-1	-1	-1	-1	-1	-1	-1	-1	-1	-1	-1	-1	-1	-1	-1	-1	-1	-1	-1	-1	-1	-1	115.475	115.25	122.463	128.225	120.575	113.675	117.375	131.188	148.8	78.2625	159.488	146.387	154.887	152.738	156.238	154.2	154.5	158.15	142.65	151.85	146.713	150.325
173	-1	-1	-1	-1	-1	-1	-1	-1	-1	-1	-1	-1	-1	-1	-1	-1	-1	-1	-1	-1	-1	-1	-1	-1	-1	-1	-1	123.362	118.787	123.862	114.025	116.088	129.475	127.325	126.25	141.3	96.1	169.6	157.463	158.3	146.4	146.438	151.512	144.963	156.662	143.475	158.562	150.375	145.425
174	-1	-1	-1	-1	-1	-1	-1	-1	-1	-1	-1	-1	-1	-1	-1	-1	-1	-1	-1	-1	-1	-1	-1	-1	-1	-1	-1	121.638	113.675	114.162	119.188	120.537	130.213	115.888	122.812	151.787	89.125	152.225	149.5	151.988	138.262	166.9	154.762	155.988	157	158.762	156.275	150.262	161.488
175	-1	-1	-1	-1	-1	-1	-1	-1	-1	-1	-1	-1	-1	-1	-1	-1	-1	-1	-1	-1	-1	-1	-1	-1	-1	-1	-1	113.8	129.3	120.3	120.675	121.225	119.987	122.237	124.45	144.412	87.025	170.838	157.213	162.075	150.875	160.2	148.938	164.512	148.75	147.725	151.25	148.463	166.575
176	-1	-1	-1	-1	-1	-1	-1	-1	-1	-1	-1	-1	-1	-1	-1	-1	-1	-1	-1	-1	-1	-1	-1	-1	-1	-1	-1	120.825	114.55	123.875	114.938	124.2	115.312	120.362	120.513	149.025	93.0875	163.738	146.162	159.463	146.55	148.875	153.838	156.775	146.825	138.825	145.787	143.662	150.463
177	-1	-1	-1	-1	-1	-1	-1	-1	-1	-1	-1	-1	-1	-1	-1	-1	-1	-1	-1	-1	-1	-1	-1	-1	-1	-1	-1	125.525	120.2	112.812	127.862	127.787	126.45	114.5	125.088	144.338	80.3	161.613	158.787	153.1	162.9	149.3	156.95	129	134.787	133.125	123.263	131.775	151.45
178	-1	-1	-1	-1	-1	-1	-1	-1	-1	-1	-1	-1	-1	-1	-1	-1	-1	-1	-1	-1	-1	-1	-1	-1	-1	-1	-1	114.412	113.375	116.55	115.25	130.438	120.95	128.95	127.45	140.512	78.9625	162.463	162.4	146.725	152.512	154.95	145.062	124.188	110.025	114.85	113.112	111.987	148.588
179	-1	-1	-1	-1	-1	-1	-1	-1	-1	-1	-1	-1	-1	-1	-1	-1	-1	-1	-1	-1	-1	-1	-1	-1	-1	-1	-1	113.338	115.812	114.138	126.013	119.375	113.225	112.338	125.125	145.4	84.925	158.762	150.812	159.525	150.375	145.125	118.15	114	107.612	103.938	101.875	119.675	104.787
180	-1	-1	-1	-1	-1	-1	-1	-1	-1	-1	-1	-1	-1	-1	-1	-1	-1	-1	-1	-1	-1	-1	-1	-1	-1	-1	-1	131.425	109.963	118.162	117.112	116.013	128.425	123.912	117.737	144.488	97.125	173.238	154.762	167.2	141.25	145.787	111.612	107.912	116.188	121.65	104.188	121.912	113.625
181	-1	-1	-1	-1	-1	-1	-1	-1	-1	-1	-1	-1	-1	-1	-1	-1	-1	-1	-1	-1	-1	-1	-1	-1	-1	-1	-1	114.7	116.3	115.45	118.088	124.787	125.662	125.088	136.963	148.662	86.675	174.375	153.787	150.65	148.062	154.275	130.113	109.475	119.7	112.7	119.525	120.737	121.1
182	-1	-1	-1	-1	-1	-1	-1	-1	-1	-1	-1	-1	-1	-1	-1	-1	-1	-1	-1	-1	-1	-1	-1	-1	-1	-1	-1	116.7	107.75	115.1	115.45	119.15	111.537	110.963	116.15	154.125	94.6625	170.912	152.162	153.45	151.863	169.9	138.787	115.675	112.162	114.688	112.862	119.088	102.487
183	-1	-1	-1	-1	-1	-1	-1	-1	-1	-1	-1	-1	-1	-1	-1	-1	-1	-1	-1	-1	-1	-1	-1	-1	-1	-1	-1	115.25	114.175	130	119.537	108.938	125.575	113.312	127.4	151.338	84.425	164.287	154.2	156.887	146.075	150.713	142.25	131.4	101.175	115.875	118.162	116.213	124.3
184	-1	-1	-1	-1	-1	-1	-1	-1	-1	-1	-1	-1	-1	-1	-1	-1	-1	-1	-1	-1	-1	-1	-1	-1	-1	-1	-1	125.45	111.4	118.263	125.5	116.138	114.912	111.987	121.688	151.475	84.775	173.363	158.037	150.512	152.9	166.85	156.162	146.4	125.888	127.513	135.088	130.35	144.887
185	-1	-1	-1	-1	-1	-1	-1	-1	-1	-1	-1	-1	-1	-1	-1	-1	-1	-1	-1	-1	-1	-1	-1	-1	-1	-1	-1	120.162	112.638	122.9	118.325	119.75	130.85	123.412	126.713	142.488	82.7625	178.787	145.3	162.05	155.175	149.675	149.775	157.912	140.312	144.463	140.088	149.8	154.912
186	-1	-1	-1	-1	-1	-1	-1	-1	-1	-1	-1	-1	-1	-1	-1	-1	-1	-1	-1	-1	-1	-1	-1	-1	-1	-1	-1	116.7	115.112	123.475	119.025	112.162	115.45	108.95	129.475	145.863	94.4375	173.35	149.537	152.675	153	155.15	168.475	158.262	165.15	146.887	144.575	164.225	147.325
187	-1	-1	-1	-1	-1	-1	-1	-1	-1	-1	-1	-1	-1	-1	-1	-1	-1	-1	-1	-1	-1	-1	-1	-1	-1	-1	-1	122.013	122.838	117.138	117.025	119.463	122.275	108.638	128.625	141.925	95.875	180.2	146.787	160.625	151.425	156.9	148.35	147.412	160.113	154.912	159.3	162.9	149.875
188	-1	-1	-1	-1	-1	-1	-1	-1	-1	-1	-1	-1	-1	-1	-1	-1	-1	-1	-1	-1	-1	-1	-1	-1	-1	-1	-1	120.15	125.987	116.925	117.162	125.225	119.575	125.875	135.113	145.45	90.425	165.338	160.325	152.125	153.188	151.662	162.65	162.875	152.575	156.85	162.15	149.9	148.738
189	-1	-1	-1	-1	-1	-1	-1	-1	-1	-1	-1	-1	-1	-1	-1	-1	-1	-1	-1	-1	-1	-1	-1	-1	-1	-1	-1	114.475	121.487	126.338	116.45	115.1	118.15	118.55	136.088	142.363	94.225	174.863	140.887	150.775	159.7	149.963	155.375	148.588	154.425	147.5	146.65	140.175	138.438
190	-1	-1	-1	-1	-1	-1	-1	-1	-1	-1	-1	-1	-1	-1	-1	-1	-1	-1	-1	-1	-1	-1	-1	-1	-1	-1	-1	113.112	108.812	122.25	121.375	118.85	114.75	122.05	134.238	140.525	105.537	169.688	141.863	152.725	158.425	151.95	155.225	142.95	142.525	129.2	121.412	134.613	129.562
191	-1	-1	-1	-1	-1	-1	-1	-1	-1	-1	-1	-1	-1	-1	-1	-1	-1	-1	-1	-1	-1	-1	-1	-1	-1	-1	-1	116.625	130.75	114.525	113.338	114.175	130.287	122.9	124.7	139.088	93.4125	181.338	145.262	148.875	147.912	153.025	154.037	142.238	141.45	128.425	120.138	116.138	124.6
192	-1	-1	-1	-1	-1	-1	-1	-1	-1	-1	-1	-1	-1	-1	-1	-1	-1	-1	-1	-1	-1	-1	-1	-1	-1	-1	-1	116.312	120.15	113.388	112.6	112.188	111.75	117.037	139.125	137	88.4625	178.488	149.825	155.688	154.5	157.613	145.925	143.35	124.987	106.85	123.475	119.25	118.287
193	-1	-1	-1	-1	-1	-1	-1	-1	-1	-1	-1	-1	-1	-1	-1	-1	-1	-1	-1	-1	-1	-1	-1	-1	-1	-1	-1	123.287	119.237	119.888	123.388	116.975	123.787	102.125	137.9	130.113	86.925	169.1	126.3	147.162	154.35	160.887	148.95	140.575	112.463	119.438	107.312	124.45	116.775
194	-1	-1	-1	-1	-1	-1	-1	-1	-1	-1	-1	-1	-1	-1	-1	-1	-1	-1	-1	-1	-1	-1	-1	-1	-1	-1	-1	118.412	119.025	125.888	125.15	120.287	131.062	116.3	129.475	147.588	89.1	186.262	154.262	161.363	145.287	153.8	145.6	138.4	125.912	126.3	121.537	115.65	114.188
195	-1	-1	-1	-1	-1	-1	-1	-1	-1	-1	-1	-1	-1	-1	-1	-1	-1	-1	-1	-1	-1	-1	-1	-1	-1	-1	-1	109.213	116.275	122.375	105.662	128.312	130.125	115.412	131.412	133.713	92.3375	174.975	149.075	152.35	155.675	169.863	155.512	143.037	131.575	131.225	129.787	120.9	116.95
196	-1	-1	-1	-1	-1	-1	-1	-1	-1	-1	-1	-1	-1	-1	-1	-1	-1	-1	-1	-1	-1	-1	-1	-1	-1	-1	-1	118.763	133.025	121.612	120.775	119.975	124.95	115.575	128.25	136.838	86.2375	179.275	141.787	162.1	161.325	152.637	162.7	146.575	129.412	127.375	129.562	135.825	133.425
197	-1	-1	-1	-1	-1	-1	-1	-1	-1	-1	-1	-1	-1	-1	-1	-1	-1	-1	-1	-1	-1	-1	-1	-1	-1	-1	-1	123.812	119.275	127.312	110.475	108.287	130.162	112.537	136.688	142.113	86.075	180.912	132.025	164.463	149.438	149.562	154.275	161.238	143.875	149.85	138.575	148.062	139.338
198	-1	-1	-1	-1	-1	-1	-1	-1	-1	-1	-1	-1	-1	-1	-1	-1	-1	-1	-1	-1	-1	-1	-1	-1	-1	-1	-1	116.475	121.3	124.8	116.362	115.763	121.325	117.175	140.025	141.35	96.6375	186.637	140.213	151.025	144.662	153.125	156.887	153.912	146.825	138.25	152.088	158.5	149.675
199	-1	-1	-1	-1	-1	-1	-1	-1	-1	-1	-1	-1	-1	-1	-1	-1	-1	-1	-1	-1	-1	-1	-1	-1	-1	-1	-1	121.188	130.325	116.338	113.425	109.9	128.075	105.85	139.05	138.75	82.4375	171.1	154.275	168.137	150.387	149.988	152.037	147.425	142.338	156.1	148.387	161.275	162.387
200	-1	-1	-1	-1	-1	-1	-1	-1	-1	-1	-1	-1	-1	-1	-1	-1	-1	-1	-1	-1	-1	-1	-1	-1	-1	-1	-1	122.95	111.1	120.75	122.213	125.612	122.2	116.9	137.613	142.775	92.725	171.738	137.387	152.787	154.85	152.338	157.1	138.262	136.025	138.562	146.25	169.637	161.637
201	-1	-1	-1	-1	-1	-1	-1	-1	-1	-1	-1	-1	-1	-1	-1	-1	-1	-1	-1	-1	-1	-1	-1	-1	-1	-1	-1	112.125	121.4	120.425	113.875	131.125	125.213	110.85	138.662	138.2	90.1125	181.175	138.65	157.725	151.45	143.963	152.3	134.062	138.838	129.45	131.925	141.4	148.287
202	-1	-1	-1	-1	-1	-1	-1	-1	-1	-1	-1	-1	-1	-1	-1	-1	-1	-1	-1	-1	-1	-1	-1	-1	-1	-1	-1	113.862	124.55	116.1	107.525	112.05	127.075	111.412	143.85	127.862	89.225	172.475	164.6	161.975	162.588	128.387	128.525	130.675	122.975	131.825	131.2	139.512	155.412
203	-1	-1	-1	-1	-1	-1	-1	-1	-1	-1	-1	-1	-1	-1	-1	-1	-1	-1	-1	-1	-1	-1	-1	-1	-1	-1	-1	128.238	120.037	120.25	122.987	120.35	122.475	105.5	140.412	133.325	83.8375	181.688	146.15	154.05	153.213	130.662	117.737	115.75	114.95	118.325	121.162	136.475	147.488
204	-1	-1	-1	-1	-1	-1	-1	-1	-1	-1	-1	-1	-1	-1	-1	-1	-1	-1	-1	-1	-1	-1	-1	-1	-1	-1	-1	116.638	123.225	120.487	124.675	117.287	115.4	113.912	140.775	129.9	98.4125	193.075	157.2	157.137	143.55	126.95	113.4	101.675	105.775	113.912	105.15	126.162	145.45
205	-1	-1	-1	-1	-1	-1	-1	-1	-1	-1	-1	-1	-1	-1	-1	-1	-1	-1	-1	-1	-1	-1	-1	-1	-1	-1	-1	112.95	116.162	111.138	116.15	121.225	125.612	112.138	127.287	129.863	96.15	185.012	148	157.713	148.512	132.575	112.987	112.888	109.3	119.138	108.6	126.188	134.625
206	-1	-1	-1	-1	-1	-1	-1	-1	-1	-1	-1	-1	-1	-1	-1	-1	-1	-1	-1	-1	-1	-1	-1	-1	-1	-1	-1	122.225	125.213	115.862	126.638	117.188	127.525	111.225	134.363	135.762	109.85	177.738	141.637	182.55	133.312	121.6	123.912	110.638	115.987	124.025	124	132.887	140.863
207	-1	-1	-1	-1	-1	-1	-1	-1	-1	-1	-1	-1	-1	-1	-1	-1	-1	-1	-1	-1	-1	-1	-1	-1	-1	-1	-1	121.675	124.062	115.375	118.625	130.713	128.525	121.688	132.9	140.675	96.8625	178.812	148.175	169.238	148.988	143.625	128.775	109.237	112.438	113.963	129.562	133.338	152.475
208	-1	-1	-1	-1	-1	-1	-1	-1	-1	-1	-1	-1	-1	-1	-1	-1	-1	-1	-1	-1	-1	-1	-1	-1	-1	-1	-1	125.263	121.8	121.425	125.138	114.763	126.05	119.925	137.338	130.637	110.575	185.475	148.012	159.062	156.775	151.113	134.363	131.787	125.825	130.887	140.2	140.625	143.938
209	-1	-1	-1	-1	-1	-1	-1	-1	-1	-1	-1	-1	-1	-1	-1	-1	-1	-1	-1	-1	-1	-1	-1	-1	-1	-1	-1	126.5	118.362	114.037	129.312	120.55	124.225	117.287	154.025	125.438	90.4	179.688	130.213	148.488	140.713	147.45	148.262	151	130.6	147.787	150.8	161.625	147.412
210	-1	-1	-1	-1	-1	-1	-1	-1	-1	-1	-1	-1	-1	-1	-1	-1	-1	-1	-1	-1	-1	-1	-1	-1	-1	-1	-1	115.838	111.338	113.375	121.362	120.287	134.25	116.888	142.938	129.45	115.188	169.938	148.137	154.025	149.438	155.713	161.9	140.688	161.613	155.675	162.938	146.9	160.562
211	-1	-1	-1	-1	-1	-1	-1	-1	-1	-1	-1	-1	-1	-1	-1	-1	-1	-1	-1	-1	-1	-1	-1	-1	-1	-1	-1	116.45	116.138	120.062	115.85	107.325	126.662	110.612	148.762	128.95	98.925	192.812	155.213	173.3	156.375	161.363	155.525	159.938	152.963	154.275	153.463	156.062	156.3
212	-1	-1	-1	-1	-1	-1	-1	-1	-1	-1	-1	-1	-1	-1	-1	-1	-1	-1	-1	-1	-1	-1	-1	-1	-1	-1	-1	123.475	117.625	126.162	121.237	114.5	126.9	111.175	149.688	132.713	110.55	172.15	143.375	157.2	150.425	147.625	150.738	157.488	160.338	156.488	158.213	148.912	146
213	-1	-1	-1	-1	-1	-1	-1	-1	-1	-1	-1	-1	-1	-1	-1	-1	-1	-1	-1	-1	-1	-1	-1	-1	-1	-1	-1	120.713	121.925	113.713	123.925	114.35	127.55	113.6	147.425	129.075	107.737	178.825	150.312	166.512	148.875	154.325	151.088	150.575	152.9	147.838	162.938	156.988	163.588
214	-1	-1	-1	-1	-1	-1	-1	-1	-1	-1	-1	-1	-1	-1	-1	-1	-1	-1	-1	-1	-1	-1	-1	-1	-1	-1	-1	124.1	111.562	120.45	117.388	121.588	133.113	114.7	138.062	127.312	102.463	185.012	141.387	160.537	150.512	154.575	156.438	155.525	137.062	139.4	144.062	156.262	146.7
215	-1	-1	-1	-1	-1	-1	-1	-1	-1	-1	-1	-1	-1	-1	-1	-1	-1	-1	-1	-1	-1	-1	-1	-1	-1	-1	-1	109.35	119.013	113.325	112.812	119.463	118.25	114.112	141.338	142.8	104.675	187.125	140.787	171.287	146.8	140.613	124.763	121.55	121.812	132.238	133.113	152.975	153.925
216	-1	-1	-1	-1	-1	-1	-1	-1	-1	-1	-1	-1	-1	-1	-1	-1	-1	-1	-1	-1	-1	-1	-1	-1	-1	-1	-1	110.938	123.237	118.575	115.8	121.912	120.537	119.5	137.75	122.312	109.05	170.012	147.3	159.488	146.375	137.075	121.062	114.425	125.737	131.175	128.3	140.188	140.812
217	-1	-1	-1	-1	-1	-1	-1	-1	-1	-1	-1	-1	-1	-1	-1	-1	-1	-1	-1	-1	-1	-1	-1	-1	-1	-1	-1	118.675	116.2	122.825	117.537	122.9	124.825	119	136.875	127.875	115.825	173.3	140.425	156.6	127.45	120.125	114.463	110.7	114.875	125.65	140.325	132.05	139.725
218	-1	-1	-1	-1	-1	-1	-1	-1	-1	-1	-1	-1	-1	-1	-1	-1	-1	-1	-1	-1	-1	-1	-1	-1	-1	-1	-1	113.475	128.463	117.775	114.525	131.838	118.388	113.65	137.4	114.487	122.6	177.262	138.588	160.412	146.3	128.45	116.213	122.325	100	124.987	123.287	138.625	143.488
219	-1	-1	-1	-1	-1	-1	-1	-1	-1	-1	-1	-1	-1	-1	-1	-1	-1	-1	-1	-1	-1	-1	-1	-1	-1	-1	-1	124.612	109.85	109.838	119.275	116.513	118.35	117.375	150.2	121.838	108.513	185.975	151.688	146.938	151.887	131.088	121.388	119.45	110.05	114.287	128.537	138.675	146.9
220	-1	-1	-1	-1	-1	-1	-1	-1	-1	-1	-1	-1	-1	-1	-1	-1	-1	-1	-1	-1	-1	-1	-1	-1	-1	-1	-1	113.5	126.775	115.35	118.412	125.975	116.537	111.7	146.875	120.188	111.138	171.425	155.15	157.575	154.588	127.112	122.875	125.15	114.575	133.662	134.5	147.537	151.812
221	-1	-1	-1	-1	-1	-1	-1	-1	-1	-1	-1	-1	-1	-1	-1	-1	-1	-1	-1	-1	-1	-1	-1	-1	-1	-1	-1	131.15	123.85	130.275	117.575	119.263	125.862	112.575	139.275	131.062	103.575	168.512	150.075	156.15	149.025	135.662	143.475	137.488	138.963	140.262	145.938	150.113	160.875
222	-1	-1	-1	-1	-1	-1	-1	-1	-1	-1	-1	-1	-1	-1	-1	-1	-1	-1	-1	-1	-1	-1	-1	-1	-1	-1	-1	118.438	110.713	126.287	123.725	118.775	122.3	117.662	142.213	111.875	120.075	190.637	155.85	155.1	157.325	155.125	145.475	139.4	158.575	144.037	152.15	144.713	155.075
223	-1	-1	-1	-1	-1	-1	-1	-1	-1	-1	-1	-1	-1	-1	-1	-1	-1	-1	-1	-1	-1	-1	-1	-1	-1	-1	-1	112.7	119.15	119.013	117.862	122.525	122.075	116.125	147.137	130.125	113.312	177.762	156.188	164.35	151.65	149.412	142.7	146.062	138.15	147.8	159.012	153.625	151
224	-1	-1	-1	-1	-1	-1	-1	-1	-1	-1	-1	-1	-1	-1	-1	-1	-1	-1	-1	-1	-1	-1	-1	-1	-1	-1	-1	120.025	129.55	122.463	126.463	124.8	118.9	122.162	137.625	120.513	122.4	185.125	151.125	157.912	165.012	158.713	168.35	150.45	155.325	153.012	162.875	153.825	155.25
225	-1	-1	-1	-1	-1	-1	-1	-1	-1	-1	-1	-1	-1	-1	-1	-1	-1	-1	-1	-1	-1	-1	-1	-1	-1	-1	-1	115.875	123.088	114.775	131.963	113.6	125.062	124.55	129.65	118.162	122.037	178.162	157.588	152.213	158.8	153.85	162.213	155.713	154.363	166.162	158.887	152.188	153.312
226	-1	-1	-1	-1	-1	-1	-1	-1	-1	-1	-1	-1	-1	-1	-1	-1	-1	-1	-1	-1	-1	-1	-1	-1	-1	-1	-1	124.188	121.5	119.062	117.987	123.3	116.612	121.912	154.238	108.1	117.888	167.5	156.412	162.113	153.125	163.713	148.238	141.175	154.363	146.55	140.5	151.463	154.1
227	-1	-1	-1	-1	-1	-1	-1	-1	-1	-1	-1	-1	-1	-1	-1	-1	-1	-1	-1	-1	-1	-1	-1	-1	-1	-1	-1	107.037	124.075	125.838	114.6	125.3	109.05	113.888	157.287	114.463	124.763	162.025	155.25	156.713	145.725	149.713	142.075	135.312	134.588	132.125	140.463	143.613	156.75
228	-1	-1	-1	-1	-1	-1	-1	-1	-1	-1	-1	-1	-1	-1	-1	-1	-1	-1	-1	-1	-1	-1	-1	-1	-1	-1	-1	121.787	127.912	119.513	113.737	111.775	124.85	110.487	145.412	106.725	117.812	169.675	159.762	159.425	145.25	137.75	121.912	119.8	124.45	124.525	136.675	147.838	153.825
229	-1	-1	-1	-1	-1	-1	-1	-1	-1	-1	-1	-1	-1	-1	-1	-1	-1	-1	-1	-1	-1	-1	-1	-1	-1	-1	-1	130.588	112.6	115.888	123.362	122.362	122.375	119.575	140.588	103.5	124.088	167.912	150.375	158.95	126.112	119.112	115.175	129.213	115.737	117.2	128.713	141.787	141.088
230	-1	-1	-1	-1	-1	-1	-1	-1	-1	-1	-1	-1	-1	-1	-1	-1	-1	-1	-1	-1	-1	-1	-1	-1	-1	-1	-1	129.088	129.7	127.15	114.412	121.225	120.675	128.075	144.088	118.338	131.262	171.588	149.125	160.812	133.688	125.475	105.675	105.975	112.412	118.362	126.588	130.412	148.65
231	-1	-1	-1	-1	-1	-1	-1	-1	-1	-1	-1	-1	-1	-1	-1	-1	-1	-1	-1	-1	-1	-1	-1	-1	-1	-1	-1	114.987	117.85	124.537	114.612	117.525	124.312	123.412	141.55	101.45	128.025	166.35	156.363	151.512	130.113	111.188	94.8	116.025	118.35	102.875	113.963	142.425	151.575
232	-1	-1	-1	-1	-1	-1	-1	-1	-1	-1	-1	-1	-1	-1	-1	-1	-1	-1	-1	-1	-1	-1	-1	-1	-1	-1	-1	115	117.862	117.45	116.912	129.375	123.838	127.15	142.8	112.338	122.912	165.162	146.775	168.463	133.375	121.412	103.875	118.75	107.2	119.175	137.775	129.375	141.562
233	-1	-1	-1	-1	-1	-1	-1	-1	-1	-1	-1	-1	-1	-1	-1	-1	-1	-1	-1	-1	-1	-1	-1	-1	-1	-1	-1	122.825	119.688	111.188	115.125	118	122.763	124.325	136.412	104.862	120.938	176.35	143.925	145.075	144.188	132.438	122.388	112	136.95	119.713	139.262	150.225	149.738
234	-1	-1	-1	-1	-1	-1	-1	-1	-1	-1	-1	-1	-1	-1	-1	-1	-1	-1	-1	-1	-1	-1	-1	-1	-1	-1	-1	119.388	120.025	120.188	114.763	116.35	126.175	123.45	146.75	108.537	141.975	168.85	152.45	157.863	130.95	153.55	143.062	124.325	131.625	144.062	155.35	158.575	160.125
235	-1	-1	-1	-1	-1	-1	-1	-1	-1	-1	-1	-1	-1	-1	-1	-1	-1	-1	-1	-1	-1	-1	-1	-1	-1	-1	-1	116.8	118.662	112.362	108.175	125.987	118.662	133.075	140.738	106.213	130.375	160.963	154.5	157.512	151.6	151.3	150.938	151.375	150.662	152.5	148.463	143.762	158
236	-1	-1	-1	-1	-1	-1	-1	-1	-1	-1	-1	-1	-1	-1	-1	-1	-1	-1	-1	-1	-1	-1	-1	-1	-1	-1	-1	117.263	109.475	127.237	120.763	112.338	117.662	127.737	147.775	96.5	120.287	169.912	141	161.387	149.988	160.588	160.55	151.55	143.35	158.387	160.188	146.25	143.938
237	-1	-1	-1	-1	-1	-1	-1	-1	-1	-1	-1	-1	-1	-1	-1	-1	-1	-1	-1	-1	-1	-1	-1	-1	-1	-1	-1	115.912	112.075	115.975	121.45	118.562	112.338	125.188	134.5	99.2875	131.9	171.188	147.875	156.775	151.863	162.363	159	160.562	155.338	153.525	167.125	157.675	151.025
238	-1	-1	-1	-1	-1	-1	-1	-1	-1	-1	-1	-1	-1	-1	-1	-1	-1	-1	-1	-1	-1	-1	-1	-1	-1	-1	-1	114.575	120.95	120.013	126.388	113.388	125.375	134.35	149.762	101.625	143.65	163.012	155.7	151.95	146.963	164.55	144.988	153.037	157.262	161.287	151.438	146.3	151.125
239	-1	-1	-1	-1	-1	-1	-1	-1	-1	-1	-1	-1	-1	-1	-1	-1	-1	-1	-1	-1	-1	-1	-1	-1	-1	-1	-1	134.137	107.688	118.35	126.938	125.925	118.213	127.312	142.025	97.775	148.625	144.25	157.238	147.175	151.363	153	161.137	151.412	143.238	154.287	151.787	155.7	149.5
240	-1	-1	-1	-1	-1	-1	-1	-1	-1	-1	-1	-1	-1	-1	-1	-1	-1	-1	-1	-1	-1	-1	-1	-1	-1	-1	-1	118.175	116.725	116.338	123.112	121.487	108.2	123.862	133.312	106.85	144.35	168.562	152.113	158.762	151.675	151.4	137.062	123.537	126.112	137.363	148.025	152.287	152.15
241	-1	-1	-1	-1	-1	-1	-1	-1	-1	-1	-1	-1	-1	-1	-1	-1	-1	-1	-1	-1	-1	-1	-1	-1	-1	-1	-1	118.138	109.75	104.812	120.987	115.737	119.275	124.812	142.15	101	141.213	175.338	153.662	153.562	151.75	129.275	128.65	115.088	117.725	121.338	139.875	148.375	156.838
242	-1	-1	-1	-1	-1	-1	-1	-1	-1	-1	-1	-1	-1	-1	-1	-1	-1	-1	-1	-1	-1	-1	-1	-1	-1	-1	-1	122.4	111.088	116.112	123.125	119.175	123.6	126.562	140.613	102.925	152.588	164.738	143.225	153.45	144.662	128.412	117.737	112.662	103.862	123.713	126.237	135.713	145.838
243	-1	-1	-1	-1	-1	-1	-1	-1	-1	-1	-1	-1	-1	-1	-1	-1	-1	-1	-1	-1	-1	-1	-1	-1	-1	-1	-1	116.75	121.312	120.912	117.4	121.812	112.325	134.075	135.875	94.1375	140.512	158.387	160.738	143.3	143.2	117.188	117.537	109.625	106.525	115.25	124.675	130.525	157.738
244	-1	-1	-1	-1	-1	-1	-1	-1	-1	-1	-1	-1	-1	-1	-1	-1	-1	-1	-1	-1	-1	-1	-1	-1	-1	-1	-1	113.875	118.4	120.75	111.938	119.75	110.938	128.363	149.475	111.2	148.037	160.338	153.625	153.838	139.387	120.487	106.737	116.775	104.375	126.625	116.088	129.35	148.213
245	-1	-1	-1	-1	-1	-1	-1	-1	-1	-1	-1	-1	-1	-1	-1	-1	-1	-1	-1	-1	-1	-1	-1	-1	-1	-1	-1	113	118.1	120.05	120.138	116.612	119.562	134.05	144.238	97.3125	150.688	165.025	152.2	156.95	145.863	112.838	119.612	118.25	105.8	124.312	109.525	140.537	144.537
246	-1	-1	-1	-1	-1	-1	-1	-1	-1	-1	-1	-1	-1	-1	-1	-1	-1	-1	-1	-1	-1	-1	-1	-1	-1	-1	-1	127.662	128.7	121.125	123.787	116.338	116.375	135.525	143.463	94.4	163.55	165.625	157.85	157.088	143.45	125.938	105.725	115.45	110.312	117.875	108.35	124.075	152.225
247	-1	-1	-1	-1	-1	-1	-1	-1	-1	-1	-1	-1	-1	-1	-1	-1	-1	-1	-1	-1	-1	-1	-1	-1	-1	-1	-1	133.575	120.713	116.7	125.325	120.438	111.075	130.912	139.2	101.263	145.4	163.812	162.238	148.925	155.213	140.2	123.588	127.525	127.162	119.138	124.287	148.463	147.637
248	-1	-1	-1	-1	-1	-1	-1	-1	-1	-1	-1	-1	-1	-1	-1	-1	-1	-1	-1	-1	-1	-1	-1	-1	-1	-1	-1	111.838	117.075	112.812	117.838	115.588	115.25	131.925	138.113	95.4625	164.2	152.75	156.912	153.488	162.262	139.637	136.625	141.113	128.812	135.188	152.775	153.387	159.875
249	-1	-1	-1	-1	-1	-1	-1	-1	-1	-1	-1	-1	-1	-1	-1	-1	-1	-1	-1	-1	-1	-1	-1	-1	-1	-1	-1	118.6	123.688	120.575	116.787	119.075	119.275	141.85	143.887	101.075	154.863	159.125	157.387	163.475	151.925	151.125	159.812	144.9	164.812	153.287	149.325	156.838	153.512
250	-1	-1	-1	-1	-1	-1	-1	-1	-1	-1	-1	-1	-1	-1	-1	-1	-1	-1	-1	-1	-1	-1	-1	-1	-1	-1	-1	123.425	114.3	117.675	123.275	122.375	102.825	130.488	141.887	97.9375	158.55	166.938	157.912	146.5	157.688	166.25	141.65	162.613	157.35	136.238	164.613	150.137	151.275
251	-1	-1	-1	-1	-1	-1	-1	-1	-1	-1	-1	-1	-1	-1	-1	-1	-1	-1	-1	-1	-1	-1	-1	-1	-1	-1	-1	118.5	116.275	126.688	118.925	116.938	107.112	130.225	143.4	99.1	161.3	159.162	148.762	164.162	157.088	161.3	151.812	156.312	158.925	139.238	163.525	150.275	147.662
252	-1	-1	-1	-1	-1	-1	-1	-1	-1	-1	-1	-1	-1	-1	-1	-1	-1	-1	-1	-1	-1	-1	-1	-1	-1	-1	-1	121.675	126.737	127.037	111.225	122.9	112.6	138.575	146.912	94.525	162.588	166.25	150.238	159.062	165.738	149	149.275	146.387	145.037	141.463	143.988	141.35	165.262
253	-1	-1	-1	-1	-1	-1	-1	-1	-1	-1	-1	-1	-1	-1	-1	-1	-1	-1	-1	-1	-1	-1	-1	-1	-1	-1	-1	117.888	116.537	110.987	123.787	119.138	111.525	133.6	142.312	93.2125	159.35	154.825	148.113	160.012	167.562	158.738	139.775	139.3	149.762	144.812	145.95	143.4	156.125
254	-1	-1	-1	-1	-1	-1	-1	-1	-1	-1	-1	-1	-1	-1	-1	-1	-1	-1	-1	-1	-1	-1	-1	-1	-1	-1	-1	118.338	114.025	121.388	119.388	120.375	110.8	140.137	138.162	107.375	157.85	141.688	159.312	144.662	143.262	155.425	144.425	138	127.463	145.562	135.537	130.412	132.9
255	-1	-1	-1	-1	-1	-1	-1	-1	-1	-1	-1	-1	-1	-1	-1	-1	-1	-1	-1	-1	-1	-1	-1	-1	-1	-1	-1	129.088	116.1	117.85	119.125	110.463	117.475	130.887	148.713	96.725	158.312	146.725	157.825	157.55	171.1	145.875	141.338	137.762	109.612	121.6	115.763	122.075	124.35
256	-1	-1	-1	-1	-1	-1	-1	-1	-1	-1	-1	-1	-1	-1	-1	-1	-1	-1	-1	-1	-1	-1	-1	-1	-1	-1	-1	119.775	119.862	118.713	122.112	113.775	114.588	128.325	148.425	104.237	159.975	153.4	154.35	153.45	148.062	146.75	130.85	111.85	112.95	110.037	112.737	121.875	125.5
257	-1	-1	-1	-1	-1	-1	-1	-1	-1	-1	-1	-1	-1	-1	-1	-1	-1	-1	-1	-1	-1	-1	-1	-1	-1	-1	-1	120.562	126.2	127.8	130.838	115.275	114.725	130.6	145.562	98.3375	159.2	162.488	153.95	152.488	142.988	150.175	143.213	117.987	118.525	109.263	113.638	101.912	113.237
258	-1	-1	-1	-1	-1	-1	-1	-1	-1	-1	-1	-1	-1	-1	-1	-1	-1	-1	-1	-1	-1	-1	-1	-1	-1	-1	-1	118.588	121.225	124.9	110.213	122.737	119.938	116.95	145.175	105.15	144.088	158.95	148.838	162.162	153.887	144.588	132.963	124.225	120.575	119.513	123.162	115.875	113.5
259	-1	-1	-1	-1	-1	-1	-1	-1	-1	-1	-1	-1	-1	-1	-1	-1	-1	-1	-1	-1	-1	-1	-1	-1	-1	-1	-1	110.925	117.3	114.325	118.675	114.2	115.125	130.037	145.963	125.737	124.088	170.238	151.3	170.312	161.113	154.65	140.65	122.013	110.025	123.612	107.15	128.25	117.95
260	-1	-1	-1	-1	-1	-1	-1	-1	-1	-1	-1	-1	-1	-1	-1	-1	-1	-1	-1	-1	-1	-1	-1	-1	-1	-1	-1	127.5	114.575	120.075	120.3	125.638	117.45	120.812	128.113	130.062	127.963	147.575	140.338	161.75	152.675	134.762	154.925	138.512	126.575	107.912	128.2	132.65	141.463
261	-1	-1	-1	-1	-1	-1	-1	-1	-1	-1	-1	-1	-1	-1	-1	-1	-1	-1	-1	-1	-1	-1	-1	-1	-1	-1	-1	121.588	113.125	122.05	124.425	113.7	131.15	114.35	127.088	141.725	129.438	127.425	151.075	141.338	166.537	170.037	153.725	142.225	149.137	136.363	140.662	153.3	145.675
262	-1	-1	-1	-1	-1	-1	-1	-1	-1	-1	-1	-1	-1	-1	-1	-1	-1	-1	-1	-1	-1	-1	-1	-1	-1	-1	-1	122.763	122.075	124.162	114.4	116.5	121.15	120.525	124.862	138.8	131.25	142.425	125.3	163.625	158.113	145.075	158.688	153.188	136.688	157.738	154.725	147.338	146.025
263	-1	-1	-1	-1	-1	-1	-1	-1	-1	-1	-1	-1	-1	-1	-1	-1	-1	-1	-1	-1	-1	-1	-1	-1	-1	-1	-1	121.188	118.025	125.775	111.3	123.612	125.162	115.7	121.463	129.875	138.037	128.85	128.35	138.137	143.887	159.075	140.5	155.387	154.512	158.912	147	151.025	158.275
264	-1	-1	-1	-1	-1	-1	-1	-1	-1	-1	-1	-1	-1	-1	-1	-1	-1	-1	-1	-1	-1	-1	-1	-1	-1	-1	-1	115.763	116.7	125.088	118.362	115.5	118.812	117.487	113.037	119.312	130.562	120.263	117.15	132.387	132.137	122.412	158.45	145.738	141.488	170.875	146.137	150	157.738
265	-1	-1	-1	-1	-1	-1	-1	-1	-1	-1	-1	-1	-1	-1	-1	-1	-1	-1	-1	-1	-1	-1	-1	-1	-1	-1	-1	128.312	113.825	109.888	122.938	111.625	112.088	111.45	128.5	113.475	118	130.875	130.162	127.213	116.188	144.425	144.088	139.312	159.2	141.012	127.875	161.4	155.537
266	-1	-1	-1	-1	-1	-1	-1	-1	-1	-1	-1	-1	-1	-1	-1	-1	-1	-1	-1	-1	-1	-1	-1	-1	-1	-1	-1	122.688	114.95	109.4	114.888	123.162	114.35	117.062	120.625	117.7	103.05	132.412	128.875	138.875	131.65	127.188	117.963	134.35	136.7	156.525	155.05	125.787	161.025
267	-1	-1	-1	-1	-1	-1	-1	-1	-1	-1	-1	-1	-1	-1	-1	-1	-1	-1	-1	-1	-1	-1	-1	-1	-1	-1	-1	120.338	119.537	124.763	120.713	118.138	116.475	111.175	119.05	117.85	113.425	117.15	109.138	123.688	133.688	132.675	132.062	121.6	132.412	139.775	125.575	161.588	146.238
268	-1	-1	-1	-1	-1	-1	-1	-1	-1	-1	-1	-1	-1	-1	-1	-1	-1	-1	-1	-1	-1	-1	-1	-1	-1	-1	-1	120.45	112.125	121.263	115.075	116.475	122.5	110.125	114.75	114.688	113.287	117.575	125.825	128.15	121.237	133.312	129.537	132.425	127.9	132.625	124.7	132.637	136.738
269	-1	-1	-1	-1	-1	-1	-1	-1	-1	-1	-1	-1	-1	-1	-1	-1	-1	-1	-1	-1	-1	-1	-1	-1	-1	-1	-1	112.2	117.675	118.537	115.775	113.65	116.375	118.938	122.963	121.225	114.812	115.35	121.65	125.412	119.225	129.9	111.312	131.975	134.537	130.762	128.162	132.6	133.55
270	-1	-1	-1	-1	-1	-1	-1	-1	-1	-1	-1	-1	-1	-1	-1	-1	-1	-1	-1	-1	-1	-1	-1	-1	-1	-1	-1	115.338	120.013	127	115.7	117.85	116.8	120.237	120.862	118.575	116.7	118.562	120.275	119.075	112.6	117.088	124.075	126.188	121.237	134	125.188	119.15	128.688
271	-1	-1	-1	-1	-1	-1	-1	-1	-1	-1	-1	-1	-1	-1	-1	-1	-1	-1	-1	-1	-1	-1	-1	-1	-1	-1	-1	-1	-1	128.012	106.463	109.55	110.912	117.05	119.7	114.312	116.812	116.95	119.638	119.875	126.362	123.325	124.2	134.787	110.625	125.513	126.112	133.9	134.525
272	-1	-1	-1	-1	-1	-1	-1	-1	-1	-1	-1	-1	-1	-1	-1	-1	-1	-1	-1	-1	-1	-1	-1	-1	-1	-1	-1	-1	-1	-1	122.062	125.388	119.85	113.9	119.025	113.875	116.263	125.425	117.812	126.412	130.512	126.388	117.2	123.65	122.65	112.812	126.7	115.875	136.25
273	-1	-1	-1	-1	-1	-1	-1	-1	-1	-1	-1	-1	-1	-1	-1	-1	-1	-1	-1	-1	-1	-1	-1	-1	-1	-1	-1	-1	-1	-1	-1	-1	115.725	118.562	123.787	112.775	122.912	118.487	118.9	113.088	122.112	124.513	115.912	121.662	117.388	120.088	118.575	128.875	117.562
274	-1	-1	-1	-1	-1	-1	-1	-1	-1	-1	-1	-1	-1	-1	-1	-1	-1	-1	-1	-1	-1	-1	-1	-1	-1	-1	-1	-1	-1	-1	-1	-1	-1	-1	118.5	111.662	128.088	116.05	125.15	119.5	115.013	119.537	124.588	128.375	119.862	117.1	115.987	125.475	117.375
275	-1	-1	-1	-1	-1	-1	-1	-1	-1	-1	-1	-1	-1	-1	-1	-1	-1	-1	-1	-1	-1	-1	-1	-1	-1	-1	-1	-1	-1	-1	-1	-1	-1	-1	-1	-1	117.513	116.763	114.475	114.838	116.463	116.412	118.138	126.987	121.662	126.938	121.75	115.175	128.863
276	-1	-1	-1	-1	-1	-1	-1	-1	-1	-1	-1	-1	-1	-1	-1	-1	-1	-1	-1	-1	-1	-1	-1	-1	-1	-1	-1	-1	-1	-1	-1	-1	-1	-1	-1	-1	-1	112.375	115.513	119.6	113.525	124.6	117.162	121.625	111.112	114.138	113.95	116.737	118.438
277	-1	-1	-1	-1	-1	-1	-1	-1	-1	-1	-1	-1	-1	-1	-1	-1	-1	-1	-1	-1	-1	-1	-1	-1	-1	-1	-1	-1	-1	-1	-1	-1	-1	-1	-1	-1	-1	-1	-1	128.787	118.175	117.4	126.05	122.35	110.125	125.188	112.25	118.35	124.013
278	-1	-1	-1	-1	-1	-1	-1	-1	-1	-1	-1	-1	-1	-1	-1	-1	-1	-1	-1	-1	-1	-1	-1	-1	-1	-1	-1	-1	-1	-1	-1	-1	-1	-1	-1	-1	-1	-1	-1	-1	-1	118.575	114.125	118.662	122	113.95	112.763	117.287	117.45
279	-1	-1	-1	-1	-1	-1	-1	-1	-1	-1	-1	-1	-1	-1	-1	-1	-1	-1	-1	-1	-1	-1	-1	-1	-1	-1	-1	-1	-1	-1	-1	-1	-1	-1	-1	-1	-1	-1	-1	-1	-1	-1	-1	117.175	127.987	126.138	126.425	116.763	121.1
280	-1	-1	-1	-1	-1	-1	-1	-1	-1	-1	-1	-1	-1	-1	-1	-1	-1	-1	-1	-1	-1	-1	-1	-1	-1	-1	-1	-1	-1	-1	-1	-1	-1	-1	-1	-1	-1	-1	-1	-1	-1	-1	-1	-1	112.237	121.362	119.138	113.325	120.963
281	-1	-1	-1	-1	-1	-1	-1	-1	-1	-1	-1	-1	-1	-1	-1	-1	-1	-1	-1	-1	-1	-1	-1	-1	-1	-1	-1	-1	-1	-1	-1	-1	-1	-1	-1	-1	-1	-1	-1	-1	-1	-1	-1	-1	-1	-1	127.875	127.275	112.237
282	-1	-1	-1	-1	-1	-1	-1	-1	-1	-1	-1	-1	-1	-1	-1	-1	-1	-1	-1	-1	-1	-1	-1	-1	-1	-1	-1	-1	-1	-1	-1	-1	-1	-1	-1	-1	-1	-1	-1	-1	-1	-1	-1	-1	-1	-1	-1	-1	120.175
283	-1	-1	-1	-1	-1	-1	-1	-1	-1	-1	-1	-1	-1	-1	-1	-1	-1	-1	-1	-1	-1	-1	-1	-1	-1	-1	-1	-1	-1	-1	-1	-1	-1	-1	-1	-1	-1	-1	-1	-1	-1	-1	-1	-1	-1	-1	-1	-1	-1
284	-1	-1	-1	-1	-1	-1	-1	-1	-1	-1	-1	-1	-1	-1	-1	-1	-1	-1	-1	-1	-1	-1	-1	-1	-1	-1	-1	-1	-1	-1	-1	-1	-1	-1	-1	-1	-1	-1	-1	-1	-1	-1	-1	-1	-1	-1	-1	-1	-1
285	-1	-1	-1	-1	-1	-1	-1	-1	-1	-1	-1	-1	-1	-1	-1	-1	-1	-1	-1	-1	-1	-1	-1	-1	-1	-1	-1	-1	-1	-1	-1	-1	-1	-1	-1	-1	-1	-1	-1	-1	-1	-1	-1	-1	-1	-1	-1	-1	-1
286	-1	-1	-1	-1	-1	-1	-1	-1	-1	-1	-1	-1	-1	-1	-1	-1	-1	-1	-1	-1	-1	-1	-1	-1	-1	-1	-1	-1	-1	-1	-1	-1	-1	-1	-1	-1	-1	-1	-1	-1	-1	-1	-1	-1	-1	-1	-1	-1	-1
287	-1	-1	-1	-1	-1	-1	-1	-1	-1	-1	-1	-1	-1	-1	-1	-1	-1	-1	-1	-1	-1	-1	-1	-1	-1	-1	-1	-1	-1	-1	-1	-1	-1	-1	-1	-1	-1	-1	-1	-1	-1	-1	-1	-1	-1	-1	-1	-1	-1
288	-1	-1	-1	-1	-1	-1	-1	-1	-1	-1	-1	-1	-1	-1	-1	-1	-1	-1	-1	-1	-1	-1	-1	-1	-1	-1	-1	-1	-1	-1	-1	-1	-1	-1	-1	-1	-1	-1	-1	-1	-1	-1	-1	-1	-1	-1	-1	-1	-1
289	-1	-1	-1	-1	-1	-1	-1	-1	-1	-1	-1	-1	-1	-1	-1	-1	-1	-1	-1	-1	-1	-1	-1	-1	-1	-1	-1	-1	-1	-1	-1	-1	-1	-1	-1	-1	-1	-1	-1	-1	-1	-1	-1	-1	-1	-1	-1	-1	-1
290	-1	-1	-1	-1	-1	-1	-1	-1	-1	-1	-1	-1	-1	-1	-1	-1	-1	-1	-1	-1	-1	-1	-1	-1	-1	-1	-1	-1	-1	-1	-1	-1	-1	-1	-1	-1	-1	-1	-1	-1	-1	-1	-1	-1	-1	-1	-1	-1	-1
291	-1	-1	-1	-1	-1	-1	-1	-1	-1	-1	-1	-1	-1	-1	-1	-1	-1	-1	-1	-1	-1	-1	-1	-1	-1	-1	-1	-1	-1	-1	-1	-1	-1	-1	-1	-1	-1	-1	-1	-1	-1	-1	-1	-1	-1	-1	-1	-1	-1
292	-1	-1	-1	-1	-1	-1	-1	-1	-1	-1	-1	-1	-1	-1	-1	-1	-1	-1	-1	-1	-1	-1	-1	-1	-1	-1	-1	-1	-1	-1	-1	-1	-1	-1	-1	-1	-1	-1	-1	-1	-1	-1	-1	-1	-1	-1	-1	-1	-1
293	-1	-1	-1	-1	-1	-1	-1	-1	-1	-1	-1	-1	-1	-1	-1	-1	-1	-1	-1	-1	-1	-1	-1	-1	-1	-1	-1	-1	-1	-1	-1	-1	-1	-1	-1	-1	-1	-1	-1	-1	-1	-1	-1	-1	-1	-1	-1	-1	-1
294	-1	-1	-1	-1	-1	-1	-1	-1	-1	-1	-1	-1	-1	-1	-1	-1	-1	-1	-1	-1	-1	-1	-1	-1	-1	-1	-1	-1	-1	-1	-1	-1	-1	-1	-1	-1	-1	-1	-1	-1	-1	-1	-1	-1	-1	-1	-1	-1	-1
295	-1	-1	-1	-1	-1	-1	-1	-1	-1	-1	-1	-1	-1	-1	-1	-1	-1	-1	-1	-1	-1	-1	-1	-1	-1	-1	-1	-1	-1	-1	-1	-1	-1	-1	-1	-1	-1	-1	-1	-1	-1	-1	-1	-1	-1	-1	-1	-1	-1
296	-1	-1	-1	-1	-1	-1	-1	-1	-1	-1	-1	-1	-1	-1	-1	-1	-1	-1	-1	-1	-1	-1	-1	-1	-1	-1	-1	-1	-1	-1	-1	-1	-1	-1	-1	-1	-1	-1	-1	-1	-1	-1	-1	-1	-1	-1	-1	-1	-1
297	-1	-1	-1	-1	-1	-1	-1	-1	-1	-1	-1	-1	-1	-1	-1	-1	-1	-1	-1	-1	-1	-1	-1	-1	-1	-1	-1	-1	-1	-1	-1	-1	-1	-1	-1	-1	-1	-1	-1	-1	-1	-1	-1	-1	-1	-1	-1	-1	-1
298	-1	-1	-1	-1	-1	-1	-1	-1	-1	-1	-1	-1	-1	-1	-1	-1	-1	-1	-1	-1	-1	-1	-1	-1	-1	-1	-1	-1	-1	-1	-1	-1	-1	-1	-1	-1	-1	-1	-1	-1	-1	-1	-1	-1	-1	-1	-1	-1	-1
299	-1	-1	-1	-1	-1	-1	-1	-1	-1	-1	-1	-1	-1	-1	-1	-1	-1	-1	-1	-1	-1	-1	-1	-1	-1	-1	-1	-1	-1	-1	-1	-1	-1	-1	-1	-1	-1	-1	-1	-1	-1	-1	-1	-1	-1	-1	-1	-1	-1
300	-1	-1	-1	-1	-1	-1	-1	-1	-1	-1	-1	-1	-1	-1	-1	-1	-1	-1	-1	-1	-1	-1	-1	-1	-1	-1	-1	-1	-1	-1	-1	-1	-1	-1	-1	-1	-1	-1	-1	-1	-1	-1	-1	-1	-1	-1	-1	-1	-1
301	-1	-1	-1	-1	-1	-1	-1	-1	-1	-1	-1	-1	-1	-1	-1	-1	-1	-1	-1	-1	-1	-1	-1	-1	-1	-1	-1	-1	-1	-1	-1	-1	-1	-1	-1	-1	-1	-1	-1	-1	-1	-1	-1	-1	-1	-1	-1	-1	-1
302	-1	-1	-1	-1	-1	-1	-1	-1	-1	-1	-1	-1	-1	-1	-1	-1	-1	-1	-1	-1	-1	-1	-1	-1	-1	-1	-1	-1	-1	-1	-1	-1	-1	-1	-1	-1	-1	-1	-1	-1	-1	-1	-1	-1	-1	-1	-1	-1	-1
303	-1	-1	-1	-1	-1	-1	-1	-1	-1	-1	-1	-1	-1	-1	-1	-1	-1	-1	-1	-1	-1	-1	-1	-1	-1	-1	-1	-1	-1	-1	-1	-1	-1	-1	-1	-1	-1	-1	-1	-1	-1	-1	-1	-1	-1	-1	-1	-1	-1
304	-1	-1	-1	-1	-1	-1	-1	-1	-1	-1	-1	-1	-1	-1	-1	-1	-1	-1	-1	-1	-1	-1	-1	-1	-1	-1	-1	-1	-1	-1	-1	-1	-1	-1	-1	-1	-1	-1	-1	-1	-1	-1	-1	-1	-1	-1	-1	-1	-1
305	-1	-1	-1	-1	-1	-1	-1	-1	-1	-1	-1	-1	-1	-1	-1	-1	-1	-1	-1	-1	-1	-1	-1	-1	-1	-1	-1	-1	-1	-1	-1	-1	-1	-1	-1	-1	-1	-1	-1	-1	-1	-1	-1	-1	-1	-1	-1	-1	-1
306	-1	-1	-1	-1	-1	-1	-1	-1	-1	-1	-1	-1	-1	-1	-1	-1	-1	-1	-1	-1	-1	-1	-1	-1	-1	-1	-1	-1	-1	-1	-1	-1	-1	-1	-1	-1	-1	-1	-1	-1	-1	-1	-1	-1	-1	-1	-1	-1	-1
307	-1	-1	-1	-1	-1	-1	-1	-1	-1	-1	-1	-1	-1	-1	-1	-1	-1	-1	-1	-1	-1	-1	-1	-1	-1	-1	-1	-1	-1	-1	-1	-1	-1	-1	-1	-1	-1	-1	-1	-1	-1	-1	-1	-1	-1	-1	-1	-1	-1
308	-1	-1	-1	-1	-1	-1	-1	-1	-1	-1	-1	-1	-1	-1	-1	-1	-1	-1	-1	-1	-1	-1	-1	-1	-1	-1	-1	-1	-1	-1	-1	-1	-1	-1	-1	-1	-1	-1	-1	-1	-1	-1	-1	-1	-1	-1	-1	-1	-1
309	-1	-1	-1	-1	-1	-1	-1	-1	-1	-1	-1	-1	-1	-1	-1	-1	-1	-1	-1	-1	-1	-1	-1	-1	-1	-1	-1	-1	-1	-1	-1	-1	-1	-1	-1	-1	-1	-1	-1	-1	-1	-1	-1	-1	-1	-1	-1	-1	-1
310	-1	-1	-1	-1	-1	-1	-1	-1	-1	-1	-1	-1	-1	-1	-1	-1	-1	-1	-1	-1	-1	-1	-1	-1	-1	-1	-1	-1	-1	-1	-1	-1	-1	-1	-1	-1	-1	-1	-1	-1	-1	-1	-1	-1	-1	-1	-1	-1	-1
311	-1	-1	-1	-1	-1	-1	-1	-1	-1	-1	-1	-1	-1	-1	-1	-1	-1	-1	-1	-1	-1	-1	-1	-1	-1	-1	-1	-1	-1	-1	-1	-1	-1	-1	-1	-1	-1	-1	-1	-1	-1	-1	-1	-1	-1	-1	-1	-1	-1
312	-1	-1	-1	-1	-1	-1	-1	-1	-1	-1	-1	-1	-1	-1	-1	-1	-1	-1	-1	-1	-1	-1	-1	-1	-1	-1	-1	-1	-1	-1	-1	-1	-1	-1	-1	-1	-1	-1	-1	-1	-1	-1	-1	-1	-1	-1	-1	-1	-1
313	-1	-1	-1	-1	-1	-1	-1	-1	-1	-1	-1	-1	-1	-1	-1	-1	-1	-1	-1	-1	-1	-1	-1	-1	-1	-1	-1	-1	-1	-1	-1	-1	-1	-1	-1	-1	-1	-1	-1	-1	-1	-1	-1	-1	-1	-1	-1	-1	-1
314	-1	-1	-1	-1	-1	-1	-1	-1	-1	-1	-1	-1	-1	-1	-1	-1	-1	-1	-1	-1	-1	-1	-1	-1	-1	-1	-1	-1	-1	-1	-1	-1	-1	-1	-1	-1	-1	-1	-1	-1	-1	-1	-1	-1	-1	-1	-1	-1	-1
315	-1	-1	-1	-1	-1	-1	-1	-1	-1	-1	-1	-1	-1	-1	-1	-1	-1	-1	-1	-1	-1	-1	-1	-1	-1	-1	-1	-1	-1	-1	-1	-1	-1	-1	-1	-1	-1	-1	-1	-1	-1	-1	-1	-1	-1	-1	-1	-1	-1
316	-1	-1	-1	-1	-1	-1	-1	-1	-1	-1	-1	-1	-1	-1	-1	-1	-1	-1	-1	-1	-1	-1	-1	-1	-1	-1	-1	-1	-1	-1	-1	-1	-1	-1	-1	-1	-1	-1	-1	-1	-1	-1	-1	-1	-1	-1	-1	-1	-1
317	-1	-1	-1	-1	-1	-1	-1	-1	-1	-1	-1	-1	-1	-1	-1	-1	-1	-1	-1	-1	-1	-1	-1	-1	-1	-1	-1	-1	-1	-1	-1	-1	-1	-1	-1	-1	-1	-1	-1	-1	-1	-1	-1	-1	-1	-1	-1	-1	-1
318	-1	-1	-1	-1	-1	-1	-1	-1	-1	-1	-1	-1	-1	-1	-1	-1	-1	-1	-1	-1	-1	-1	-1	-1	-1	-1	-1	-1	-1	-1	-1	-1	-1	-1	-1	-1	-1	-1	-1	-1	-1	-1	-1	-1	-1	-1	-1	-1	-1
319	-1	-1	-1	-1	-1	-1	-1	-1	-1	-1	-1	-1	-1	-1	-1	-1	-1	-1	-1	-1	-1	-1	-1	-1	-1	-1	-1	-1	-1	-1	-1	-1	-1	-1	-1	-1	-1	-1	-1	-1	-1	-1	-1	-1	-1	-1	-1	-1	-1
320	-1	-1	-1	-1	-1	-1	-1	-1	-1	-1	-1	-1	-1	-1	-1	-1	-1	-1	-1	-1	-1	-1	-1	-1	-1	-1	-1	-1	-1	-1	-1	-1	-1	-1	-1	-1	-1	-1	-1	-1	-1	-1	-1	-1	-1	-1	-1	-1	-1
321	-1	-1	-1	-1	-1	-1	-1	-1	-1	-1	-1	-1	-1	-1	-1	-1	-1	-1	-1	-1	-1	-1	-1	-1	-1	-1	-1	-1	-1	-1	-1	-1	-1	-1	-1	-1	-1	-1	-1	-1	-1	-1	-1	-1	-1	-1	-1	-1	-1
322	-1	-1	-1	-1	-1	-1	-1	-1	-1	-1	-1	-1	-1	-1	-1	-1	-1	-1	-1	-1	-1	-1	-1	-1	-1	-1	-1	-1	-1	-1	-1	-1	-1	-1	-1	-1	-1	-1	-1	-1	-1	-1	-1	-1	-1	-1	-1	-1	-1
323	-1	-1	-1	-1	-1	-1	-1	-1	-1	-1	-1	-1	-1	-1	-1	-1	-1	-1	-1	-1	-1	-1	-1	-1	-1	-1	-1	-1	-1	-1	-1	-1	-1	-1	-1	-1	-1	-1	-1	-1	-1	-1	-1	-1	-1	-1	-1	-1	-1
324	-1	-1	-1	-1	-1	-1	-1	-1	-1	-1	-1	-1	-1	-1	-1	-1	-1	-1	-1	-1	-1	-1	-1	-1	-1	-1	-1	-1	-1	-1	-1	-1	-1	-1	-1	-1	-1	-1	-1	-1	-1	-1	-1	-1	-1	-1	-1	-1	-1
325	-1	-1	-1	-1	-1	-1	-1	-1	-1	-1	-1	-1	-1	-1	-1	-1	-1	-1	-1	-1	-1	-1	-1	-1	-1	-1	-1	-1	-1	-1	-1	-1	-1	-1	-1	-1	-1	-1	-1	-1	-1	-1	-1	-1	-1	-1	-1	-1	-1
326	-1	-1	-1	-1	-1	-1	-1	-1	-1	-1	-1	-1	-1	-1	-1	-1	-1	-1	-1	-1	-1	-1	-1	-1	-1	-1	-1	-1	-1	-1	-1	-1	-1	-1	-1	-1	-1	-1	-1	-1	-1	-1	-1	-1	-1	-1	-1	-1	-1
327	-1	-1	-1	-1	-1	-1	-1	-1	-1	-1	-1	-1	-1	-1	-1	-1	-1	-1	-1	-1	-1	-1	-1	-1	-1	-1	-1	-1	-1	-1	-1	-1	-1	-1	-1	-1	-1	-1	-1	-1	-1	-1	-1	-1	-1	-1	-1	-1	-1
328	-1	-1	-1	-1	-1	-1	-1	-1	-1	-1	-1	-1	-1	-1	-1	-1	-1	-1	-1	-1	-1	-1	-1	-1	-1	-1	-1	-1	-1	-1	-1	-1	-1	-1	-1	-1	-1	-1	-1	-1	-1	-1	-1	-1	-1	-1	-1	-1	-1
329	-1	-1	-1	-1	-1	-1	-1	-1	-1	-1	-1	-1	-1	-1	-1	-1	-1	-1	-1	-1	-1	-1	-1	-1	-1	-1	-1	-1	-1	-1	-1	-1	-1	-1	-1	-1	-1	-1	-1	-1	-1	-1	-1	-1	-1	-1	-1	-1	-1
330	-1	-1	-1	-1	-1	-1	-1	-1	-1	-1	-1	-1	-1	-1	-1	-1	-1	-1	-1	-1	-1	-1	-1	-1	-1	-1	-1	-1	-1	-1	-1	-1	-1	-1	-1	-1	-1	-1	-1	-1	-1	-1	-1	-1	-1	-1	-1	-1	-1
331	-1	-1	-1	-1	-1	-1	-1	-1	-1	-1	-1	-1	-1	-1	-1	-1	-1	-1	-1	-1	-1	-1	-1	-1	-1	-1	-1	-1	-1	-1	-1	-1	-1	-1	-1	-1	-1	-1	-1	-1	-1	-1	-1	-1	-1	-1	-1	-1	-1
332	-1	-1	-1	-1	-1	-1	-1	-1	-1	-1	-1	-1	-1	-1	-1	-1	-1	-1	-1	-1	-1	-1	-1	-1	-1	-1	-1	-1	-1	-1	-1	-1	-1	-1	-1	-1	-1	-1	-1	-1	-1	-1	-1	-1	-1	-1	-1	-1	-1
333	-1	-1	-1	-1	-1	-1	-1	-1	-1	-1	-1	-1	-1	-1	-1	-1	-1	-1	-1	-1	-1	-1	-1	-1	-1	-1	-1	-1	-1	-1	-1	-1	-1	-1	-1	-1	-1	-1	-1	-1	-1	-1	-1	-1	-1	-1	-1	-1	-1
334	-1	-1	-1	-1	-1	-1	-1	-1	-1	-1	-1	-1	-1	-1	-1	-1	-1	-1	-1	-1	-1	-1	-1	-1	-1	-1	-1	-1	-1	-1	-1	-1	-1	-1	-1	-1	-1	-1	-1	-1	-1	-1	-1	-1	-1	-1	-1	-1	-1
335	-1	-1	-1	-1	-1	-1	-1	-1	-1	-1	-1	-1	-1	-1	-1	-1	-1	-1	-1	-1	-1	-1	-1	-1	-1	-1	-1	-1	-1	-1	-1	-1	-1	-1	-1	-1	-1	-1	-1	-1	-1	-1	-1	-1	-1	-1	-1	-1	-1
336	-1	-1	-1	-1	-1	-1	-1	-1	-1	-1	-1	-1	-1	-1	-1	-1	-1	-1	-1	-1	-1	-1	-1	-1	-1	-1	-1	-1	-1	-1	-1	-1	-1	-1	-1	-1	-1	-1	-1	-1	-1	-1	-1	-1	-1	-1	-1	-1	-1
337	-1	-1	-1	-1	-1	-1	-1	-1	-1	-1	-1	-1	-1	-1	-1	-1	-1	-1	-1	-1	-1	-1	-1	-1	-1	-1	-1	-1	-1	-1	-1	-1	-1	-1	-1	-1	-1	-1	-1	-1	-1	-1	-1	-1	-1	-1	-1	-1	-1
338	-1	-1	-1	-1	-1	-1	-1	-1	-1	-1	-1	-1	-1	-1	-1	-1	-1	-1	-1	-1	-1	-1	-1	-1	-1	-1	-1	-1	-1	-1	-1	-1	-1	-1	-1	-1	-1	-1	-1	-1	-1	-1	-1	-1	-1	-1	-1	-1	-1
339	-1	-1	-1	-1	-1	-1	-1	-1	-1	-1	-1	-1	-1	-1	-1	-1	-1	-1	-1	-1	-1	-1	-1	-1	-1	-1	-1	-1	-1	-1	-1	-1	-1	-1	-1	-1	-1	-1	-1	-1	-1	-1	-1	-1	-1	-1	-1	-1	-1
340	-1	-1	-1	-1	-1	-1	-1	-1	-1	-1	-1	-1	-1	-1	-1	-1	-1	-1	-1	-1	-1	-1	-1	-1	-1	-1	-1	-1	-1	-1	-1	-1	-1	-1	-1	-1	-1	-1	-1	-1	-1	-1	-1	-1	-1	-1	-1	-1	-1
341	-1	-1	-1	-1	-1	-1	-1	-1	-1	-1	-1	-1	-1	-1	-1	-1	-1	-1	-1	-1	-1	-1	-1	-1	-1	-1	-1	-1	-1	-1	-1	-1	-1	-1	-1	-1	-1	-1	-1	-1	-1	-1	-1	-1	-1	-1	-1	-1	-1
342	-1	-1	-1	-1	-1	-1	-1	-1	-1	-1	-1	-1	-1	-1	-1	-1	-1	-1	-1	-1	-1	-1	-1	-1	-1	-1	-1	-1	-1	-1	-1	-1	-1	-1	-1	-1	-1	-1	-1	-1	-1	-1	-1	-1	-1	-1	-1	-1	-1
343	-1	-1	-1	-1	-1	-1	-1	-1	-1	-1	-1	-1	-1	-1	-1	-1	-1	-1	-1	-1	-1	-1	-1	-1	-1	-1	-1	-1	-1	-1	-1	-1	-1	-1	-1	-1	-1	-1	-1	-1	-1	-1	-1	-1	-1	-1	-1	-1	-1
344	-1	-1	-1	-1	-1	-1	-1	-1	-1	-1	-1	-1	-1	-1	-1	-1	-1	-1	-1	-1	-1	-1	-1	-1	-1	-1	-1	-1	-1	-1	-1	-1	-1	-1	-1	-1	-1	-1	-1	-1	-1	-1	-1	-1	-1	-1	-1	-1	-1
345	-1	-1	-1	-1	-1	-1	-1	-1	-1	-1	-1	-1	-1	-1	-1	-1	-1	-1	-1	-1	-1	-1	-1	-1	-1	-1	-1	-1	-1	-1	-1	-1	-1	-1	-1	-1	-1	-1	-1	-1	-1	-1	-1	-1	-1	-1	-1	-1	-1
346	-1	-1	-1	-1	-1	-1	-1	-1	-1	-1	-1	-1	-1	-1	-1	-1	-1	-1	-1	-1	-1	-1	-1	-1	-1	-1	-1	-1	-1	-1	-1	-1	-1	-1	-1	-1	-1	-1	-1	-1	-1	-1	-1	-1	-1	-1	-1	-1	-1
347	-1	-1	-1	-1	-1	-1	-1	-1	-1	-1	-1	-1	-1	-1	-1	-1	-1	-1	-1	-1	-1	-1	-1	-1	-1	-1	-1	-1	-1	-1	-1	-1	-1	-1	-1	-1	-1	-1	-1	-1	-1	-1	-1	-1	-1	-1	-1	-1	-1
348	-1	-1	-1	-1	-1	-1	-1	-1	-1	-1	-1	-1	-1	-1	-1	-1	-1	-1	-1	-1	-1	-1	-1	-1	-1	-1	-1	-1	-1	-1	-1	-1	-1	-1	-1	-1	-1	-1	-1	-1	-1	-1	-1	-1	-1	-1	-1	-1	-1
349	-1	-1	-1	-1	-1	-1	-1	-1	-1	-1	-1	-1	-1	-1	-1	-1	-1	-1	-1	-1	-1	-1	-1	-1	-1	-1	-1	-1	-1	-1	-1	-1	-1	-1	-1	-1	-1	-1	-1	-1	-1	-1	-1	-1	-1	-1	-1	-1	-1
350	-1	-1	-1	-1	-1	-1	-1	-1	-1	-1	-1	-1	-1	-1	-1	-1	-1	-1	-1	-1	-1	-1	-1	-1	-1	-1	-1	-1	-1	-1	-1	-1	-1	-1	-1	-1	-1	-1	-1	-1	-1	-1	-1	-1	-1	-1	-1	-1	-1
351	-1	-1	-1	-1	-1	-1	-1	-1	-1	-1	-1	-1	-1	-1	-1	-1	-1	-1	-1	-1	-1	-1	-1	-1	-1	-1	-1	-1	-1	-1	-1	-1	-1	-1	-1	-1	-1	-1	-1	-1	-1	-1	-1	-1	-1	-1	-1	-1	-1
352	-1	-1	-1	-1	-1	-1	-1	-1	-1	-1	-1	-1	-1	-1	-1	-1	-1	-1	-1	-1	-1	-1	-1	-1	-1	-1	-1	-1	-1	-1	-1	-1	-1	-1	-1	-1	-1	-1	-1	-1	-1	-1	-1	-1	-1	-1	-1	-1	-1
353	-1	-1	-1	-1	-1	-1	-1	-1	-1	-1	-1	-1	-1	-1	-1	-1	-1	-1	-1	-1	-1	-1	-1	-1	-1	-1	-1	-1	-1	-1	-1	-1	-1	-1	-1	-1	-1	-1	-1	-1	-1	-1	-1	-1	-1	-1	-1	-1	-1
354	-1	-1	-1	-1	-1	-1	-1	-1	-1	-1	-1	-1	-1	-1	-1	-1	-1	-1	-1	-1	-1	-1	-1	-1	-1	-1	-1	-1	-1	-1	-1	-1	-1	-1	-1	-1	-1	-1	-1	-1	-1	-1	-1	-1	-1	-1	-1	-1	-1
355	-1	-1	-1	-1	-1	-1	-1	-1	-1	-1	-1	-1	-1	-1	-1	-1	-1	-1	-1	-1	-1	-1	-1	-1	-1	-1	-1	-1	-1	-1	-1	-1	-1	-1	-1	-1	-1	-1	-1	-1	-1	-1	-1	-1	-1	-1	-1	-1	-1
356	-1	-1	-1	-1	-1	-1	-1	-1	-1	-1	-1	-1	-1	-1	-1	-1	-1	-1	-1	-1	-1	-1	-1	-1	-1	-1	-1	-1	-1	-1	-1	-1	-1	-1	-1	-1	-1	-1	-1	-1	-1	-1	-1	-1	-1	-1	-1	-1	-1
357	-1	-1	-1	-1	-1	-1	-1	-1	-1	-1	-1	-1	-1	-1	-1	-1	-1	-1	-1	-1	-1	-1	-1	-1	-1	-1	-1	-1	-1	-1	-1	-1	-1	-1	-1	-1	-1	-1	-1	-1	-1	-1	-1	-1	-1	-1	-1	-1	-1
358	-1	-1	-1	-1	-1	-1	-1	-1	-1	-1	-1	-1	-1	-1	-1	-1	-1	-1	-1	-1	-1	-1	-1	-1	-1	-1	-1	-1	-1	-1	-1	-1	-1	-1	-1	-1	-1	-1	-1	-1	-1	-1	-1	-1	-1	-1	-1	-1	-1
359	-1	-1	-1	-1	-1	-1	-1	-1	-1	-1	-1	-1	-1	-1	-1	-1	-1	-1	-1	-1	-1	-1	-1	-1	-1	-1	-1	-1	-1	-1	-1	-1	-1	-1	-1	-1	-1	-1	-1	-1	-1	-1	-1	-1	-1	-1	-1	-1	-1
360	-1	-1	-1	-1	-1	-1	-1	-1	-1	-1	-1	-1	-1	-1	-1	-1	-1	-1	-1	-1	-1	-1	-1	-1	-1	-1	-1	-1	-1	-1	-1	-1	-1	-1	-1	-1	-1	-1	-1	-1	-1	-1	-1	-1	-1	-1	-1	-1	-1
361	-1	-1	-1	-1	-1	-1	-1	-1	-1	-1	-1	-1	-1	-1	-1	-1	-1	-1	-1	-1	-1	-1	-1	-1	-1	-1	-1	-1	-1	-1	-1	-1	-1	-1	-1	-1	-1	-1	-1	-1	-1	-1	-1	-1	-1	-1	-1	-1	-1
362	-1	-1	-1	-1	-1	-1	-1	-1	-1	-1	-1	-1	-1	-1	-1	-1	-1	-1	-1	-1	-1	-1	-1	-1	-1	-1	-1	-1	-1	-1	-1	-1	-1	-1	-1	-1	-1	-1	-1	-1	-1	-1	-1	-1	-1	-1	-1	-1	-1
363	-1	-1	-1	-1	-1	-1	-1	-1	-1	-1	-1	-1	-1	-1	-1	-1	-1	-1	-1	-1	-1	-1	-1	-1	-1	-1	-1	-1	-1	-1	-1	-1	-1	-1	-1	-1	-1	-1	-1	-1	-1	-1	-1	-1	-1	-1	-1	-1	-1
364	-1	-1	-1	-1	-1	-1	-1	-1	-1	-1	-1	-1	-1	-1	-1	-1	-1	-1	-1	-1	-1	-1	-1	-1	-1	-1	-1	-1	-1	-1	-1	-1	-1	-1	-1	-1	-1	-1	-1	-1	-1	-1	-1	-1	-1	-1	-1	-1	-1
365	-1	-1	-1	-1	-1	-1	-1	-1	-1	-1	-1	-1	-1	-1	-1	-1	-1	-1	-1	-1	-1	-1	-1	-1	-1	-1	-1	-1	-1	-1	-1	-1	-1	-1	-1	-1	-1	-1	-1	-1	-1	-1	-1	-1	-1	-1	-1	-1	-1
366	-1	-1	-1	-1	-1	-1	-1	-1	-1	-1	-1	-1	-1	-1	-1	-1	-1	-1	-1	-1	-1	-1	-1	-1	-1	-1	-1	-1	-1	-1	-1	-1	-1	-1	-1	-1	-1	-1	-1	-1	-1	-1	-1	-1	-1	-1	-1	-1	-1
367	-1	-1	-1	-1	-1	-1	-1	-1	-1	-1	-1	-1	-1	-1	-1	-1	-1	-1	-1	-1	-1	-1	-1	-1	-1	-1	-1	-1	-1	-1	-1	-1	-1	-1	-1	-1	-1	-1	-1	-1	-1	-1	-1	-1	-1	-1	-1	-1	-1
368	-1	-1	-1	-1	-1	-1	-1	-1	-1	-1	-1	-1	-1	-1	-1	-1	-1	-1	-1	-1	-1	-1	-1	-1	-1	-1	-1	-1	-1	-1	-1	-1	-1	-1	-1	-1	-1	-1	-1	-1	-1	-1	-1	-1	-1	-1	-1	-1	-1
369	-1	-1	-1	-1	-1	-1	-1	-1	-1	-1	-1	-1	-1	-1	-1	-1	-1	-1	-1	-1	-1	-1	-1	-1	-1	-1	-1	-1	-1	-1	-1	-1	-1	-1	-1	-1	-1	-1	-1	-1	-1	-1	-1	-1	-1	-1	-1	-1	-1
[truncated: 291 more columns]

## Sheet: E2_G6-1
r/r0	g6
0.0295374	0.639729
0.110765
0.184609
0.258452
0.332296
0.406139
0.479983
0.553823
0.627662
0.701506	0.352463
0.775346	0.301923
0.849186	0.477144
0.923025	0.575347
0.996865	0.615153
1.07071	0.59305
1.14455	0.502388
1.2184	0.363594
1.29224	0.191338
1.36608	0.126236
1.43991	0.275513
1.51375	0.430028
1.58759	0.52466
1.66143	0.545811
1.73527	0.542474
1.80911	0.497867
1.88295	0.492216
1.95679	0.518085
2.03063	0.505537
2.10447	0.471158
2.17832	0.405404
2.25216	0.300174
2.326	0.30047
2.39984	0.398224
2.47368	0.470631
2.54753	0.505359
2.62137	0.512515
2.69521	0.503834
2.76905	0.475946
2.84289	0.461576
2.91673	0.449563
2.99057	0.461777
3.06442	0.441774
3.13826	0.402898
3.2121	0.395662
3.28595	0.394879
3.35979	0.453801
3.43363	0.46504
3.50748	0.483398
3.58132	0.479493
3.65516	0.469762
3.729	0.465667
3.80284	0.448166
3.87668	0.419239
3.95052	0.411331
4.02437	0.435347
4.09821	0.42355
4.17205	0.420935
4.24589	0.420976
4.31973	0.44999
4.39357	0.472249
4.46741	0.464277
4.54125	0.458514
4.61509	0.468576
4.68893	0.447031
4.76277	0.419726
4.83662	0.434223
4.91046	0.411251
4.9843	0.419389
5.05815	0.432283
5.13199	0.450256
5.20583	0.448483
5.27967	0.456805
5.3535	0.457617
5.42734	0.460169
5.50119	0.449781
5.57503	0.437675
5.64887	0.43496
5.72271	0.447216
5.79655	0.441451
5.8704	0.421255
5.94424	0.442021
6.01808	0.438676
6.09192	0.445342
6.16576	0.459077
6.23961	0.463113
6.31345	0.452734
6.38729	0.441553
6.46112	0.43324
6.53496	0.438445
6.6088	0.438608
6.68265	0.457211
6.75648	0.453335
6.83032	0.445244
6.90417	0.444295
6.97801	0.442997
7.05186	0.422273
7.1257	0.450706
7.19953	0.461873
7.27337	0.457596
7.34721	0.451786
7.42106	0.450325
7.4949	0.440115
7.56875	0.442413
7.64258	0.438497
7.71642	0.454183
7.79027	0.441325
7.86411	0.443465
7.93796	0.425318
8.0118	0.441376
8.08564	0.454846
8.15949	0.459532
8.23333	0.474245
8.30716	0.454775
8.381	0.441575
8.45484	0.444306
8.52869	0.445706
8.60253	0.442727
8.67638	0.446429
8.75022	0.449647
8.82406	0.437042
8.89789	0.449211
8.97173	0.457709
9.04558	0.464653
9.11942	0.46669
9.19327	0.463091
9.26711	0.458871
9.34095	0.439006
9.4148	0.445639
9.48864	0.461789
9.56248	0.454753
9.63632	0.452406
9.71016	0.446276
9.784	0.442848
9.85784	0.451074
9.93168	0.463096
10.0055	0.455747
10.0794	0.457127
10.1532	0.456177
10.227	0.44376
10.3009	0.450519
10.3747	0.465374
10.4486	0.453438
10.5224	0.452194
10.5962	0.447106
10.6701	0.431686
10.7439	0.439967
10.8178	0.442395
10.8916	0.440165
10.9655	0.444986
11.0393	0.441883
11.1131	0.452111
11.187	0.462514
11.2608	0.467855
11.3347	0.447936
11.4085	0.432201
11.4823	0.428216
11.5562	0.448348
11.63	0.428353
11.7039	0.439829
11.7777	0.441337
11.8516	0.443152
11.9254	0.445614
11.9992	0.457716
12.0731	0.459662
12.1469	0.456211
12.2208	0.461217
12.2946	0.436336
12.3685	0.428776
12.4423	0.425089
12.5161	0.441869
12.59	0.441609
12.6638	0.4611
12.7377	0.464191
12.8115	0.484471
12.8853	0.469057
12.9592	0.440948
13.033	0.445012
13.1069	0.44388
13.1807	0.433817
13.2545	0.456276
13.3284	0.448127
13.4022	0.438268
13.4761	0.444862
13.5499	0.466926
13.6237	0.479788
13.6976	0.476004
13.7714	0.477329
13.8453	0.450514
13.9191	0.433675
13.9929	0.432289
14.0668	0.426187
14.1406	0.447038
14.2145	0.463085
14.2883	0.47486
14.3621	0.454148
14.436	0.461497
14.5098	0.455279
14.5837	0.457939
14.6575	0.463963
14.7314	0.45688

## Sheet: E2_KerrImage-2
	0	1	2	3	4	5	6	7	8	9	10	11	12	13	14	15	16	17	18	19	20	21	22	23	24	25	26	27	28	29	30	31	32	33	34	35	36	37	38	39	40	41	42	43	44	45	46	47	48
0	-1	-1	-1	-1	-1	-1	-1	-1	-1	-1	-1	-1	-1	-1	-1	-1	-1	-1	-1	-1	-1	-1	-1	-1	-1	-1	-1	-1	-1	-1	-1	-1	-1	-1	-1	-1	-1	-1	-1	-1	-1	-1	-1	-1	-1	-1	-1	-1	-1
1	-1	-1	-1	-1	-1	-1	-1	-1	-1	-1	-1	-1	-1	-1	-1	-1	-1	-1	-1	-1	-1	-1	-1	-1	-1	-1	-1	-1	-1	-1	-1	-1	-1	-1	-1	-1	-1	-1	-1	-1	-1	-1	-1	-1	-1	-1	-1	-1	-1
2	-1	-1	-1	-1	-1	-1	-1	-1	-1	-1	-1	-1	-1	-1	-1	-1	-1	-1	-1	-1	-1	-1	-1	-1	-1	-1	-1	-1	-1	-1	-1	-1	-1	-1	-1	-1	-1	-1	-1	-1	-1	-1	-1	-1	-1	-1	-1	-1	-1
3	-1	-1	-1	-1	-1	-1	-1	-1	-1	-1	-1	-1	-1	-1	-1	-1	-1	-1	-1	-1	-1	-1	-1	-1	-1	-1	-1	-1	-1	-1	-1	-1	-1	-1	-1	-1	-1	-1	-1	-1	-1	-1	-1	-1	-1	-1	-1	-1	-1
4	-1	-1	-1	-1	-1	-1	-1	-1	-1	-1	-1	-1	-1	-1	-1	-1	-1	-1	-1	-1	-1	-1	-1	-1	-1	-1	-1	-1	-1	-1	-1	-1	-1	-1	-1	-1	-1	-1	-1	-1	-1	-1	-1	-1	-1	-1	-1	-1	-1
5	-1	-1	-1	-1	-1	-1	-1	-1	-1	-1	-1	-1	-1	-1	-1	-1	-1	-1	-1	-1	-1	-1	-1	-1	-1	-1	-1	-1	-1	-1	-1	-1	-1	-1	-1	-1	-1	-1	-1	-1	-1	-1	-1	-1	-1	-1	-1	-1	-1
6	-1	-1	-1	-1	-1	-1	-1	-1	-1	-1	-1	-1	-1	-1	-1	-1	-1	-1	-1	-1	-1	-1	-1	-1	-1	-1	-1	-1	-1	-1	-1	-1	-1	-1	-1	-1	-1	-1	-1	-1	-1	-1	-1	-1	-1	-1	-1	-1	-1
7	-1	-1	-1	-1	-1	-1	-1	-1	-1	-1	-1	-1	-1	-1	-1	-1	-1	-1	-1	-1	-1	-1	-1	-1	-1	-1	-1	-1	-1	-1	-1	-1	-1	-1	-1	-1	-1	-1	-1	-1	-1	-1	-1	-1	-1	-1	-1	-1	-1
8	-1	-1	-1	-1	-1	-1	-1	-1	-1	-1	-1	-1	-1	-1	-1	-1	-1	-1	-1	-1	-1	-1	-1	-1	-1	-1	-1	-1	-1	-1	-1	-1	-1	-1	-1	-1	-1	-1	-1	-1	-1	-1	-1	-1	-1	-1	-1	-1	-1
9	-1	-1	-1	-1	-1	-1	-1	-1	-1	-1	-1	-1	-1	-1	-1	-1	-1	-1	-1	-1	-1	-1	-1	-1	-1	-1	-1	-1	-1	-1	-1	-1	-1	-1	-1	-1	-1	-1	-1	-1	-1	-1	-1	-1	-1	-1	-1	-1	-1
10	-1	-1	-1	-1	-1	-1	-1	-1	-1	-1	-1	-1	-1	-1	-1	-1	-1	-1	-1	-1	-1	-1	-1	-1	-1	-1	-1	-1	-1	-1	-1	-1	-1	-1	-1	-1	-1	-1	-1	-1	-1	-1	-1	-1	-1	-1	-1	-1	-1
11	-1	-1	-1	-1	-1	-1	-1	-1	-1	-1	-1	-1	-1	-1	-1	-1	-1	-1	-1	-1	-1	-1	-1	-1	-1	-1	-1	-1	-1	-1	-1	-1	-1	-1	-1	-1	-1	-1	-1	-1	-1	-1	-1	-1	-1	-1	-1	-1	-1
12	-1	-1	-1	-1	-1	-1	-1	-1	-1	-1	-1	-1	-1	-1	-1	-1	-1	-1	-1	-1	-1	-1	-1	-1	-1	-1	-1	-1	-1	-1	-1	-1	-1	-1	-1	-1	-1	-1	-1	-1	-1	-1	-1	-1	-1	-1	-1	-1	-1
13	-1	-1	-1	-1	-1	-1	-1	-1	-1	-1	-1	-1	-1	-1	-1	-1	-1	-1	-1	-1	-1	-1	-1	-1	-1	-1	-1	-1	-1	-1	-1	-1	-1	-1	-1	-1	-1	-1	-1	-1	-1	-1	-1	-1	-1	-1	-1	-1	-1
14	-1	-1	-1	-1	-1	-1	-1	-1	-1	-1	-1	-1	-1	-1	-1	-1	-1	-1	-1	-1	-1	-1	-1	-1	-1	-1	-1	-1	-1	-1	-1	-1	-1	-1	-1	-1	-1	-1	-1	-1	-1	-1	-1	-1	-1	-1	-1	-1	-1
15	-1	-1	-1	-1	-1	-1	-1	-1	-1	-1	-1	-1	-1	-1	-1	-1	-1	-1	-1	-1	-1	-1	-1	-1	-1	-1	-1	-1	-1	-1	-1	-1	-1	-1	-1	-1	-1	-1	-1	-1	-1	-1	-1	-1	-1	-1	-1	-1	-1
16	-1	-1	-1	-1	-1	-1	-1	-1	-1	-1	-1	-1	-1	-1	-1	-1	-1	-1	-1	-1	-1	-1	-1	-1	-1	-1	-1	-1	-1	-1	-1	-1	-1	-1	-1	-1	-1	-1	-1	-1	-1	-1	-1	-1	-1	-1	-1	-1	-1
17	-1	-1	-1	-1	-1	-1	-1	-1	-1	-1	-1	-1	-1	-1	-1	-1	-1	-1	-1	-1	-1	-1	-1	-1	-1	-1	-1	-1	-1	-1	-1	-1	-1	-1	-1	-1	-1	-1	-1	-1	-1	-1	-1	-1	-1	-1	-1	-1	-1
18	-1	-1	-1	-1	-1	-1	-1	-1	-1	-1	-1	-1	-1	-1	-1	-1	-1	-1	-1	-1	-1	-1	-1	-1	-1	-1	-1	-1	-1	-1	-1	-1	-1	-1	-1	-1	-1	-1	-1	-1	-1	-1	-1	-1	-1	-1	-1	-1	-1
19	-1	-1	-1	-1	-1	-1	-1	-1	-1	-1	-1	-1	-1	-1	-1	-1	-1	-1	-1	-1	-1	-1	-1	-1	-1	-1	-1	-1	-1	-1	-1	-1	-1	-1	-1	-1	-1	-1	-1	-1	-1	-1	-1	-1	-1	-1	-1	-1	-1
20	-1	-1	-1	-1	-1	-1	-1	-1	-1	-1	-1	-1	-1	-1	-1	-1	-1	-1	-1	-1	-1	-1	-1	-1	-1	-1	-1	-1	-1	-1	-1	-1	-1	-1	-1	-1	-1	-1	-1	-1	-1	-1	-1	-1	-1	-1	-1	-1	-1
21	-1	-1	-1	-1	-1	-1	-1	-1	-1	-1	-1	-1	-1	-1	-1	-1	-1	-1	-1	-1	-1	-1	-1	-1	-1	-1	-1	-1	-1	-1	-1	-1	-1	-1	-1	-1	-1	-1	-1	-1	-1	-1	-1	-1	-1	-1	-1	-1	-1
22	-1	-1	-1	-1	-1	-1	-1	-1	-1	-1	-1	-1	-1	-1	-1	-1	-1	-1	-1	-1	-1	-1	-1	-1	-1	-1	-1	-1	-1	-1	-1	-1	-1	-1	-1	-1	-1	-1	-1	-1	-1	-1	-1	-1	-1	-1	-1	-1	-1
23	-1	-1	-1	-1	-1	-1	-1	-1	-1	-1	-1	-1	-1	-1	-1	-1	-1	-1	-1	-1	-1	-1	-1	-1	-1	-1	-1	-1	-1	-1	-1	-1	-1	-1	-1	-1	-1	-1	-1	-1	-1	-1	-1	-1	-1	-1	-1	-1	-1
24	-1	-1	-1	-1	-1	-1	-1	-1	-1	-1	-1	-1	-1	-1	-1	-1	-1	-1	-1	-1	-1	-1	-1	-1	-1	-1	-1	-1	-1	-1	-1	-1	-1	-1	-1	-1	-1	-1	-1	-1	-1	-1	-1	-1	-1	-1	-1	-1	-1
25	-1	-1	-1	-1	-1	-1	-1	-1	-1	-1	-1	-1	-1	-1	-1	-1	-1	-1	-1	-1	-1	-1	-1	-1	-1	-1	-1	-1	-1	-1	-1	-1	-1	-1	-1	-1	-1	-1	-1	-1	-1	-1	-1	-1	-1	-1	-1	-1	-1
26	-1	-1	-1	-1	-1	-1	-1	-1	-1	-1	-1	-1	-1	-1	-1	-1	-1	-1	-1	-1	-1	-1	-1	-1	-1	-1	-1	-1	-1	-1	-1	-1	-1	-1	-1	-1	-1	-1	-1	-1	-1	-1	-1	-1	-1	-1	-1	-1	-1
27	-1	-1	-1	-1	-1	-1	-1	-1	-1	-1	-1	-1	-1	-1	-1	-1	-1	-1	-1	-1	-1	-1	-1	-1	-1	-1	-1	-1	-1	-1	-1	-1	-1	-1	-1	-1	-1	-1	-1	-1	-1	-1	-1	-1	-1	-1	-1	-1	-1
28	-1	-1	-1	-1	-1	-1	-1	-1	-1	-1	-1	-1	-1	-1	-1	-1	-1	-1	-1	-1	-1	-1	-1	-1	-1	-1	-1	-1	-1	-1	-1	-1	-1	-1	-1	-1	-1	-1	-1	-1	-1	-1	-1	-1	-1	-1	-1	-1	-1
29	-1	-1	-1	-1	-1	-1	-1	-1	-1	-1	-1	-1	-1	-1	-1	-1	-1	-1	-1	-1	-1	-1	-1	-1	-1	-1	-1	-1	-1	-1	-1	-1	-1	-1	-1	-1	-1	-1	-1	-1	-1	-1	-1	-1	-1	-1	-1	-1	-1
30	-1	-1	-1	-1	-1	-1	-1	-1	-1	-1	-1	-1	-1	-1	-1	-1	-1	-1	-1	-1	-1	-1	-1	-1	-1	-1	-1	-1	-1	-1	-1	-1	-1	-1	-1	-1	-1	-1	-1	-1	-1	-1	-1	-1	-1	-1	-1	-1	-1
31	-1	-1	-1	-1	-1	-1	-1	-1	-1	-1	-1	-1	-1	-1	-1	-1	-1	-1	-1	-1	-1	-1	-1	-1	-1	-1	-1	-1	-1	-1	-1	-1	-1	-1	-1	-1	-1	-1	-1	-1	-1	-1	-1	-1	-1	-1	-1	-1	-1
32	-1	-1	-1	-1	-1	-1	-1	-1	-1	-1	-1	-1	-1	-1	-1	-1	-1	-1	-1	-1	-1	-1	-1	-1	-1	-1	-1	-1	-1	-1	-1	-1	-1	-1	-1	-1	-1	-1	-1	-1	-1	-1	-1	-1	-1	-1	-1	-1	-1
33	-1	-1	-1	-1	-1	-1	-1	-1	-1	-1	-1	-1	-1	-1	-1	-1	-1	-1	-1	-1	-1	-1	-1	-1	-1	-1	-1	-1	-1	-1	-1	-1	-1	-1	-1	-1	-1	-1	-1	-1	-1	-1	-1	-1	-1	-1	-1	-1	-1
34	-1	-1	-1	-1	-1	-1	-1	-1	-1	-1	-1	-1	-1	-1	-1	-1	-1	-1	-1	-1	-1	-1	-1	-1	-1	-1	-1	-1	-1	-1	-1	-1	-1	-1	-1	-1	-1	-1	-1	-1	-1	-1	-1	-1	-1	-1	-1	-1	-1
35	-1	-1	-1	-1	-1	-1	-1	-1	-1	-1	-1	-1	-1	-1	-1	-1	-1	-1	-1	-1	-1	-1	-1	-1	-1	-1	-1	-1	-1	-1	-1	-1	-1	-1	-1	-1	-1	-1	-1	-1	-1	-1	-1	-1	-1	-1	-1	-1	-1
36	-1	-1	-1	-1	-1	-1	-1	-1	-1	-1	-1	-1	-1	-1	-1	-1	-1	-1	-1	-1	-1	-1	-1	-1	-1	-1	-1	-1	-1	-1	-1	-1	-1	-1	-1	-1	-1	-1	-1	-1	-1	-1	-1	-1	-1	-1	-1	-1	-1
37	-1	-1	-1	-1	-1	-1	-1	-1	-1	-1	-1	-1	-1	-1	-1	-1	-1	-1	-1	-1	-1	-1	-1	-1	-1	-1	-1	-1	-1	-1	-1	-1	-1	-1	-1	-1	-1	-1	-1	-1	-1	-1	-1	-1	-1	-1	-1	-1	-1
38	-1	-1	-1	-1	-1	-1	-1	-1	-1	-1	-1	-1	-1	-1	-1	-1	-1	-1	-1	-1	-1	-1	-1	-1	-1	-1	-1	-1	-1	-1	-1	-1	-1	-1	-1	-1	-1	-1	-1	-1	-1	-1	-1	-1	-1	-1	-1	-1	-1
39	-1	-1	-1	-1	-1	-1	-1	-1	-1	-1	-1	-1	-1	-1	-1	-1	-1	-1	-1	-1	-1	-1	-1	-1	-1	-1	-1	-1	-1	-1	-1	-1	-1	-1	-1	-1	-1	-1	-1	-1	-1	-1	-1	-1	-1	-1	-1	-1	-1
40	-1	-1	-1	-1	-1	-1	-1	-1	-1	-1	-1	-1	-1	-1	-1	-1	-1	-1	-1	-1	-1	-1	-1	-1	-1	-1	-1	-1	-1	-1	-1	-1	-1	-1	-1	-1	-1	-1	-1	-1	-1	-1	-1	-1	-1	-1	-1	-1	-1
41	-1	-1	-1	-1	-1	-1	-1	-1	-1	-1	-1	-1	-1	-1	-1	-1	-1	-1	-1	-1	-1	-1	-1	-1	-1	-1	-1	-1	-1	-1	-1	-1	-1	-1	-1	-1	-1	-1	-1	-1	-1	-1	-1	-1	-1	-1	-1	-1	-1
42	-1	-1	-1	-1	-1	-1	-1	-1	-1	-1	-1	-1	-1	-1	-1	-1	-1	-1	-1	-1	-1	-1	-1	-1	-1	-1	-1	-1	-1	-1	-1	-1	-1	-1	-1	-1	-1	-1	-1	-1	-1	-1	-1	-1	-1	-1	-1	-1	-1
43	-1	-1	-1	-1	-1	-1	-1	-1	-1	-1	-1	-1	-1	-1	-1	-1	-1	-1	-1	-1	-1	-1	-1	-1	-1	-1	-1	-1	-1	-1	-1	-1	-1	-1	-1	-1	-1	-1	-1	-1	-1	-1	-1	-1	-1	-1	-1	-1	-1
44	-1	-1	-1	-1	-1	-1	-1	-1	-1	-1	-1	-1	-1	-1	-1	-1	-1	-1	-1	-1	-1	-1	-1	-1	-1	-1	-1	-1	-1	-1	-1	-1	-1	-1	-1	-1	-1	-1	-1	-1	-1	-1	-1	-1	-1	-1	-1	-1	-1
45	-1	-1	-1	-1	-1	-1	-1	-1	-1	-1	-1	-1	-1	-1	-1	-1	-1	-1	-1	-1	-1	-1	-1	-1	-1	-1	-1	-1	-1	-1	-1	-1	-1	-1	-1	-1	-1	-1	-1	-1	-1	-1	-1	-1	-1	-1	-1	-1	-1
46	-1	-1	-1	-1	-1	-1	-1	-1	-1	-1	-1	-1	-1	-1	-1	-1	-1	-1	-1	-1	-1	-1	-1	-1	-1	-1	-1	-1	-1	-1	-1	-1	-1	-1	-1	-1	-1	-1	-1	-1	-1	-1	-1	-1	-1	-1	-1	-1	-1
47	-1	-1	-1	-1	-1	-1	-1	-1	-1	-1	-1	-1	-1	-1	-1	-1	-1	-1	-1	-1	-1	-1	-1	-1	-1	-1	-1	-1	-1	-1	-1	-1	-1	-1	-1	-1	-1	-1	-1	-1	-1	-1	-1	-1	-1	-1	-1	-1	-1
48	-1	-1	-1	-1	-1	-1	-1	-1	-1	-1	-1	-1	-1	-1	-1	-1	-1	-1	-1	-1	-1	-1	-1	-1	-1	-1	-1	-1	-1	-1	-1	-1	-1	-1	-1	-1	-1	-1	-1	-1	-1	-1	-1	-1	-1	-1	-1	-1	-1
49	-1	-1	-1	-1	-1	-1	-1	-1	-1	-1	-1	-1	-1	-1	-1	-1	-1	-1	-1	-1	-1	-1	-1	-1	-1	-1	-1	-1	-1	-1	-1	-1	-1	-1	-1	-1	-1	-1	-1	-1	-1	-1	-1	-1	-1	-1	-1	-1	-1
50	-1	-1	-1	-1	-1	-1	-1	-1	-1	-1	-1	-1	-1	-1	-1	-1	-1	-1	-1	-1	-1	-1	-1	-1	-1	-1	-1	-1	-1	-1	-1	-1	-1	-1	-1	-1	-1	-1	-1	-1	-1	-1	-1	-1	-1	-1	-1	-1	-1
51	-1	-1	-1	-1	-1	-1	-1	-1	-1	-1	-1	-1	-1	-1	-1	-1	-1	-1	-1	-1	-1	-1	-1	-1	-1	-1	-1	-1	-1	-1	-1	-1	-1	-1	-1	-1	-1	-1	-1	-1	-1	-1	-1	-1	-1	-1	-1	-1	-1
52	-1	-1	-1	-1	-1	-1	-1	-1	-1	-1	-1	-1	-1	-1	-1	-1	-1	-1	-1	-1	-1	-1	-1	-1	-1	-1	-1	-1	-1	-1	-1	-1	-1	-1	-1	-1	-1	-1	-1	-1	-1	-1	-1	-1	-1	-1	-1	-1	-1
53	-1	-1	-1	-1	-1	-1	-1	-1	-1	-1	-1	-1	-1	-1	-1	-1	-1	-1	-1	-1	-1	-1	-1	-1	-1	-1	-1	-1	-1	-1	-1	-1	-1	-1	-1	-1	-1	-1	-1	-1	-1	-1	-1	-1	-1	-1	-1	-1	-1
54	-1	-1	-1	-1	-1	-1	-1	-1	-1	-1	-1	-1	-1	-1	-1	-1	-1	-1	-1	-1	-1	-1	-1	-1	-1	-1	-1	-1	-1	-1	-1	-1	-1	-1	-1	-1	-1	-1	-1	-1	-1	-1	-1	-1	-1	-1	-1	-1	-1
55	-1	-1	-1	-1	-1	-1	-1	-1	-1	-1	-1	-1	-1	-1	-1	-1	-1	-1	-1	-1	-1	-1	-1	-1	-1	-1	-1	-1	-1	-1	-1	-1	-1	-1	-1	-1	-1	-1	-1	-1	-1	-1	-1	-1	-1	-1	-1	-1	-1
56	-1	-1	-1	-1	-1	-1	-1	-1	-1	-1	-1	-1	-1	-1	-1	-1	-1	-1	-1	-1	-1	-1	-1	-1	-1	-1	-1	-1	-1	-1	-1	-1	-1	-1	-1	-1	-1	-1	-1	-1	-1	-1	-1	-1	-1	-1	-1	-1	-1
57	-1	-1	-1	-1	-1	-1	-1	-1	-1	-1	-1	-1	-1	-1	-1	-1	-1	-1	-1	-1	-1	-1	-1	-1	-1	-1	-1	-1	-1	-1	-1	-1	-1	-1	-1	-1	-1	-1	-1	-1	-1	-1	-1	-1	-1	-1	-1	-1	-1
58	-1	-1	-1	-1	-1	-1	-1	-1	-1	-1	-1	-1	-1	-1	-1	-1	-1	-1	-1	-1	-1	-1	-1	-1	-1	-1	-1	-1	-1	-1	-1	-1	-1	-1	-1	-1	-1	-1	-1	-1	-1	-1	-1	-1	-1	-1	-1	-1	-1
59	-1	-1	-1	-1	-1	-1	-1	-1	-1	-1	-1	-1	-1	-1	-1	-1	-1	-1	-1	-1	-1	-1	-1	-1	-1	-1	-1	-1	-1	-1	-1	-1	-1	-1	-1	-1	-1	-1	-1	-1	-1	-1	-1	-1	-1	-1	-1	-1	-1
60	-1	-1	-1	-1	-1	-1	-1	-1	-1	-1	-1	-1	-1	-1	-1	-1	-1	-1	-1	-1	-1	-1	-1	-1	-1	-1	-1	-1	-1	-1	-1	-1	-1	-1	-1	-1	-1	-1	-1	-1	-1	-1	-1	-1	-1	-1	-1	-1	-1
61	-1	-1	-1	-1	-1	-1	-1	-1	-1	-1	-1	-1	-1	-1	-1	-1	-1	-1	-1	-1	-1	-1	-1	-1	-1	-1	-1	-1	-1	-1	-1	-1	-1	-1	-1	-1	-1	-1	-1	-1	-1	-1	-1	-1	-1	-1	-1	-1	-1
62	-1	-1	-1	-1	-1	-1	-1	-1	-1	-1	-1	-1	-1	-1	-1	-1	-1	-1	-1	-1	-1	-1	-1	-1	-1	-1	-1	-1	-1	-1	-1	-1	-1	-1	-1	-1	-1	-1	-1	-1	-1	-1	-1	-1	-1	-1	-1	-1	-1
63	-1	-1	-1	-1	-1	-1	-1	-1	-1	-1	-1	-1	-1	-1	-1	-1	-1	-1	-1	-1	-1	-1	-1	-1	-1	-1	-1	-1	-1	-1	-1	-1	-1	-1	-1	-1	-1	-1	-1	-1	-1	-1	-1	-1	-1	-1	-1	-1	-1
64	-1	-1	-1	-1	-1	-1	-1	-1	-1	-1	-1	-1	-1	-1	-1	-1	-1	-1	-1	-1	-1	-1	-1	-1	-1	-1	-1	-1	-1	-1	-1	-1	-1	-1	-1	-1	-1	-1	-1	-1	-1	-1	-1	-1	-1	-1	-1	-1	-1
65	-1	-1	-1	-1	-1	-1	-1	-1	-1	-1	-1	-1	-1	-1	-1	-1	-1	-1	-1	-1	-1	-1	-1	-1	-1	-1	-1	-1	-1	-1	-1	-1	-1	-1	-1	-1	-1	-1	-1	-1	-1	-1	-1	-1	-1	-1	-1	-1	-1
66	-1	-1	-1	-1	-1	-1	-1	-1	-1	-1	-1	-1	-1	-1	-1	-1	-1	-1	-1	-1	-1	-1	-1	-1	-1	-1	-1	-1	-1	-1	-1	-1	-1	-1	-1	-1	-1	-1	-1	-1	-1	-1	-1	-1	-1	-1	-1	-1	-1
67	-1	-1	-1	-1	-1	-1	-1	-1	-1	-1	-1	-1	-1	-1	-1	-1	-1	-1	-1	-1	-1	-1	-1	-1	-1	-1	-1	-1	-1	-1	-1	-1	-1	-1	-1	-1	-1	-1	-1	-1	-1	-1	-1	-1	-1	-1	-1	-1	-1
68	-1	-1	-1	-1	-1	-1	-1	-1	-1	-1	-1	-1	-1	-1	-1	-1	-1	-1	-1	-1	-1	-1	-1	-1	-1	-1	-1	-1	-1	-1	-1	-1	-1	-1	-1	-1	-1	-1	-1	-1	-1	-1	-1	-1	-1	-1	-1	-1	-1
69	-1	-1	-1	-1	-1	-1	-1	-1	-1	-1	-1	-1	-1	-1	-1	-1	-1	-1	-1	-1	-1	-1	-1	-1	-1	-1	-1	-1	-1	-1	-1	-1	-1	-1	-1	-1	-1	-1	-1	-1	-1	-1	-1	-1	-1	-1	-1	-1	-1
70	-1	-1	-1	-1	-1	-1	-1	-1	-1	-1	-1	-1	-1	-1	-1	-1	-1	-1	-1	-1	-1	-1	-1	-1	-1	-1	-1	-1	-1	-1	-1	-1	-1	-1	-1	-1	-1	-1	-1	-1	-1	-1	-1	-1	-1	-1	-1	-1	-1
71	-1	-1	-1	-1	-1	-1	-1	-1	-1	-1	-1	-1	-1	-1	-1	-1	-1	-1	-1	-1	-1	-1	-1	-1	-1	-1	-1	-1	-1	-1	-1	-1	-1	-1	-1	-1	-1	-1	-1	-1	-1	-1	-1	-1	-1	-1	-1	-1	-1
72	-1	-1	-1	-1	-1	-1	-1	-1	-1	-1	-1	-1	-1	-1	-1	-1	-1	-1	-1	-1	-1	-1	-1	-1	-1	-1	-1	-1	-1	-1	-1	-1	-1	-1	-1	-1	-1	-1	-1	-1	-1	-1	-1	-1	-1	-1	-1	-1	-1
73	-1	-1	-1	-1	-1	-1	-1	-1	-1	-1	-1	-1	-1	-1	-1	-1	-1	-1	-1	-1	-1	-1	-1	-1	-1	-1	-1	-1	-1	-1	-1	-1	-1	-1	-1	-1	-1	-1	-1	-1	-1	-1	-1	-1	-1	-1	-1	-1	-1
74	-1	-1	-1	-1	-1	-1	-1	-1	-1	-1	-1	-1	-1	-1	-1	-1	-1	-1	-1	-1	-1	-1	-1	-1	-1	-1	-1	-1	-1	-1	-1	-1	-1	-1	-1	-1	-1	-1	-1	-1	-1	-1	-1	-1	-1	-1	-1	-1	-1
75	-1	-1	-1	-1	-1	-1	-1	-1	-1	-1	-1	-1	-1	-1	-1	-1	-1	-1	-1	-1	-1	-1	-1	-1	-1	-1	-1	-1	-1	-1	-1	-1	-1	-1	-1	-1	-1	-1	-1	-1	-1	-1	-1	-1	-1	-1	-1	-1	-1
76	-1	-1	-1	-1	-1	-1	-1	-1	-1	-1	-1	-1	-1	-1	-1	-1	-1	-1	-1	-1	-1	-1	-1	-1	-1	-1	-1	-1	-1	-1	-1	-1	-1	-1	-1	-1	-1	-1	-1	-1	-1	-1	-1	-1	-1	-1	-1	-1	-1
77	-1	-1	-1	-1	-1	-1	-1	-1	-1	-1	-1	-1	-1	-1	-1	-1	-1	-1	-1	-1	-1	-1	-1	-1	-1	-1	-1	-1	-1	-1	-1	-1	-1	-1	-1	-1	-1	-1	-1	-1	-1	-1	-1	-1	-1	-1	-1	-1	-1
78	-1	-1	-1	-1	-1	-1	-1	-1	-1	-1	-1	-1	-1	-1	-1	-1	-1	-1	-1	-1	-1	-1	-1	-1	-1	-1	-1	-1	-1	-1	-1	-1	-1	-1	-1	-1	-1	-1	-1	-1	-1	-1	-1	-1	-1	-1	-1	-1	-1
79	-1	-1	-1	-1	-1	-1	-1	-1	-1	-1	-1	-1	-1	-1	-1	-1	-1	-1	-1	-1	-1	-1	-1	-1	-1	-1	-1	-1	-1	-1	-1	-1	-1	-1	-1	-1	-1	-1	-1	-1	-1	-1	-1	-1	-1	-1	-1	-1	-1
80	-1	-1	-1	-1	-1	-1	-1	-1	-1	-1	-1	-1	-1	-1	-1	-1	-1	-1	-1	-1	-1	-1	-1	-1	-1	-1	-1	-1	-1	-1	-1	-1	-1	-1	-1	-1	-1	-1	-1	-1	-1	-1	-1	-1	-1	-1	-1	-1	-1
81	-1	-1	-1	-1	-1	-1	-1	-1	-1	-1	-1	-1	-1	-1	-1	-1	-1	-1	-1	-1	-1	-1	-1	-1	-1	-1	-1	-1	-1	-1	-1	-1	-1	-1	-1	-1	-1	-1	-1	-1	-1	-1	-1	-1	-1	-1	-1	-1	-1
82	-1	-1	-1	-1	-1	-1	-1	-1	-1	-1	-1	-1	-1	-1	-1	-1	-1	-1	-1	-1	-1	-1	-1	-1	-1	-1	-1	-1	-1	-1	-1	-1	-1	-1	-1	-1	-1	-1	-1	-1	-1	-1	-1	-1	-1	-1	-1	-1	-1
83	-1	-1	-1	-1	-1	-1	-1	-1	-1	-1	-1	-1	-1	-1	-1	-1	-1	-1	-1	-1	-1	-1	-1	-1	-1	-1	-1	-1	-1	-1	-1	-1	-1	-1	-1	-1	-1	-1	-1	-1	-1	-1	-1	-1	-1	-1	-1	-1	-1
84	-1	-1	-1	-1	-1	-1	-1	-1	-1	-1	-1	-1	-1	-1	-1	-1	-1	-1	-1	-1	-1	-1	-1	-1	-1	-1	-1	-1	-1	-1	-1	-1	-1	-1	-1	-1	-1	-1	-1	-1	-1	-1	-1	-1	-1	-1	-1	-1	-1
85	-1	-1	-1	-1	-1	-1	-1	-1	-1	-1	-1	-1	-1	-1	-1	-1	-1	-1	-1	-1	-1	-1	-1	-1	-1	-1	-1	-1	-1	-1	-1	-1	-1	-1	-1	-1	-1	-1	-1	-1	-1	-1	-1	-1	-1	-1	-1	-1	-1
86	-1	-1	-1	-1	-1	-1	-1	-1	-1	-1	-1	-1	-1	-1	-1	-1	-1	-1	-1	-1	-1	-1	-1	-1	-1	-1	-1	-1	-1	-1	-1	-1	-1	-1	-1	-1	-1	-1	-1	-1	-1	-1	-1	-1	-1	-1	-1	-1	-1
87	-1	-1	-1	-1	-1	-1	-1	-1	-1	-1	-1	-1	-1	-1	-1	-1	-1	-1	-1	-1	-1	-1	-1	-1	-1	-1	-1	-1	-1	-1	-1	-1	-1	-1	-1	-1	-1	-1	-1	-1	-1	-1	-1	-1	-1	-1	-1	-1	-1
88	-1	-1	-1	-1	-1	-1	-1	-1	-1	-1	-1	-1	-1	-1	-1	-1	-1	-1	-1	-1	-1	-1	-1	-1	-1	-1	-1	-1	-1	-1	-1	-1	-1	-1	-1	-1	-1	-1	-1	-1	-1	-1	-1	-1	-1	-1	-1	-1	-1
89	-1	-1	-1	-1	-1	-1	-1	-1	-1	-1	-1	-1	-1	-1	-1	-1	-1	-1	-1	-1	-1	-1	-1	-1	-1	-1	-1	-1	-1	-1	-1	-1	-1	-1	-1	-1	-1	-1	-1	-1	-1	-1	-1	-1	-1	-1	-1	-1	-1
90	-1	-1	-1	-1	-1	-1	-1	-1	-1	-1	-1	-1	-1	-1	-1	-1	-1	-1	-1	-1	-1	-1	-1	-1	-1	-1	-1	-1	-1	-1	-1	-1	-1	-1	-1	-1	-1	-1	-1	-1	-1	-1	-1	-1	-1	-1	-1	-1	120
91	-1	-1	-1	-1	-1	-1	-1	-1	-1	-1	-1	-1	-1	-1	-1	-1	-1	-1	-1	-1	-1	-1	-1	-1	-1	-1	-1	-1	-1	-1	-1	-1	-1	-1	-1	-1	-1	-1	-1	-1	-1	-1	-1	-1	-1	-1	116.588	116.838	123.3
92	-1	-1	-1	-1	-1	-1	-1	-1	-1	-1	-1	-1	-1	-1	-1	-1	-1	-1	-1	-1	-1	-1	-1	-1	-1	-1	-1	-1	-1	-1	-1	-1	-1	-1	-1	-1	-1	-1	-1	-1	-1	-1	-1	-1	122.088	124.888	116.062	123.675	123.688
93	-1	-1	-1	-1	-1	-1	-1	-1	-1	-1	-1	-1	-1	-1	-1	-1	-1	-1	-1	-1	-1	-1	-1	-1	-1	-1	-1	-1	-1	-1	-1	-1	-1	-1	-1	-1	-1	-1	-1	-1	-1	-1	-1	124.112	126.45	112.912	116.138	128.412	111.3
94	-1	-1	-1	-1	-1	-1	-1	-1	-1	-1	-1	-1	-1	-1	-1	-1	-1	-1	-1	-1	-1	-1	-1	-1	-1	-1	-1	-1	-1	-1	-1	-1	-1	-1	-1	-1	-1	-1	-1	-1	-1	112.75	120.7	113.438	122.825	122.625	125.362	120.7	120.85
95	-1	-1	-1	-1	-1	-1	-1	-1	-1	-1	-1	-1	-1	-1	-1	-1	-1	-1	-1	-1	-1	-1	-1	-1	-1	-1	-1	-1	-1	-1	-1	-1	-1	-1	-1	-1	-1	-1	-1	124.35	111.013	119.925	122.338	116.412	119.6	120.537	121.95	120.375	116.562
96	-1	-1	-1	-1	-1	-1	-1	-1	-1	-1	-1	-1	-1	-1	-1	-1	-1	-1	-1	-1	-1	-1	-1	-1	-1	-1	-1	-1	-1	-1	-1	-1	-1	-1	-1	-1	-1	118.6	110.325	116.713	123.575	115.925	121.475	119.825	114.737	123.85	117.537	119.888	118.963
97	-1	-1	-1	-1	-1	-1	-1	-1	-1	-1	-1	-1	-1	-1	-1	-1	-1	-1	-1	-1	-1	-1	-1	-1	-1	-1	-1	-1	-1	-1	-1	-1	-1	-1	-1	-1	115.388	120.338	120.15	118.05	123.263	123.912	120.338	122.463	117.888	126.688	117.338	112.375	119.537
98	-1	-1	-1	-1	-1	-1	-1	-1	-1	-1	-1	-1	-1	-1	-1	-1	-1	-1	-1	-1	-1	-1	-1	-1	-1	-1	-1	-1	-1	-1	-1	-1	-1	-1	117.225	112.638	124.25	120.05	120.838	120.713	120.588	114.338	113.612	120.275	125.662	119.537	116.562	125.688	126.787
99	-1	-1	-1	-1	-1	-1	-1	-1	-1	-1	-1	-1	-1	-1	-1	-1	-1	-1	-1	-1	-1	-1	-1	-1	-1	-1	-1	-1	-1	-1	-1	-1	123.112	116.1	114.487	118.125	113.75	120.1	119.425	128.812	119.737	121.875	114.138	116.463	118.062	120.075	115.075	119.15	136.213
100	-1	-1	-1	-1	-1	-1	-1	-1	-1	-1	-1	-1	-1	-1	-1	-1	-1	-1	-1	-1	-1	-1	-1	-1	-1	-1	-1	-1	-1	-1	122.338	121.513	120.65	112.938	116.2	114.275	133.075	122.125	124.625	121.425	117.013	110.975	110.362	122.513	107.225	127.125	135.8	131.75	127.875
101	-1	-1	-1	-1	-1	-1	-1	-1	-1	-1	-1	-1	-1	-1	-1	-1	-1	-1	-1	-1	-1	-1	-1	-1	-1	-1	-1	-1	-1	122.338	110.2	125.463	120.075	123.763	126.375	120	115.775	129.1	113.275	118.888	117	120.612	121.4	123.475	133.988	122.037	131.6	134.238	128.863
102	-1	-1	-1	-1	-1	-1	-1	-1	-1	-1	-1	-1	-1	-1	-1	-1	-1	-1	-1	-1	-1	-1	-1	-1	-1	-1	-1	123.987	111.5	130.15	120.263	120.263	113.475	122.725	119.15	122.412	115.688	126.787	112.8	116.713	121.175	124.325	133.925	123.287	128.613	127.625	127.487	126.275	128.825
103	-1	-1	-1	-1	-1	-1	-1	-1	-1	-1	-1	-1	-1	-1	-1	-1	-1	-1	-1	-1	-1	-1	-1	-1	-1	-1	-1	119.987	123.7	121.737	121.737	115.8	129.225	126.537	112.662	126.575	118.188	116.812	123.537	124.225	126.013	136.375	117.188	126.6	136.975	126.737	126.175	142.4	158.125
104	-1	-1	-1	-1	-1	-1	-1	-1	-1	-1	-1	-1	-1	-1	-1	-1	-1	-1	-1	-1	-1	-1	-1	-1	-1	-1	-1	122.1	123.487	117.925	119.162	126.775	132.45	128.713	121.438	124.35	125.938	112.388	115.362	134.025	129.25	122.088	132.213	112.237	109.7	137.312	155.463	166.463	156.637
105	-1	-1	-1	-1	-1	-1	-1	-1	-1	-1	-1	-1	-1	-1	-1	-1	-1	-1	-1	-1	-1	-1	-1	-1	-1	-1	-1	118.138	121.025	114.037	117.175	121.062	121.312	124.062	124.3	120.938	110.375	116.188	130.8	123.5	130.575	127.475	111.85	127.75	148.2	163.375	165.35	154.287	155.175
106	-1	-1	-1	-1	-1	-1	-1	-1	-1	-1	-1	-1	-1	-1	-1	-1	-1	-1	-1	-1	-1	-1	-1	-1	-1	-1	-1	115.475	126.125	125.438	113.638	125.013	112.15	120.662	116.425	110.325	127.562	129.35	128.7	126.412	127.275	128.463	143.825	157.137	158.312	156.1	154.25	158.312	155.613
107	-1	-1	-1	-1	-1	-1	-1	-1	-1	-1	-1	-1	-1	-1	-1	-1	-1	-1	-1	-1	-1	-1	-1	-1	-1	-1	-1	112.088	116.888	116.112	112	122.438	124.138	108.6	121.037	113.062	124.812	122.275	130.137	106.188	142.25	148.325	172.9	147.45	147.3	161.5	146.15	144.312	161.012
108	-1	-1	-1	-1	-1	-1	-1	-1	-1	-1	-1	-1	-1	-1	-1	-1	-1	-1	-1	-1	-1	-1	-1	-1	-1	-1	-1	123.888	110.312	129.512	119.362	115.362	120.362	125.662	127.287	119.725	122.75	143.1	93.3	146.5	162.825	167.562	158.65	150.25	145.438	158.012	150.238	159.287	148.55
109	-1	-1	-1	-1	-1	-1	-1	-1	-1	-1	-1	-1	-1	-1	-1	-1	-1	-1	-1	-1	-1	-1	-1	-1	-1	-1	-1	125.625	115.875	111.675	130.088	117.375	130.5	118.112	119.638	117.55	123.5	115.987	121.325	162.562	163.262	151.3	149.162	147.012	145.137	155.338	151.025	159.4	150.488
110	-1	-1	-1	-1	-1	-1	-1	-1	-1	-1	-1	-1	-1	-1	-1	-1	-1	-1	-1	-1	-1	-1	-1	-1	-1	-1	-1	118.225	120.925	112.088	117.312	126.7	117.475	117.175	127.537	114.162	142.412	99.5125	149.238	167.45	157.95	152.387	152.838	154.675	159.125	135.35	131.475	137.762	145.037
111	-1	-1	-1	-1	-1	-1	-1	-1	-1	-1	-1	-1	-1	-1	-1	-1	-1	-1	-1	-1	-1	-1	-1	-1	-1	-1	-1	120.55	115.8	107.787	125.112	120.5	116.938	114.425	118.525	118.388	147.625	86.175	161.713	157.85	152.025	149.325	154.1	155.338	149.6	134.1	125.312	121.9	140.05
112	-1	-1	-1	-1	-1	-1	-1	-1	-1	-1	-1	-1	-1	-1	-1	-1	-1	-1	-1	-1	-1	-1	-1	-1	-1	-1	-1	116.912	121.075	119.888	115.987	123.638	118.7	113.175	123.588	118.8	144.125	98.45	170.488	153.688	152.2	163.9	148.488	156	134.825	128.675	117.9	123.787	127.588
113	-1	-1	-1	-1	-1	-1	-1	-1	-1	-1	-1	-1	-1	-1	-1	-1	-1	-1	-1	-1	-1	-1	-1	-1	-1	-1	-1	119.638	115.638	114.1	119.1	118.675	116.412	114.075	135	129.287	145.625	88.725	172.85	153.338	155.975	159.188	145.425	143.588	140.3	111.75	115.487	114.787	121.188
114	-1	-1	-1	-1	-1	-1	-1	-1	-1	-1	-1	-1	-1	-1	-1	-1	-1	-1	-1	-1	-1	-1	-1	-1	-1	-1	-1	121.775	117.425	112.8	120	117.812	125.5	120.5	126.188	113.062	146.062	90.0875	165.775	155.238	157.325	158.7	151.838	149.287	133.075	119.487	110.375	124.412	121.725
115	-1	-1	-1	-1	-1	-1	-1	-1	-1	-1	-1	-1	-1	-1	-1	-1	-1	-1	-1	-1	-1	-1	-1	-1	-1	-1	-1	118.85	126.8	120.75	120.362	118.312	112.175	117.938	119.85	123.375	137.025	99.325	167.6	136.637	158.713	158.325	155.438	152.675	137.075	127.088	120.987	112.412	110.438
116	-1	-1	-1	-1	-1	-1	-1	-1	-1	-1	-1	-1	-1	-1	-1	-1	-1	-1	-1	-1	-1	-1	-1	-1	-1	-1	-1	113.287	119.362	110.037	127.963	129.912	123.537	123.287	116.65	128.162	144.075	107.037	169.713	148.575	149.537	145.9	142.125	156.812	147.4	128	132.95	120.463	125.362
117	-1	-1	-1	-1	-1	-1	-1	-1	-1	-1	-1	-1	-1	-1	-1	-1	-1	-1	-1	-1	-1	-1	-1	-1	-1	-1	-1	109.7	112.225	116.638	119.1	129.425	123.463	120.312	115.812	125.8	143.525	89.725	175.725	141.162	160.088	153.863	145.2	158.938	148.037	146.213	145.838	135.137	138.75
118	-1	-1	-1	-1	-1	-1	-1	-1	-1	-1	-1	-1	-1	-1	-1	-1	-1	-1	-1	-1	-1	-1	-1	-1	-1	-1	-1	115.662	125.85	115.838	119.15	126.013	119.338	117.938	113.388	124.312	133.075	101.713	171.713	148.8	154.2	151.863	151.85	152.738	151.688	151.238	152.875	139.338	139.287
119	-1	-1	-1	-1	-1	-1	-1	-1	-1	-1	-1	-1	-1	-1	-1	-1	-1	-1	-1	-1	-1	-1	-1	-1	-1	-1	-1	127.825	115	121.737	132.713	119.875	108.95	124.225	124.1	135.363	145.325	99.7375	164.075	144.387	153.838	149.738	154.75	140.287	146.175	159.662	155.162	149.662	138.387
120	-1	-1	-1	-1	-1	-1	-1	-1	-1	-1	-1	-1	-1	-1	-1	-1	-1	-1	-1	-1	-1	-1	-1	-1	-1	-1	-1	125.3	111	120.088	119.75	121.938	116.025	120.412	120.987	120.225	144.075	102.775	166.537	151.05	173.387	148.387	157.338	151.387	151	164	153.425	153.2	152.325
121	-1	-1	-1	-1	-1	-1	-1	-1	-1	-1	-1	-1	-1	-1	-1	-1	-1	-1	-1	-1	-1	-1	-1	-1	-1	-1	-1	118.075	116.338	122.675	118.65	119.763	112.775	119.112	119.963	125.725	140.912	109.725	178.6	152.912	154.412	156.312	149.787	148.975	150.95	150.95	159.338	148.15	159.5
122	-1	-1	-1	-1	-1	-1	-1	-1	-1	-1	-1	-1	-1	-1	-1	-1	-1	-1	-1	-1	-1	-1	-1	-1	-1	-1	-1	117.95	113.1	115.662	113.425	116.438	120.062	122.875	113.8	123.612	132.1	105.287	176.488	149.562	165.188	152.225	151.312	150.425	153.825	145.688	151.387	150.537	163.988
123	-1	-1	-1	-1	-1	-1	-1	-1	-1	-1	-1	-1	-1	-1	-1	-1	-1	-1	-1	-1	-1	-1	-1	-1	-1	-1	-1	122.162	120.737	118.475	122.05	117.638	131.762	126.862	114.662	121.45	132.675	103.625	170.125	143.188	157.975	151.488	156.713	159.325	161.725	148.662	147.412	146.2	160.725
124	-1	-1	-1	-1	-1	-1	-1	-1	-1	-1	-1	-1	-1	-1	-1	-1	-1	-1	-1	-1	-1	-1	-1	-1	-1	-1	-1	119.875	123.312	119.425	123.675	124.35	124.463	120.987	114.862	118.975	148.775	108.838	173.8	148.925	154.65	155.488	158.425	156.662	141.512	134.762	141.613	129.875	139.975
125	-1	-1	-1	-1	-1	-1	-1	-1	-1	-1	-1	-1	-1	-1	-1	-1	-1	-1	-1	-1	-1	-1	-1	-1	-1	-1	-1	108.037	120.013	129.912	119.825	123.95	131.225	112.025	120.15	128.875	146.1	107.562	163.95	142.1	155.7	150.062	151.213	150.475	142	125.862	132.375	144.438	128.988
126	-1	-1	-1	-1	-1	-1	-1	-1	-1	-1	-1	-1	-1	-1	-1	-1	-1	-1	-1	-1	-1	-1	-1	-1	-1	-1	-1	120.713	120.275	121.775	125.725	118.675	117.525	114.463	113.513	130.85	142.625	108.737	166.8	149.162	154.45	143.9	156.05	134.438	128.912	135.875	125.287	115.263	117.975
127	-1	-1	-1	-1	-1	-1	-1	-1	-1	-1	-1	-1	-1	-1	-1	-1	-1	-1	-1	-1	-1	-1	-1	-1	-1	-1	-1	125.5	121.713	119.725	111.713	115.662	122.975	121.575	122.463	127.85	137.625	109.162	174.713	144.9	150.725	144.325	148.475	147.213	130.012	136.262	127.912	125.9	118.6
128	-1	-1	-1	-1	-1	-1	-1	-1	-1	-1	-1	-1	-1	-1	-1	-1	-1	-1	-1	-1	-1	-1	-1	-1	-1	-1	-1	119.925	126.375	124.912	123.1	116.112	122.1	124.638	113.888	130.488	140.325	104.862	174.975	153.15	154.863	146.488	146.3	134.213	138.225	114.3	119.062	121.15	105.35
129	-1	-1	-1	-1	-1	-1	-1	-1	-1	-1	-1	-1	-1	-1	-1	-1	-1	-1	-1	-1	-1	-1	-1	-1	-1	-1	-1	125.65	114.775	127.787	103.85	124.675	128.662	119.062	115.8	129.975	132.963	110.3	169.625	145	157.688	150.7	149.762	139.812	129.512	120.45	119.25	117.013	136.113
130	-1	-1	-1	-1	-1	-1	-1	-1	-1	-1	-1	-1	-1	-1	-1	-1	-1	-1	-1	-1	-1	-1	-1	-1	-1	-1	-1	128.287	106.75	111.7	115.05	120.537	112.125	121.925	119.438	132.688	143.125	98.5	169.213	151.3	146.675	158.312	149.238	131.637	128.637	118.425	118.237	119	125.638
131	-1	-1	-1	-1	-1	-1	-1	-1	-1	-1	-1	-1	-1	-1	-1	-1	-1	-1	-1	-1	-1	-1	-1	-1	-1	-1	-1	106.175	120.938	112.35	125.188	118.312	119.438	113.775	111.537	126.463	136.213	111.612	181.25	144.738	158.9	158.238	153.825	157.2	153.9	131.438	131.537	136.137	132.387
132	-1	-1	-1	-1	-1	-1	-1	-1	-1	-1	-1	-1	-1	-1	-1	-1	-1	-1	-1	-1	-1	-1	-1	-1	-1	-1	-1	111.612	125.025	124	123.737	117.112	115	127.725	118.6	134.863	150.537	113.625	169.338	147.4	154.875	143.475	149.35	140.2	146.7	148.2	131.062	130.55	140.25
133	-1	-1	-1	-1	-1	-1	-1	-1	-1	-1	-1	-1	-1	-1	-1	-1	-1	-1	-1	-1	-1	-1	-1	-1	-1	-1	-1	121.2	119.138	127.575	116.312	121.963	118.275	122.912	114.438	135.338	137.75	114.412	164.325	151.988	151.8	155.463	142.738	145.162	144.95	154.7	146.238	147.613	159.65
134	-1	-1	-1	-1	-1	-1	-1	-1	-1	-1	-1	-1	-1	-1	-1	-1	-1	-1	-1	-1	-1	-1	-1	-1	-1	-1	-1	111.875	123.55	122.013	114.6	124.588	120.075	115.85	113.737	134.45	139.887	119.6	163.7	150.338	152.6	151.238	151.537	153.725	155.012	156.45	149.463	141.412	155.6
135	-1	-1	-1	-1	-1	-1	-1	-1	-1	-1	-1	-1	-1	-1	-1	-1	-1	-1	-1	-1	-1	-1	-1	-1	-1	-1	-1	116.625	115.45	117.013	107.7	118.013	115.225	114.45	109.625	134.713	139.512	113.625	171.238	156.575	140.5	155.662	146.225	153.725	151.713	148.912	153.338	151.8	153.637
136	-1	-1	-1	-1	-1	-1	-1	-1	-1	-1	-1	-1	-1	-1	-1	-1	-1	-1	-1	-1	-1	-1	-1	-1	-1	-1	-1	119.175	122.575	126.662	125.9	128.812	119.963	125.825	116.6	132.8	141.338	116.35	169.775	146.863	155.588	147.512	154.863	157.75	154.438	143.025	144.312	154.012	144.637
137	-1	-1	-1	-1	-1	-1	-1	-1	-1	-1	-1	-1	-1	-1	-1	-1	-1	-1	-1	-1	-1	-1	-1	-1	-1	-1	-1	114.338	118.1	121.7	115.675	116.213	121.713	118.725	116.388	139.825	131.812	123.35	179.838	151.625	148.713	156.188	140.887	141.662	140.562	135.863	144.412	145.562	154.325
138	-1	-1	-1	-1	-1	-1	-1	-1	-1	-1	-1	-1	-1	-1	-1	-1	-1	-1	-1	-1	-1	-1	-1	-1	-1	-1	-1	120.275	110.912	127.85	128.9	124.325	115.375	118.537	118.675	130.887	134.825	114.612	166.863	148.213	168.637	143.588	151.988	137.025	142.4	130.025	123.812	135.6	142.838
139	-1	-1	-1	-1	-1	-1	-1	-1	-1	-1	-1	-1	-1	-1	-1	-1	-1	-1	-1	-1	-1	-1	-1	-1	-1	-1	-1	111.438	112.375	119.9	121.925	117.562	112.888	128.387	112.312	131.175	135.425	111.975	162.812	140.963	158.45	156.05	140.85	132.438	134.8	123.425	125.112	134.25	145.963
140	-1	-1	-1	-1	-1	-1	-1	-1	-1	-1	-1	-1	-1	-1	-1	-1	-1	-1	-1	-1	-1	-1	-1	-1	-1	-1	-1	124.963	115.45	121.487	120.438	123.688	123.412	127.95	114.612	136.137	135.562	121.562	174.912	156.1	150.05	157.363	142.9	133.613	121.737	109.975	112.737	117.675	122.737
141	-1	-1	-1	-1	-1	-1	-1	-1	-1	-1	-1	-1	-1	-1	-1	-1	-1	-1	-1	-1	-1	-1	-1	-1	-1	-1	-1	118.775	108.862	118.888	114.575	122.062	119.612	130.7	112.412	136.713	120.162	121	158.45	144.95	161.963	148.85	143.912	111.75	113.888	111.688	110.013	119.562	127.925
142	-1	-1	-1	-1	-1	-1	-1	-1	-1	-1	-1	-1	-1	-1	-1	-1	-1	-1	-1	-1	-1	-1	-1	-1	-1	-1	-1	115.925	118.662	121.787	115.225	115.85	122.688	120.025	112.325	142.213	125.975	113.162	176.9	149.338	156.713	138.2	145.838	125	110.938	116.5	120.9	131.838	137.275
143	-1	-1	-1	-1	-1	-1	-1	-1	-1	-1	-1	-1	-1	-1	-1	-1	-1	-1	-1	-1	-1	-1	-1	-1	-1	-1	-1	114.325	122.612	114.763	119.013	117.875	118.1	122.725	113.9	134.662	125.987	115.4	169.312	151.65	157.562	156.113	137.787	123.325	118.062	124.088	124.162	130.775	122.85
144	-1	-1	-1	-1	-1	-1	-1	-1	-1	-1	-1	-1	-1	-1	-1	-1	-1	-1	-1	-1	-1	-1	-1	-1	-1	-1	-1	119.338	119.338	126.312	129.938	118.775	117.787	128.537	108.75	139.963	118.475	122.575	164.762	148.238	159.412	151.125	143.812	140.887	134.637	143.375	148.488	127.65	129.887
145	-1	-1	-1	-1	-1	-1	-1	-1	-1	-1	-1	-1	-1	-1	-1	-1	-1	-1	-1	-1	-1	-1	-1	-1	-1	-1	-1	110.15	115.662	116.213	118.075	113.138	124.612	118.475	105.787	141.875	121.688	118.525	179.463	163.625	164.213	147.4	136.887	149.613	136.3	140.338	136.387	131.963	143.488
146	-1	-1	-1	-1	-1	-1	-1	-1	-1	-1	-1	-1	-1	-1	-1	-1	-1	-1	-1	-1	-1	-1	-1	-1	-1	-1	-1	123.537	115.037	121.675	122.912	129.662	120.662	114.838	115.525	142.525	130.588	128.5	156.162	151.387	157.713	145.35	150.375	153.838	145.8	142.338	156.3	155	154.363
147	-1	-1	-1	-1	-1	-1	-1	-1	-1	-1	-1	-1	-1	-1	-1	-1	-1	-1	-1	-1	-1	-1	-1	-1	-1	-1	-1	124.338	120.55	123.375	117.575	117.037	122.812	128.463	112.237	142.463	123.875	133.213	174.575	144.4	149.637	141.8	150	138.688	159.287	152.387	152.213	147.037	162.912
148	-1	-1	-1	-1	-1	-1	-1	-1	-1	-1	-1	-1	-1	-1	-1	-1	-1	-1	-1	-1	-1	-1	-1	-1	-1	-1	-1	127.5	121.162	115.35	118.175	123.537	120.312	112.325	107.575	145.3	126.662	122.45	165.95	151.075	155.688	153.037	154.8	154.3	153.113	150.312	153	156.312	153.863
149	-1	-1	-1	-1	-1	-1	-1	-1	-1	-1	-1	-1	-1	-1	-1	-1	-1	-1	-1	-1	-1	-1	-1	-1	-1	-1	-1	124.287	120.562	125.4	118.55	119.45	116.325	126.688	122.7	141.725	124.263	119.325	152.287	155.625	146.075	164.575	151.125	143.475	151.312	154.125	145.463	161.25	153.75
150	-1	-1	-1	-1	-1	-1	-1	-1	-1	-1	-1	-1	-1	-1	-1	-1	-1	-1	-1	-1	-1	-1	-1	-1	-1	-1	-1	124.75	121.4	125.312	125.688	122.35	126.862	115.225	111.338	138.2	114.338	123.775	170.7	152.875	157.162	154.312	147.137	144.8	133.325	145.738	131.488	153.65	139.9
151	-1	-1	-1	-1	-1	-1	-1	-1	-1	-1	-1	-1	-1	-1	-1	-1	-1	-1	-1	-1	-1	-1	-1	-1	-1	-1	-1	116.312	114.85	122.938	113.275	116.162	118.625	118.275	109.987	140.4	110.65	129.125	161.412	153.262	151.675	155.312	142.55	133.412	119.825	125.55	123.963	123.4	141.65
152	-1	-1	-1	-1	-1	-1	-1	-1	-1	-1	-1	-1	-1	-1	-1	-1	-1	-1	-1	-1	-1	-1	-1	-1	-1	-1	-1	114.45	119.938	119.5	118.237	121.325	118	131.438	111.987	137.713	117.612	135.7	161.938	157.975	157.275	150.213	130.95	123.85	126.237	116.4	125.575	127.513	134.488
153	-1	-1	-1	-1	-1	-1	-1	-1	-1	-1	-1	-1	-1	-1	-1	-1	-1	-1	-1	-1	-1	-1	-1	-1	-1	-1	-1	127.75	121.8	114.4	123.213	126.338	127.975	129.688	116.725	138.887	126.875	152.9	171.875	153.137	148.188	129.525	116.537	114.463	114.112	105.325	114.575	133.575	136.025
154	-1	-1	-1	-1	-1	-1	-1	-1	-1	-1	-1	-1	-1	-1	-1	-1	-1	-1	-1	-1	-1	-1	-1	-1	-1	-1	-1	111.575	121.7	117.1	106.4	123.912	117.3	126.812	113.987	144.088	114.6	131.425	156.15	155.1	154.4	139.575	119.325	114.75	122.338	116.125	115.362	114.4	147.037
155	-1	-1	-1	-1	-1	-1	-1	-1	-1	-1	-1	-1	-1	-1	-1	-1	-1	-1	-1	-1	-1	-1	-1	-1	-1	-1	-1	112.463	121.338	115.412	132.387	107.787	109.912	125.05	114.925	144.488	115.438	136.363	164.412	147	143.188	144.2	129.475	117.987	108.362	103.013	122.65	128.075	145.2
156	-1	-1	-1	-1	-1	-1	-1	-1	-1	-1	-1	-1	-1	-1	-1	-1	-1	-1	-1	-1	-1	-1	-1	-1	-1	-1	-1	119.737	123.225	125.2	110.188	111.338	109.7	117.237	122.825	144.338	119.65	129.85	169.912	152.562	148.887	152.075	135.9	123.362	123.275	130.512	127.85	130.338	142.287
157	-1	-1	-1	-1	-1	-1	-1	-1	-1	-1	-1	-1	-1	-1	-1	-1	-1	-1	-1	-1	-1	-1	-1	-1	-1	-1	-1	112.225	128.9	108.275	129.287	116.037	118.45	127.1	119.963	139.175	118.8	144.688	158.637	144.575	151.438	153.775	147	118.825	121.862	133.787	138.363	139.463	142.675
158	-1	-1	-1	-1	-1	-1	-1	-1	-1	-1	-1	-1	-1	-1	-1	-1	-1	-1	-1	-1	-1	-1	-1	-1	-1	-1	-1	122.612	120.162	115.138	116.075	120.888	120.388	118.713	107.725	141.137	118.475	142.988	163.287	155.375	161.762	163.863	156.5	144.713	140.387	140.363	146.613	139.662	155.675
159	-1	-1	-1	-1	-1	-1	-1	-1	-1	-1	-1	-1	-1	-1	-1	-1	-1	-1	-1	-1	-1	-1	-1	-1	-1	-1	-1	110.388	125.388	122.138	126.175	123.025	111.425	131.188	111.25	148.637	104.775	136.588	153.9	159.175	142.3	148.588	154.463	156.125	154.188	152.875	158.55	149.738	145.9
160	-1	-1	-1	-1	-1	-1	-1	-1	-1	-1	-1	-1	-1	-1	-1	-1	-1	-1	-1	-1	-1	-1	-1	-1	-1	-1	-1	117.1	118.475	117.838	120.65	122.25	118.938	119.388	115.875	144.625	112.213	146.575	154.188	151.588	146.775	146.85	158.062	159.025	154.537	155.512	148.225	159.725	156.325
161	-1	-1	-1	-1	-1	-1	-1	-1	-1	-1	-1	-1	-1	-1	-1	-1	-1	-1	-1	-1	-1	-1	-1	-1	-1	-1	-1	126.112	113.3	124.013	119.35	118.088	115.787	127.275	114.963	140.262	101.075	147.438	159.85	156.137	150.475	162.963	158.675	160.412	153.6	159.512	149.875	153.375	154.925
162	-1	-1	-1	-1	-1	-1	-1	-1	-1	-1	-1	-1	-1	-1	-1	-1	-1	-1	-1	-1	-1	-1	-1	-1	-1	-1	-1	124.075	110.375	121.3	132.287	121.088	117.662	118.425	117.975	147.95	110.188	136.475	163.988	154.7	153.075	146.637	153.675	159.825	150.7	140.875	159.6	143.05	144.113
163	-1	-1	-1	-1	-1	-1	-1	-1	-1	-1	-1	-1	-1	-1	-1	-1	-1	-1	-1	-1	-1	-1	-1	-1	-1	-1	-1	121.388	116.213	116.963	124.025	127.475	123.138	124.15	114.85	147.325	112.612	152.425	160.025	159.975	151.537	149.975	156.412	153.85	139.375	156.45	167.85	149.062	141.363
164	-1	-1	-1	-1	-1	-1	-1	-1	-1	-1	-1	-1	-1	-1	-1	-1	-1	-1	-1	-1	-1	-1	-1	-1	-1	-1	-1	113.237	119.975	119.062	113.9	119.588	128.188	120.388	115.162	147.625	97.2125	158.338	163.225	150.65	151.75	154.512	161.662	149.175	147.713	143.762	150.45	156.275	154.85
165	-1	-1	-1	-1	-1	-1	-1	-1	-1	-1	-1	-1	-1	-1	-1	-1	-1	-1	-1	-1	-1	-1	-1	-1	-1	-1	-1	113.062	127.175	117.287	119.888	125.825	122.537	120.7	121.2	149.588	112.65	145.575	153.537	150.175	151.8	155.1	146.15	133.238	138.35	138.537	137.262	144.363	157.7
166	-1	-1	-1	-1	-1	-1	-1	-1	-1	-1	-1	-1	-1	-1	-1	-1	-1	-1	-1	-1	-1	-1	-1	-1	-1	-1	-1	127.875	125.062	115.65	123.888	122.463	115.25	123.037	115.65	139.3	102.7	135.262	145.738	159.338	144.975	161.925	141.975	134.425	125.188	125.737	135.85	134.675	146.95
167	-1	-1	-1	-1	-1	-1	-1	-1	-1	-1	-1	-1	-1	-1	-1	-1	-1	-1	-1	-1	-1	-1	-1	-1	-1	-1	-1	132.025	115.912	120.713	112.05	118.787	120.1	119.412	120.987	146.688	100.225	163.887	157.787	155.838	153.5	153.887	127.188	130.312	129.425	127.7	137.113	133.15	145.05
168	-1	-1	-1	-1	-1	-1	-1	-1	-1	-1	-1	-1	-1	-1	-1	-1	-1	-1	-1	-1	-1	-1	-1	-1	-1	-1	-1	112.862	112.85	126.175	120.737	120.138	118.225	114.638	128.938	147.475	104.513	149.738	152.1	150.2	144.225	151.05	133.45	121.5	127.2	126.3	131.213	138	151.975
169	-1	-1	-1	-1	-1	-1	-1	-1	-1	-1	-1	-1	-1	-1	-1	-1	-1	-1	-1	-1	-1	-1	-1	-1	-1	-1	-1	112.625	128.7	119.3	113.537	113.725	119.763	126.7	122.312	146.963	95.425	171.95	146.662	162.213	151.662	140.912	118.95	117.125	120.662	115.125	118.75	135.238	142.5
170	-1	-1	-1	-1	-1	-1	-1	-1	-1	-1	-1	-1	-1	-1	-1	-1	-1	-1	-1	-1	-1	-1	-1	-1	-1	-1	-1	128.463	123.162	119.362	123.925	116.2	120.312	121.562	118.375	144.675	106.325	153.775	134.975	154.075	154.425	136.275	123.338	129.175	118.5	127.075	124.675	139.238	142.312
171	-1	-1	-1	-1	-1	-1	-1	-1	-1	-1	-1	-1	-1	-1	-1	-1	-1	-1	-1	-1	-1	-1	-1	-1	-1	-1	-1	117.013	123.638	103.75	121.537	118.562	133.588	112.362	121.725	138.037	111.575	160.075	153.675	153.9	158.15	144.575	116.888	120.763	115.675	116.7	126.862	134.912	142.05
172	-1	-1	-1	-1	-1	-1	-1	-1	-1	-1	-1	-1	-1	-1	-1	-1	-1	-1	-1	-1	-1	-1	-1	-1	-1	-1	-1	112.263	116.7	124.975	129.9	117.412	112.8	117.287	131.55	146.363	96.225	154.475	150.075	159.787	150.525	145.575	134.375	129.637	135.188	126.4	138.8	138.637	152.988
173	-1	-1	-1	-1	-1	-1	-1	-1	-1	-1	-1	-1	-1	-1	-1	-1	-1	-1	-1	-1	-1	-1	-1	-1	-1	-1	-1	125.525	119.575	122.65	118.662	112.862	128.188	127.325	127.287	135.637	104.713	169.15	151.963	153.025	147.162	148.588	142.9	129.05	136.738	123.65	134.988	144.488	146.062
174	-1	-1	-1	-1	-1	-1	-1	-1	-1	-1	-1	-1	-1	-1	-1	-1	-1	-1	-1	-1	-1	-1	-1	-1	-1	-1	-1	121.925	114.463	116.062	121.688	123.362	129.35	119.125	125.9	152.287	98.3375	148.025	151.588	149.312	142.113	162.113	147.662	143.912	147.6	141.938	145.775	147.812	163.2
175	-1	-1	-1	-1	-1	-1	-1	-1	-1	-1	-1	-1	-1	-1	-1	-1	-1	-1	-1	-1	-1	-1	-1	-1	-1	-1	-1	116.513	128.275	113.737	122.138	117.425	119.713	126.95	125.575	138.488	101.638	162.3	156.775	162.425	149.463	163.012	148.562	158.05	140.588	142.175	146.787	144.938	165.275
176	-1	-1	-1	-1	-1	-1	-1	-1	-1	-1	-1	-1	-1	-1	-1	-1	-1	-1	-1	-1	-1	-1	-1	-1	-1	-1	-1	120.325	113.875	120.925	116.225	120.175	117.688	120.925	118.85	147.938	97.6625	161.025	147.675	163.95	149.6	153.525	152.55	157.75	143.9	142.5	150.537	150.05	147.25
177	-1	-1	-1	-1	-1	-1	-1	-1	-1	-1	-1	-1	-1	-1	-1	-1	-1	-1	-1	-1	-1	-1	-1	-1	-1	-1	-1	123.763	124.088	112.662	123.725	128.113	128.812	114.037	127.825	142.4	94.025	157.312	161.525	153.05	160.863	150.037	152.037	142.15	151.062	154.1	150.7	142.613	150.312
178	-1	-1	-1	-1	-1	-1	-1	-1	-1	-1	-1	-1	-1	-1	-1	-1	-1	-1	-1	-1	-1	-1	-1	-1	-1	-1	-1	115.175	113.775	119.925	115.625	131.325	119.737	128.15	127.088	143.213	94.55	160.625	154.15	152.637	150.45	158.488	159.762	149.9	144.375	149.4	145.25	134.088	165.05
179	-1	-1	-1	-1	-1	-1	-1	-1	-1	-1	-1	-1	-1	-1	-1	-1	-1	-1	-1	-1	-1	-1	-1	-1	-1	-1	-1	115.075	119.062	118.013	124.225	123.338	114.987	108.7	124.05	144.125	99.3875	151.075	144.975	157.812	153.525	153.938	150.275	149.312	132.963	139.225	132.363	148.5	127.612
180	-1	-1	-1	-1	-1	-1	-1	-1	-1	-1	-1	-1	-1	-1	-1	-1	-1	-1	-1	-1	-1	-1	-1	-1	-1	-1	-1	129.438	113.312	120.525	115.25	116.088	129.537	123.638	117.35	142.85	112.675	166.775	156.512	159.9	146.55	149.762	149.688	139.463	143.15	140.95	127.713	144.012	140.2
181	-1	-1	-1	-1	-1	-1	-1	-1	-1	-1	-1	-1	-1	-1	-1	-1	-1	-1	-1	-1	-1	-1	-1	-1	-1	-1	-1	118.562	117.237	118.862	119.95	125.55	124.312	126.688	135.525	140.438	98.9375	165.637	158.387	156.287	151.887	154.9	150.775	137.15	139.588	121.9	129.488	125.675	137.125
182	-1	-1	-1	-1	-1	-1	-1	-1	-1	-1	-1	-1	-1	-1	-1	-1	-1	-1	-1	-1	-1	-1	-1	-1	-1	-1	-1	116	107.963	122.525	114.65	116.05	112.525	106.95	118.25	150.812	102.7	174.713	151.562	151.925	152.287	169.3	148.175	134.85	132.162	118	121.638	124.088	107.65
183	-1	-1	-1	-1	-1	-1	-1	-1	-1	-1	-1	-1	-1	-1	-1	-1	-1	-1	-1	-1	-1	-1	-1	-1	-1	-1	-1	115.388	119.4	133.213	118.338	112.013	123.888	108.075	127.013	150.225	101.588	160.975	151.725	157.162	153.062	151.938	153.3	144.488	107.375	116.388	120.375	115.625	116.287
184	-1	-1	-1	-1	-1	-1	-1	-1	-1	-1	-1	-1	-1	-1	-1	-1	-1	-1	-1	-1	-1	-1	-1	-1	-1	-1	-1	126.987	117.463	119.662	125.612	114.425	114.763	114.037	120.35	141.925	96.2	173.125	155.963	149.55	152.975	157.35	147.463	145.363	125.325	120.763	119.312	123.362	127.35
185	-1	-1	-1	-1	-1	-1	-1	-1	-1	-1	-1	-1	-1	-1	-1	-1	-1	-1	-1	-1	-1	-1	-1	-1	-1	-1	-1	121.963	110.162	125.938	117.75	121.05	132.213	122.037	131.662	139.55	96.5375	179.225	147.113	157.762	157.262	150.012	148.3	141.713	126.662	124.6	120.513	121.5	132.463
186	-1	-1	-1	-1	-1	-1	-1	-1	-1	-1	-1	-1	-1	-1	-1	-1	-1	-1	-1	-1	-1	-1	-1	-1	-1	-1	-1	115.85	118.15	121.513	120.4	120.075	121.6	108.475	128.613	144.05	99.9875	166.775	150.9	156.438	157.887	146.475	154.037	145.8	146.95	125.075	124.588	139.25	132.688
187	-1	-1	-1	-1	-1	-1	-1	-1	-1	-1	-1	-1	-1	-1	-1	-1	-1	-1	-1	-1	-1	-1	-1	-1	-1	-1	-1	118.838	123.05	119	118.463	117.35	122.725	106.162	132.675	139.075	107.513	178.713	149.65	150.637	154.988	155.025	145.2	139.088	145.412	144.162	140.075	137.075	135.887
188	-1	-1	-1	-1	-1	-1	-1	-1	-1	-1	-1	-1	-1	-1	-1	-1	-1	-1	-1	-1	-1	-1	-1	-1	-1	-1	-1	125.662	123.763	121.3	113.062	128.938	122.525	125.15	133.562	145.188	101.438	163.575	161.688	154.05	161.575	155.975	157.325	156.488	143.175	148.925	159.125	149.25	143.838
189	-1	-1	-1	-1	-1	-1	-1	-1	-1	-1	-1	-1	-1	-1	-1	-1	-1	-1	-1	-1	-1	-1	-1	-1	-1	-1	-1	114.763	124.375	129.3	120.588	119.175	119.312	118.7	136.3	137.912	109.237	165.713	146.225	146.15	154.338	146.175	153.175	143.85	149.963	150.3	149.213	150.275	153.137
190	-1	-1	-1	-1	-1	-1	-1	-1	-1	-1	-1	-1	-1	-1	-1	-1	-1	-1	-1	-1	-1	-1	-1	-1	-1	-1	-1	110.975	110.312	118.15	121.162	115.513	116.062	120.475	132.062	134.65	114.963	170.662	141.287	151.375	160.5	146.787	152.1	148.463	150.537	145.088	144.1	152.488	148.488
191	-1	-1	-1	-1	-1	-1	-1	-1	-1	-1	-1	-1	-1	-1	-1	-1	-1	-1	-1	-1	-1	-1	-1	-1	-1	-1	-1	118.562	129.688	118.2	114.325	117.125	130.775	118.412	128.2	136.65	101.812	174.8	149.738	154.95	147.3	158.188	155.7	156.562	157.525	149.562	151.113	151.287	156.8
192	-1	-1	-1	-1	-1	-1	-1	-1	-1	-1	-1	-1	-1	-1	-1	-1	-1	-1	-1	-1	-1	-1	-1	-1	-1	-1	-1	122.088	125.062	113.737	117.737	117.95	112.338	117.987	139.637	135.85	98.8875	177.825	152.8	156.488	151.875	152.537	150.7	154.225	141.012	133	152.525	151.537	150.075
193	-1	-1	-1	-1	-1	-1	-1	-1	-1	-1	-1	-1	-1	-1	-1	-1	-1	-1	-1	-1	-1	-1	-1	-1	-1	-1	-1	127.338	123.975	122.213	123.225	117.75	126.312	105.388	140.45	125.062	100.013	169.15	139.262	154.512	155.512	154.975	152.512	141.575	128.3	139.688	133.825	144.662	146.938
194	-1	-1	-1	-1	-1	-1	-1	-1	-1	-1	-1	-1	-1	-1	-1	-1	-1	-1	-1	-1	-1	-1	-1	-1	-1	-1	-1	112.9	120.112	125.713	128.588	124.662	133.438	115.45	132.988	144.575	104.688	187.113	149.925	155.938	141.662	148.488	136.1	140.912	132.025	127.562	139.5	127.487	132.5
195	-1	-1	-1	-1	-1	-1	-1	-1	-1	-1	-1	-1	-1	-1	-1	-1	-1	-1	-1	-1	-1	-1	-1	-1	-1	-1	-1	111.175	121.8	123.775	104.312	126.638	129.238	111.463	127.875	137.025	104.688	170.438	149.3	150.463	155.662	166.488	152.488	138.637	126.875	128.325	133.075	128.787	125.25
196	-1	-1	-1	-1	-1	-1	-1	-1	-1	-1	-1	-1	-1	-1	-1	-1	-1	-1	-1	-1	-1	-1	-1	-1	-1	-1	-1	120.888	134.762	120.15	123.3	119.912	128.562	115.713	126.463	130.588	98.7125	176.5	138.15	160.65	157.55	148.137	147.662	126.725	119.025	113.2	118.8	122.55	127.35
197	-1	-1	-1	-1	-1	-1	-1	-1	-1	-1	-1	-1	-1	-1	-1	-1	-1	-1	-1	-1	-1	-1	-1	-1	-1	-1	-1	130.562	119.675	124.85	114	111.562	126.763	111.938	137.062	142.963	99.925	175.725	133.725	167.3	148.613	141.287	135.85	127.062	115.6	128.262	111.438	125.787	127.562
198	-1	-1	-1	-1	-1	-1	-1	-1	-1	-1	-1	-1	-1	-1	-1	-1	-1	-1	-1	-1	-1	-1	-1	-1	-1	-1	-1	118.412	122.188	124.8	117.438	118.662	120.575	113.7	141.463	140.588	108.463	177.338	145.6	150.012	146.3	154.4	144.812	131.762	111.438	110.463	121.425	131.25	121.737
199	-1	-1	-1	-1	-1	-1	-1	-1	-1	-1	-1	-1	-1	-1	-1	-1	-1	-1	-1	-1	-1	-1	-1	-1	-1	-1	-1	120.7	126.938	117.05	110.388	108.6	124.9	104.275	134.175	134.887	99.9125	165.762	147.55	162.025	153.125	146.238	145.787	135.525	121.6	134.15	123.5	137.738	142.938
200	-1	-1	-1	-1	-1	-1	-1	-1	-1	-1	-1	-1	-1	-1	-1	-1	-1	-1	-1	-1	-1	-1	-1	-1	-1	-1	-1	122.9	112.625	117.425	123.15	122.625	122.75	114.075	137.762	147.387	104.787	164.338	139.075	147.875	150.175	156.35	161.475	137.838	136.613	133.7	133.062	149.988	146.588
201	-1	-1	-1	-1	-1	-1	-1	-1	-1	-1	-1	-1	-1	-1	-1	-1	-1	-1	-1	-1	-1	-1	-1	-1	-1	-1	-1	114.888	120.9	123.8	115.675	129.988	123.812	110.5	137.412	136.875	97.8375	182.438	142.338	157.15	153.512	153.375	167.025	149.925	145.275	142.762	136.812	135.137	137.738
202	-1	-1	-1	-1	-1	-1	-1	-1	-1	-1	-1	-1	-1	-1	-1	-1	-1	-1	-1	-1	-1	-1	-1	-1	-1	-1	-1	113.2	124.838	118.388	113.8	116.138	127.513	109.287	146.188	132.625	96.1125	172.338	165.488	159.062	157.688	142.5	150.15	151.062	149.75	157.162	142.887	141.637	148.05
203	-1	-1	-1	-1	-1	-1	-1	-1	-1	-1	-1	-1	-1	-1	-1	-1	-1	-1	-1	-1	-1	-1	-1	-1	-1	-1	-1	125.125	118.075	122.737	125.088	121.925	125.237	107.088	142.525	132.625	92.1125	169.738	151.613	153.113	155.775	154.35	148.637	155.25	155.113	151.988	153.262	158.887	151.262
204	-1	-1	-1	-1	-1	-1	-1	-1	-1	-1	-1	-1	-1	-1	-1	-1	-1	-1	-1	-1	-1	-1	-1	-1	-1	-1	-1	116.138	121.188	121.95	124.65	112.925	120.662	115.688	146.762	127.125	106.375	183.438	161.438	156.912	155.15	150.912	152.863	138.85	148.475	152.25	137.338	147.162	153.938
205	-1	-1	-1	-1	-1	-1	-1	-1	-1	-1	-1	-1	-1	-1	-1	-1	-1	-1	-1	-1	-1	-1	-1	-1	-1	-1	-1	109.438	116.75	112.838	113.7	120.938	124.125	115.263	131.812	132.537	107.75	182.8	154.2	152.887	162.475	152.688	149.562	149.338	145.825	159.775	142.088	148.062	146
206	-1	-1	-1	-1	-1	-1	-1	-1	-1	-1	-1	-1	-1	-1	-1	-1	-1	-1	-1	-1	-1	-1	-1	-1	-1	-1	-1	122.275	123.162	115.1	126.25	116.8	133.812	115.362	138.613	133.025	119.312	175.075	147.45	182.262	136.213	146.262	153.438	140.2	155.062	156.7	143.625	149.175	150.438
207	-1	-1	-1	-1	-1	-1	-1	-1	-1	-1	-1	-1	-1	-1	-1	-1	-1	-1	-1	-1	-1	-1	-1	-1	-1	-1	-1	121.775	122.8	113.875	112.2	130.8	129.037	122.975	136.125	136.838	106.237	174.425	149	162.875	156.75	154.812	139.875	133.175	140.863	129.938	141.475	146.113	148.088
208	-1	-1	-1	-1	-1	-1	-1	-1	-1	-1	-1	-1	-1	-1	-1	-1	-1	-1	-1	-1	-1	-1	-1	-1	-1	-1	-1	125.45	117.812	116.175	125.412	117.963	121.675	116.25	137.488	132.8	123.963	179.1	153.887	161.887	150.275	147.65	135.113	139.113	125.675	133.225	135.887	130.125	136.312
209	-1	-1	-1	-1	-1	-1	-1	-1	-1	-1	-1	-1	-1	-1	-1	-1	-1	-1	-1	-1	-1	-1	-1	-1	-1	-1	-1	129.838	114.875	108.312	133.025	122.5	121.787	116.588	151.3	127.037	105.963	170.312	133.312	150.887	144.45	142.575	129.363	138.15	112.162	130.662	126.487	138.2	134.438
210	-1	-1	-1	-1	-1	-1	-1	-1	-1	-1	-1	-1	-1	-1	-1	-1	-1	-1	-1	-1	-1	-1	-1	-1	-1	-1	-1	121.138	119.537	107.925	123.362	123	133.988	115.5	144.225	131.35	123.2	169.25	151.213	152.875	143.238	145.925	143.8	113.412	126.388	125.475	126.3	118.2	138.475
211	-1	-1	-1	-1	-1	-1	-1	-1	-1	-1	-1	-1	-1	-1	-1	-1	-1	-1	-1	-1	-1	-1	-1	-1	-1	-1	-1	122.6	116.088	119.412	118.562	112.713	123.438	113.862	144.175	127.325	109.4	181.912	158.838	168.675	155.675	150.662	133.738	126.45	124.537	122.7	120.213	128.8	131.062
212	-1	-1	-1	-1	-1	-1	-1	-1	-1	-1	-1	-1	-1	-1	-1	-1	-1	-1	-1	-1	-1	-1	-1	-1	-1	-1	-1	125.588	119.05	125.662	118.362	113.85	126.938	111.388	148.3	135.6	125.088	170.8	144.25	153.475	144.475	140.188	131.887	130.062	134.738	118.575	121.625	119.662	123.662
213	-1	-1	-1	-1	-1	-1	-1	-1	-1	-1	-1	-1	-1	-1	-1	-1	-1	-1	-1	-1	-1	-1	-1	-1	-1	-1	-1	115.463	121.85	115.625	120.362	115.412	129.988	108.75	141.787	133.287	117.95	179.35	154.75	164.45	145.387	156.175	141.012	134.637	131.387	117.675	136.275	124.362	146.438
214	-1	-1	-1	-1	-1	-1	-1	-1	-1	-1	-1	-1	-1	-1	-1	-1	-1	-1	-1	-1	-1	-1	-1	-1	-1	-1	-1	126.55	117.475	119.888	116.438	121.75	127.1	114.638	142.238	125.912	116.525	180.925	147.675	160.15	149.2	154.475	157.262	154.65	134.3	127.75	131.425	140.65	125.125
215	-1	-1	-1	-1	-1	-1	-1	-1	-1	-1	-1	-1	-1	-1	-1	-1	-1	-1	-1	-1	-1	-1	-1	-1	-1	-1	-1	107.862	121.3	116.075	117.537	121.3	122.138	111.287	136.325	137.238	117.963	183.125	147.375	169.8	161.275	155.725	149.887	143.375	128.45	136.262	137.975	142.662	137.012
216	-1	-1	-1	-1	-1	-1	-1	-1	-1	-1	-1	-1	-1	-1	-1	-1	-1	-1	-1	-1	-1	-1	-1	-1	-1	-1	-1	113.375	127.75	113.475	118.062	123.737	120.737	120.912	133.312	126.388	120.95	165.875	153.475	159.463	158.325	159.988	158.075	150.725	154.312	155.7	144.375	151.463	132.887
217	-1	-1	-1	-1	-1	-1	-1	-1	-1	-1	-1	-1	-1	-1	-1	-1	-1	-1	-1	-1	-1	-1	-1	-1	-1	-1	-1	119.662	113.888	127.987	116.562	126.062	120.525	119.487	139.275	127.425	118.862	170.812	143.6	156.562	148.25	150.775	150.613	149.55	152.738	153.938	155.787	148.963	148.65
218	-1	-1	-1	-1	-1	-1	-1	-1	-1	-1	-1	-1	-1	-1	-1	-1	-1	-1	-1	-1	-1	-1	-1	-1	-1	-1	-1	119.013	129.838	118.975	116.013	134.637	126.263	111.013	137.137	114.6	123.775	175.312	136.275	166.325	157.025	156.688	151.463	168.363	149.25	160.537	150.113	153.625	150.938
219	-1	-1	-1	-1	-1	-1	-1	-1	-1	-1	-1	-1	-1	-1	-1	-1	-1	-1	-1	-1	-1	-1	-1	-1	-1	-1	-1	124.487	111.7	111.95	115.638	119.713	120.612	120.65	147.438	123.575	114.338	185.062	149.438	150.55	163.7	157.275	157.225	160.512	155.65	147.375	154.363	157.075	156.075
220	-1	-1	-1	-1	-1	-1	-1	-1	-1	-1	-1	-1	-1	-1	-1	-1	-1	-1	-1	-1	-1	-1	-1	-1	-1	-1	-1	112.2	124.463	110.45	119.825	129.325	118.625	112.987	147.062	127.188	122.675	167.188	157.275	157.137	162.45	143.512	143.725	152.85	137.35	150.938	151.775	152.85	150.425
221	-1	-1	-1	-1	-1	-1	-1	-1	-1	-1	-1	-1	-1	-1	-1	-1	-1	-1	-1	-1	-1	-1	-1	-1	-1	-1	-1	128.15	124.125	127.112	120.05	118.15	127.975	114.037	135.938	132.45	114.287	162.688	155.037	154.75	154.175	144.125	149.613	153.438	144.25	146.387	146.15	152.387	161.575
222	-1	-1	-1	-1	-1	-1	-1	-1	-1	-1	-1	-1	-1	-1	-1	-1	-1	-1	-1	-1	-1	-1	-1	-1	-1	-1	-1	115.775	111.475	123.537	125.875	116.138	123.1	123.737	143.938	114.625	132.9	176.725	157.312	153.938	151.85	154.012	135.887	125.225	141	125.85	133.287	127.725	144.863
223	-1	-1	-1	-1	-1	-1	-1	-1	-1	-1	-1	-1	-1	-1	-1	-1	-1	-1	-1	-1	-1	-1	-1	-1	-1	-1	-1	117.75	122.675	118.713	120.112	121.713	127.025	119.775	142.488	137.037	125.225	175.213	154.963	160.45	148.238	139.213	123.875	120.713	112.95	120.987	131.725	141.025	134.262
224	-1	-1	-1	-1	-1	-1	-1	-1	-1	-1	-1	-1	-1	-1	-1	-1	-1	-1	-1	-1	-1	-1	-1	-1	-1	-1	-1	123.713	129.35	127.412	122.612	122.4	118.013	120.912	133.463	126.112	132.55	185.2	147.175	151.713	157.55	140.162	136.512	119.713	121.388	117.388	132.4	132.1	143.963
225	-1	-1	-1	-1	-1	-1	-1	-1	-1	-1	-1	-1	-1	-1	-1	-1	-1	-1	-1	-1	-1	-1	-1	-1	-1	-1	-1	113.075	123.213	115.525	131.287	114.237	125.525	131.625	128.975	122.3	131.525	173.863	157.113	155.475	151.512	139.05	131.713	124.438	117.562	127.85	128.963	132.213	136.988
226	-1	-1	-1	-1	-1	-1	-1	-1	-1	-1	-1	-1	-1	-1	-1	-1	-1	-1	-1	-1	-1	-1	-1	-1	-1	-1	-1	117.287	121.8	116.5	116.6	120.05	118.438	122.688	146.15	115.287	124.888	170.213	160.162	157.262	143.438	146.387	128.15	117.625	129.125	115.662	115.013	129.525	140.275
227	-1	-1	-1	-1	-1	-1	-1	-1	-1	-1	-1	-1	-1	-1	-1	-1	-1	-1	-1	-1	-1	-1	-1	-1	-1	-1	-1	107.438	126.638	121.938	116.975	127.5	106.487	115.787	151.438	120.775	131.787	163.613	156	154.225	141.55	143.188	126.75	122.775	111.225	113.237	129.825	133.8	148.8
228	-1	-1	-1	-1	-1	-1	-1	-1	-1	-1	-1	-1	-1	-1	-1	-1	-1	-1	-1	-1	-1	-1	-1	-1	-1	-1	-1	126.9	125.862	124.688	116.975	114.175	123.188	117.825	139.175	115.112	124.675	164.762	160.688	156.438	146.8	137.9	131.488	128.363	122.2	113.312	135.2	136.787	143.55
229	-1	-1	-1	-1	-1	-1	-1	-1	-1	-1	-1	-1	-1	-1	-1	-1	-1	-1	-1	-1	-1	-1	-1	-1	-1	-1	-1	130.488	114.812	122.775	125.213	123.225	120.05	120.362	135.475	108.237	130.05	169.225	161.6	160.537	137.562	143.787	139.738	135.525	137.65	133.275	141.85	144.113	136.125
230	-1	-1	-1	-1	-1	-1	-1	-1	-1	-1	-1	-1	-1	-1	-1	-1	-1	-1	-1	-1	-1	-1	-1	-1	-1	-1	-1	130.537	129.988	127.713	113.35	127.825	118.4	132.062	141.525	122.688	136.012	169.363	155.012	167.162	157.012	157.525	135.838	138.762	141.863	145.262	148.113	142.162	148.162
231	-1	-1	-1	-1	-1	-1	-1	-1	-1	-1	-1	-1	-1	-1	-1	-1	-1	-1	-1	-1	-1	-1	-1	-1	-1	-1	-1	115.4	116.213	126.55	119.438	119.825	118.987	125.55	141.537	105.638	139.775	165.488	160.9	150.525	161.5	155.55	139.175	150.25	153.363	138.662	140.412	157.863	163.575
232	-1	-1	-1	-1	-1	-1	-1	-1	-1	-1	-1	-1	-1	-1	-1	-1	-1	-1	-1	-1	-1	-1	-1	-1	-1	-1	-1	112.688	115.463	121.963	119.4	128.062	120.95	128.25	138.675	114.4	135.45	164.863	152.863	168.488	155.363	153.238	143.575	156.588	144.4	153.512	152.9	132.912	140.637
233	-1	-1	-1	-1	-1	-1	-1	-1	-1	-1	-1	-1	-1	-1	-1	-1	-1	-1	-1	-1	-1	-1	-1	-1	-1	-1	-1	121.013	119.987	111.925	113.275	120.438	123.3	124.025	137.175	110.175	129.625	182.088	145.113	145.9	151.05	153.438	158.113	144.675	170.9	142.188	154.575	153.588	151.575
234	-1	-1	-1	-1	-1	-1	-1	-1	-1	-1	-1	-1	-1	-1	-1	-1	-1	-1	-1	-1	-1	-1	-1	-1	-1	-1	-1	120.537	117.388	123.388	115.112	114.537	124.5	123.912	143.363	118.838	145.887	166.35	152.275	159.262	133.475	157.7	157.012	143.438	145.537	160.012	166.287	164.188	156.875
235	-1	-1	-1	-1	-1	-1	-1	-1	-1	-1	-1	-1	-1	-1	-1	-1	-1	-1	-1	-1	-1	-1	-1	-1	-1	-1	-1	116.675	118.8	111.562	114.775	123.662	119.838	133.887	137.088	114.838	137.412	161.8	158.762	154.95	155.025	152.5	154.238	152.738	149.35	149.988	148.475	147.262	157.113
236	-1	-1	-1	-1	-1	-1	-1	-1	-1	-1	-1	-1	-1	-1	-1	-1	-1	-1	-1	-1	-1	-1	-1	-1	-1	-1	-1	121	115.225	125.6	118.95	111.438	113.225	129.95	147.325	101.475	117.537	157.812	145.625	158.488	147.725	154.675	153.363	141.412	140.175	153.463	156.887	151.125	145.575
237	-1	-1	-1	-1	-1	-1	-1	-1	-1	-1	-1	-1	-1	-1	-1	-1	-1	-1	-1	-1	-1	-1	-1	-1	-1	-1	-1	119.225	115.612	119.088	122.938	120.812	113.763	126.562	133.725	109.95	138.725	169.85	148.188	152.8	153.938	154.738	140.713	140.5	140.537	135.1	154.125	152.3	154.488
238	-1	-1	-1	-1	-1	-1	-1	-1	-1	-1	-1	-1	-1	-1	-1	-1	-1	-1	-1	-1	-1	-1	-1	-1	-1	-1	-1	116.662	120.475	118.4	124.438	112.4	128.125	132.975	141.512	111.85	150.562	166.963	158.637	154.188	149.938	149.275	123.938	122.625	127.612	128.387	131.488	144.713	147.988
239	-1	-1	-1	-1	-1	-1	-1	-1	-1	-1	-1	-1	-1	-1	-1	-1	-1	-1	-1	-1	-1	-1	-1	-1	-1	-1	-1	127.25	113.862	120.138	127.7	123.838	121.925	128.113	139.637	106.325	150.988	147.575	154.688	149.275	151.325	137.387	139.088	126.213	120.35	125.4	126.338	133.838	145.55
240	-1	-1	-1	-1	-1	-1	-1	-1	-1	-1	-1	-1	-1	-1	-1	-1	-1	-1	-1	-1	-1	-1	-1	-1	-1	-1	-1	122.425	119.875	117.362	124.875	121.987	107.8	127.237	128.7	121.2	144.488	167.738	151.725	155.188	148.588	146.9	123.338	101.487	117.037	114.112	125.65	130.113	139.762
241	-1	-1	-1	-1	-1	-1	-1	-1	-1	-1	-1	-1	-1	-1	-1	-1	-1	-1	-1	-1	-1	-1	-1	-1	-1	-1	-1	115.075	111.862	109.175	124.525	119.338	115.088	127.225	137.425	110.812	148.6	175.213	158.438	155.8	154.113	128.938	131.525	110.6	109.625	109.375	127.338	132.287	154.175
242	-1	-1	-1	-1	-1	-1	-1	-1	-1	-1	-1	-1	-1	-1	-1	-1	-1	-1	-1	-1	-1	-1	-1	-1	-1	-1	-1	116.787	110.513	116.2	127.362	123.838	121.575	127.65	138.188	112.85	159.412	165.387	150.562	154.162	147.688	141.125	129.025	120.487	106.237	129.375	119	131.387	142.012
243	-1	-1	-1	-1	-1	-1	-1	-1	-1	-1	-1	-1	-1	-1	-1	-1	-1	-1	-1	-1	-1	-1	-1	-1	-1	-1	-1	118.987	121.812	124.975	116.763	126.825	111.9	132.262	133.975	106.287	144.488	157.25	161.688	140.438	159.588	144.15	136.713	125.575	116.838	120.875	131.162	138.512	154.588
244	-1	-1	-1	-1	-1	-1	-1	-1	-1	-1	-1	-1	-1	-1	-1	-1	-1	-1	-1	-1	-1	-1	-1	-1	-1	-1	-1	115.463	120.237	117.388	119.575	122.75	107.25	126.938	143.975	114.412	150.3	154.938	154.075	152.275	151.637	150.637	133.5	151.45	124.112	145.275	135.2	140.9	147.2
245	-1	-1	-1	-1	-1	-1	-1	-1	-1	-1	-1	-1	-1	-1	-1	-1	-1	-1	-1	-1	-1	-1	-1	-1	-1	-1	-1	115.237	122.2	117.237	118.138	115.9	119.125	134.188	139.9	112.35	148.275	163.863	145.225	158.95	158.525	139.662	154.475	147.85	130.025	150.375	141.925	157.1	145.35
246	-1	-1	-1	-1	-1	-1	-1	-1	-1	-1	-1	-1	-1	-1	-1	-1	-1	-1	-1	-1	-1	-1	-1	-1	-1	-1	-1	126.05	127.588	124.713	119.513	117.925	114.287	134.863	141.662	109.825	163.85	158.637	157.537	154.275	147.588	146.625	138.412	145.863	135.938	145.963	135.363	145.213	155.262
247	-1	-1	-1	-1	-1	-1	-1	-1	-1	-1	-1	-1	-1	-1	-1	-1	-1	-1	-1	-1	-1	-1	-1	-1	-1	-1	-1	129.713	118.312	119.9	121.162	122.537	110.075	133.125	131.213	104.725	153.988	155.975	157.675	152.975	157.312	156.65	142.713	152.8	154.45	142.463	144.575	159.137	139.9
248	-1	-1	-1	-1	-1	-1	-1	-1	-1	-1	-1	-1	-1	-1	-1	-1	-1	-1	-1	-1	-1	-1	-1	-1	-1	-1	-1	116.275	121.787	110.675	116.225	116.938	118.875	135.8	137.425	106.475	165.275	153.812	159.625	155.213	160.9	142.512	147.613	154.975	143.95	153	153.275	151.775	160.675
249	-1	-1	-1	-1	-1	-1	-1	-1	-1	-1	-1	-1	-1	-1	-1	-1	-1	-1	-1	-1	-1	-1	-1	-1	-1	-1	-1	113.45	122.112	120.938	116.775	116.15	118.662	151.2	144.175	107.263	154.012	155.4	159.662	170.675	155.113	145.975	155.875	145.238	161.887	162.512	145.088	152.662	156.562
250	-1	-1	-1	-1	-1	-1	-1	-1	-1	-1	-1	-1	-1	-1	-1	-1	-1	-1	-1	-1	-1	-1	-1	-1	-1	-1	-1	129.137	116.037	116.987	126.763	127.862	99.7875	125.812	138.2	105.85	164.05	172.9	154.925	142.213	156.938	160.938	136.575	149.713	144.812	126.3	152.55	141.675	148.562
251	-1	-1	-1	-1	-1	-1	-1	-1	-1	-1	-1	-1	-1	-1	-1	-1	-1	-1	-1	-1	-1	-1	-1	-1	-1	-1	-1	118.062	115.862	133.9	118.375	116.438	104.763	136.475	141.8	110.425	159.713	152.762	147.1	160.075	154.863	151.4	141.875	144.85	142.912	128.387	147.113	141.825	143.525
252	-1	-1	-1	-1	-1	-1	-1	-1	-1	-1	-1	-1	-1	-1	-1	-1	-1	-1	-1	-1	-1	-1	-1	-1	-1	-1	-1	122.938	124.625	130.488	115.1	118.4	107.438	140.562	146.613	104.775	162.713	161.225	150.025	162.85	160.287	139.562	138.863	123.625	122.963	123.1	128.775	130.062	154.125
253	-1	-1	-1	-1	-1	-1	-1	-1	-1	-1	-1	-1	-1	-1	-1	-1	-1	-1	-1	-1	-1	-1	-1	-1	-1	-1	-1	118.1	115.638	115.125	123.65	122.3	117.562	133.338	144.725	101.4	160.062	160	147.2	155.863	166.312	149.225	127.05	121.088	129.463	126	135.675	129.312	147.875
254	-1	-1	-1	-1	-1	-1	-1	-1	-1	-1	-1	-1	-1	-1	-1	-1	-1	-1	-1	-1	-1	-1	-1	-1	-1	-1	-1	115.612	113.575	120.7	120.362	125.675	110.513	142.125	139.287	118.112	161.5	148.325	158.4	145.713	141.975	150.825	129.75	125.737	111.763	129.875	126.838	125.525	125.537
255	-1	-1	-1	-1	-1	-1	-1	-1	-1	-1	-1	-1	-1	-1	-1	-1	-1	-1	-1	-1	-1	-1	-1	-1	-1	-1	-1	129	121.487	120.225	122.05	112.338	119.412	131.225	143.088	107.775	160.787	149.588	161.55	146.588	158.162	138.35	138.363	129.175	112.025	123.85	120.3	128.338	129.713
256	-1	-1	-1	-1	-1	-1	-1	-1	-1	-1	-1	-1	-1	-1	-1	-1	-1	-1	-1	-1	-1	-1	-1	-1	-1	-1	-1	118.625	119.013	116.688	115.662	120.525	119	130.488	143.312	111.8	159.812	158.363	152.125	157.488	153.637	141.125	131.662	128.8	123.55	124.138	121.588	133.5	140.238
257	-1	-1	-1	-1	-1	-1	-1	-1	-1	-1	-1	-1	-1	-1	-1	-1	-1	-1	-1	-1	-1	-1	-1	-1	-1	-1	-1	119.375	124.213	127.15	130.45	116.162	116.375	131.588	143.2	107.713	155.625	154.812	152.887	150.875	140.312	147.988	146.175	136.95	142.275	130.062	126.963	123.5	135.6
258	-1	-1	-1	-1	-1	-1	-1	-1	-1	-1	-1	-1	-1	-1	-1	-1	-1	-1	-1	-1	-1	-1	-1	-1	-1	-1	-1	121.888	118.662	122.463	111.662	123.325	123.75	117.025	136.787	109.925	141.363	161.088	153.3	162.012	159.125	148.637	145.125	142.012	143.925	143.488	144.688	140.887	136.037
259	-1	-1	-1	-1	-1	-1	-1	-1	-1	-1	-1	-1	-1	-1	-1	-1	-1	-1	-1	-1	-1	-1	-1	-1	-1	-1	-1	112.825	117.612	122.125	118.675	116.112	115.138	129.175	140.6	129.938	125.575	164.162	153.175	169.438	152.625	154.475	147.05	148.2	141.438	150.65	132.438	148.775	137.275
260	-1	-1	-1	-1	-1	-1	-1	-1	-1	-1	-1	-1	-1	-1	-1	-1	-1	-1	-1	-1	-1	-1	-1	-1	-1	-1	-1	120.425	115.412	123.2	119.162	123.775	115.875	123.1	129.488	130.25	134.475	148.688	142.15	160.9	152.925	132.25	161.988	157.188	149.113	134.188	145.838	160.85	147.95
261	-1	-1	-1	-1	-1	-1	-1	-1	-1	-1	-1	-1	-1	-1	-1	-1	-1	-1	-1	-1	-1	-1	-1	-1	-1	-1	-1	121.55	119.312	127.8	122.638	112.013	130.113	113.188	128.9	138.4	128.162	127.8	151.188	142.562	159.3	156.35	157.925	149.375	154.575	147.713	153.8	158.85	145.938
262	-1	-1	-1	-1	-1	-1	-1	-1	-1	-1	-1	-1	-1	-1	-1	-1	-1	-1	-1	-1	-1	-1	-1	-1	-1	-1	-1	119.588	122.513	125.963	115.55	120.125	120.812	117.775	125.75	139.35	133.525	140.8	127.2	156.625	154.787	139.4	161.95	151.762	141.4	167.05	162.113	146.175	146.213
263	-1	-1	-1	-1	-1	-1	-1	-1	-1	-1	-1	-1	-1	-1	-1	-1	-1	-1	-1	-1	-1	-1	-1	-1	-1	-1	-1	120.425	125.825	124.287	109.862	123	124.888	114.312	121.688	131.125	132.137	132.463	129.85	137.688	142.775	151.8	133.8	152	159.35	163.7	145.675	148.338	156.213
264	-1	-1	-1	-1	-1	-1	-1	-1	-1	-1	-1	-1	-1	-1	-1	-1	-1	-1	-1	-1	-1	-1	-1	-1	-1	-1	-1	115.2	121.35	119.838	119.237	114.35	122.125	112.725	108.388	117.463	132.262	126.088	118.388	131.25	138.7	127.987	149.275	143.363	146.375	166.975	148.912	147.213	158.575
265	-1	-1	-1	-1	-1	-1	-1	-1	-1	-1	-1	-1	-1	-1	-1	-1	-1	-1	-1	-1	-1	-1	-1	-1	-1	-1	-1	124.987	115.912	110.85	122.675	111.388	113.562	109.463	130.512	112.013	118.375	133.787	124.537	131.912	121.763	145	139.912	138.375	160.588	142.312	127.412	156.85	162.787
266	-1	-1	-1	-1	-1	-1	-1	-1	-1	-1	-1	-1	-1	-1	-1	-1	-1	-1	-1	-1	-1	-1	-1	-1	-1	-1	-1	119.125	115.812	113.175	120	121.475	112.225	113.425	122.888	119.95	105	134.425	126.388	135.2	130.787	128.65	122.112	132.3	134.35	155.1	161.613	129.575	154.463
267	-1	-1	-1	-1	-1	-1	-1	-1	-1	-1	-1	-1	-1	-1	-1	-1	-1	-1	-1	-1	-1	-1	-1	-1	-1	-1	-1	121.125	117.35	119.8	119.263	123.263	120.688	112.575	118.1	120.4	117.7	121.237	111.625	122.062	133.75	129.438	134.488	129.787	131.137	137.275	125.675	159.412	145.637
268	-1	-1	-1	-1	-1	-1	-1	-1	-1	-1	-1	-1	-1	-1	-1	-1	-1	-1	-1	-1	-1	-1	-1	-1	-1	-1	-1	116.713	115.763	122.75	113.312	118.425	129.312	109.237	117.562	112.638	115.138	120.85	131.55	127.862	118.263	127.388	126.2	135.512	132.713	137.387	127.737	129.525	134.287
269	-1	-1	-1	-1	-1	-1	-1	-1	-1	-1	-1	-1	-1	-1	-1	-1	-1	-1	-1	-1	-1	-1	-1	-1	-1	-1	-1	111.237	119.688	116	115.662	113.862	118.125	120.5	118.838	119.6	111.375	116.213	122.55	119.562	117.425	132.05	114.888	130.963	137.525	136.213	128.412	135.238	131.275
270	-1	-1	-1	-1	-1	-1	-1	-1	-1	-1	-1	-1	-1	-1	-1	-1	-1	-1	-1	-1	-1	-1	-1	-1	-1	-1	-1	117.062	119.112	126.55	116.037	115.65	120.388	117.312	122.725	123.487	108.95	117.162	120.838	117.775	110.088	118.05	123.9	125.112	121.513	130.713	130.688	125.275	124.9
271	-1	-1	-1	-1	-1	-1	-1	-1	-1	-1	-1	-1	-1	-1	-1	-1	-1	-1	-1	-1	-1	-1	-1	-1	-1	-1	-1	-1	-1	126.513	110.162	114.362	111.675	118.088	119.55	110.875	123.675	120.8	119.475	119.763	125.175	120.725	124.825	140.262	111.638	122.725	124.588	139.85	132.738
272	-1	-1	-1	-1	-1	-1	-1	-1	-1	-1	-1	-1	-1	-1	-1	-1	-1	-1	-1	-1	-1	-1	-1	-1	-1	-1	-1	-1	-1	-1	118.188	123.237	122.125	115.312	122.6	121.513	122.287	126.213	118.963	127.963	127.95	125.3	120.975	121.9	122.8	115.225	126.487	115.213	130.463
273	-1	-1	-1	-1	-1	-1	-1	-1	-1	-1	-1	-1	-1	-1	-1	-1	-1	-1	-1	-1	-1	-1	-1	-1	-1	-1	-1	-1	-1	-1	-1	-1	117.812	114.112	116.062	112.175	123.662	117.688	121.463	117.263	123.237	121.162	120.95	121.862	117.312	120.125	122.325	126.862	118.15
274	-1	-1	-1	-1	-1	-1	-1	-1	-1	-1	-1	-1	-1	-1	-1	-1	-1	-1	-1	-1	-1	-1	-1	-1	-1	-1	-1	-1	-1	-1	-1	-1	-1	-1	122.2	113.612	126.875	116.925	122.737	116.8	116.475	121.5	123.438	127.05	122.213	114.175	116.225	122.213	119.688
275	-1	-1	-1	-1	-1	-1	-1	-1	-1	-1	-1	-1	-1	-1	-1	-1	-1	-1	-1	-1	-1	-1	-1	-1	-1	-1	-1	-1	-1	-1	-1	-1	-1	-1	-1	-1	120.575	117.6	116.2	115.638	119.85	117.75	120.537	125.85	124.65	125.125	119.338	122.725	125.375
276	-1	-1	-1	-1	-1	-1	-1	-1	-1	-1	-1	-1	-1	-1	-1	-1	-1	-1	-1	-1	-1	-1	-1	-1	-1	-1	-1	-1	-1	-1	-1	-1	-1	-1	-1	-1	-1	111.725	116.125	120.1	112.075	121.325	120.888	117.562	111.225	113.138	121.525	120.775	118.7
277	-1	-1	-1	-1	-1	-1	-1	-1	-1	-1	-1	-1	-1	-1	-1	-1	-1	-1	-1	-1	-1	-1	-1	-1	-1	-1	-1	-1	-1	-1	-1	-1	-1	-1	-1	-1	-1	-1	-1	127.225	119.138	118.7	127.15	119.825	117.763	127.737	112.588	114.987	122.925
278	-1	-1	-1	-1	-1	-1	-1	-1	-1	-1	-1	-1	-1	-1	-1	-1	-1	-1	-1	-1	-1	-1	-1	-1	-1	-1	-1	-1	-1	-1	-1	-1	-1	-1	-1	-1	-1	-1	-1	-1	-1	112.537	118.138	118.525	125.65	112.713	118.513	119.588	120.013
279	-1	-1	-1	-1	-1	-1	-1	-1	-1	-1	-1	-1	-1	-1	-1	-1	-1	-1	-1	-1	-1	-1	-1	-1	-1	-1	-1	-1	-1	-1	-1	-1	-1	-1	-1	-1	-1	-1	-1	-1	-1	-1	-1	116.825	125.575	118.487	126.088	119.975	115.862
280	-1	-1	-1	-1	-1	-1	-1	-1	-1	-1	-1	-1	-1	-1	-1	-1	-1	-1	-1	-1	-1	-1	-1	-1	-1	-1	-1	-1	-1	-1	-1	-1	-1	-1	-1	-1	-1	-1	-1	-1	-1	-1	-1	-1	118.125	122.45	122.138	114.062	120.112
281	-1	-1	-1	-1	-1	-1	-1	-1	-1	-1	-1	-1	-1	-1	-1	-1	-1	-1	-1	-1	-1	-1	-1	-1	-1	-1	-1	-1	-1	-1	-1	-1	-1	-1	-1	-1	-1	-1	-1	-1	-1	-1	-1	-1	-1	-1	128.475	123.412	117.938
282	-1	-1	-1	-1	-1	-1	-1	-1	-1	-1	-1	-1	-1	-1	-1	-1	-1	-1	-1	-1	-1	-1	-1	-1	-1	-1	-1	-1	-1	-1	-1	-1	-1	-1	-1	-1	-1	-1	-1	-1	-1	-1	-1	-1	-1	-1	-1	-1	121.65
283	-1	-1	-1	-1	-1	-1	-1	-1	-1	-1	-1	-1	-1	-1	-1	-1	-1	-1	-1	-1	-1	-1	-1	-1	-1	-1	-1	-1	-1	-1	-1	-1	-1	-1	-1	-1	-1	-1	-1	-1	-1	-1	-1	-1	-1	-1	-1	-1	-1
284	-1	-1	-1	-1	-1	-1	-1	-1	-1	-1	-1	-1	-1	-1	-1	-1	-1	-1	-1	-1	-1	-1	-1	-1	-1	-1	-1	-1	-1	-1	-1	-1	-1	-1	-1	-1	-1	-1	-1	-1	-1	-1	-1	-1	-1	-1	-1	-1	-1
285	-1	-1	-1	-1	-1	-1	-1	-1	-1	-1	-1	-1	-1	-1	-1	-1	-1	-1	-1	-1	-1	-1	-1	-1	-1	-1	-1	-1	-1	-1	-1	-1	-1	-1	-1	-1	-1	-1	-1	-1	-1	-1	-1	-1	-1	-1	-1	-1	-1
286	-1	-1	-1	-1	-1	-1	-1	-1	-1	-1	-1	-1	-1	-1	-1	-1	-1	-1	-1	-1	-1	-1	-1	-1	-1	-1	-1	-1	-1	-1	-1	-1	-1	-1	-1	-1	-1	-1	-1	-1	-1	-1	-1	-1	-1	-1	-1	-1	-1
287	-1	-1	-1	-1	-1	-1	-1	-1	-1	-1	-1	-1	-1	-1	-1	-1	-1	-1	-1	-1	-1	-1	-1	-1	-1	-1	-1	-1	-1	-1	-1	-1	-1	-1	-1	-1	-1	-1	-1	-1	-1	-1	-1	-1	-1	-1	-1	-1	-1
288	-1	-1	-1	-1	-1	-1	-1	-1	-1	-1	-1	-1	-1	-1	-1	-1	-1	-1	-1	-1	-1	-1	-1	-1	-1	-1	-1	-1	-1	-1	-1	-1	-1	-1	-1	-1	-1	-1	-1	-1	-1	-1	-1	-1	-1	-1	-1	-1	-1
289	-1	-1	-1	-1	-1	-1	-1	-1	-1	-1	-1	-1	-1	-1	-1	-1	-1	-1	-1	-1	-1	-1	-1	-1	-1	-1	-1	-1	-1	-1	-1	-1	-1	-1	-1	-1	-1	-1	-1	-1	-1	-1	-1	-1	-1	-1	-1	-1	-1
290	-1	-1	-1	-1	-1	-1	-1	-1	-1	-1	-1	-1	-1	-1	-1	-1	-1	-1	-1	-1	-1	-1	-1	-1	-1	-1	-1	-1	-1	-1	-1	-1	-1	-1	-1	-1	-1	-1	-1	-1	-1	-1	-1	-1	-1	-1	-1	-1	-1
291	-1	-1	-1	-1	-1	-1	-1	-1	-1	-1	-1	-1	-1	-1	-1	-1	-1	-1	-1	-1	-1	-1	-1	-1	-1	-1	-1	-1	-1	-1	-1	-1	-1	-1	-1	-1	-1	-1	-1	-1	-1	-1	-1	-1	-1	-1	-1	-1	-1
292	-1	-1	-1	-1	-1	-1	-1	-1	-1	-1	-1	-1	-1	-1	-1	-1	-1	-1	-1	-1	-1	-1	-1	-1	-1	-1	-1	-1	-1	-1	-1	-1	-1	-1	-1	-1	-1	-1	-1	-1	-1	-1	-1	-1	-1	-1	-1	-1	-1
293	-1	-1	-1	-1	-1	-1	-1	-1	-1	-1	-1	-1	-1	-1	-1	-1	-1	-1	-1	-1	-1	-1	-1	-1	-1	-1	-1	-1	-1	-1	-1	-1	-1	-1	-1	-1	-1	-1	-1	-1	-1	-1	-1	-1	-1	-1	-1	-1	-1
294	-1	-1	-1	-1	-1	-1	-1	-1	-1	-1	-1	-1	-1	-1	-1	-1	-1	-1	-1	-1	-1	-1	-1	-1	-1	-1	-1	-1	-1	-1	-1	-1	-1	-1	-1	-1	-1	-1	-1	-1	-1	-1	-1	-1	-1	-1	-1	-1	-1
295	-1	-1	-1	-1	-1	-1	-1	-1	-1	-1	-1	-1	-1	-1	-1	-1	-1	-1	-1	-1	-1	-1	-1	-1	-1	-1	-1	-1	-1	-1	-1	-1	-1	-1	-1	-1	-1	-1	-1	-1	-1	-1	-1	-1	-1	-1	-1	-1	-1
296	-1	-1	-1	-1	-1	-1	-1	-1	-1	-1	-1	-1	-1	-1	-1	-1	-1	-1	-1	-1	-1	-1	-1	-1	-1	-1	-1	-1	-1	-1	-1	-1	-1	-1	-1	-1	-1	-1	-1	-1	-1	-1	-1	-1	-1	-1	-1	-1	-1
297	-1	-1	-1	-1	-1	-1	-1	-1	-1	-1	-1	-1	-1	-1	-1	-1	-1	-1	-1	-1	-1	-1	-1	-1	-1	-1	-1	-1	-1	-1	-1	-1	-1	-1	-1	-1	-1	-1	-1	-1	-1	-1	-1	-1	-1	-1	-1	-1	-1
298	-1	-1	-1	-1	-1	-1	-1	-1	-1	-1	-1	-1	-1	-1	-1	-1	-1	-1	-1	-1	-1	-1	-1	-1	-1	-1	-1	-1	-1	-1	-1	-1	-1	-1	-1	-1	-1	-1	-1	-1	-1	-1	-1	-1	-1	-1	-1	-1	-1
299	-1	-1	-1	-1	-1	-1	-1	-1	-1	-1	-1	-1	-1	-1	-1	-1	-1	-1	-1	-1	-1	-1	-1	-1	-1	-1	-1	-1	-1	-1	-1	-1	-1	-1	-1	-1	-1	-1	-1	-1	-1	-1	-1	-1	-1	-1	-1	-1	-1
300	-1	-1	-1	-1	-1	-1	-1	-1	-1	-1	-1	-1	-1	-1	-1	-1	-1	-1	-1	-1	-1	-1	-1	-1	-1	-1	-1	-1	-1	-1	-1	-1	-1	-1	-1	-1	-1	-1	-1	-1	-1	-1	-1	-1	-1	-1	-1	-1	-1
301	-1	-1	-1	-1	-1	-1	-1	-1	-1	-1	-1	-1	-1	-1	-1	-1	-1	-1	-1	-1	-1	-1	-1	-1	-1	-1	-1	-1	-1	-1	-1	-1	-1	-1	-1	-1	-1	-1	-1	-1	-1	-1	-1	-1	-1	-1	-1	-1	-1
302	-1	-1	-1	-1	-1	-1	-1	-1	-1	-1	-1	-1	-1	-1	-1	-1	-1	-1	-1	-1	-1	-1	-1	-1	-1	-1	-1	-1	-1	-1	-1	-1	-1	-1	-1	-1	-1	-1	-1	-1	-1	-1	-1	-1	-1	-1	-1	-1	-1
303	-1	-1	-1	-1	-1	-1	-1	-1	-1	-1	-1	-1	-1	-1	-1	-1	-1	-1	-1	-1	-1	-1	-1	-1	-1	-1	-1	-1	-1	-1	-1	-1	-1	-1	-1	-1	-1	-1	-1	-1	-1	-1	-1	-1	-1	-1	-1	-1	-1
304	-1	-1	-1	-1	-1	-1	-1	-1	-1	-1	-1	-1	-1	-1	-1	-1	-1	-1	-1	-1	-1	-1	-1	-1	-1	-1	-1	-1	-1	-1	-1	-1	-1	-1	-1	-1	-1	-1	-1	-1	-1	-1	-1	-1	-1	-1	-1	-1	-1
305	-1	-1	-1	-1	-1	-1	-1	-1	-1	-1	-1	-1	-1	-1	-1	-1	-1	-1	-1	-1	-1	-1	-1	-1	-1	-1	-1	-1	-1	-1	-1	-1	-1	-1	-1	-1	-1	-1	-1	-1	-1	-1	-1	-1	-1	-1	-1	-1	-1
306	-1	-1	-1	-1	-1	-1	-1	-1	-1	-1	-1	-1	-1	-1	-1	-1	-1	-1	-1	-1	-1	-1	-1	-1	-1	-1	-1	-1	-1	-1	-1	-1	-1	-1	-1	-1	-1	-1	-1	-1	-1	-1	-1	-1	-1	-1	-1	-1	-1
307	-1	-1	-1	-1	-1	-1	-1	-1	-1	-1	-1	-1	-1	-1	-1	-1	-1	-1	-1	-1	-1	-1	-1	-1	-1	-1	-1	-1	-1	-1	-1	-1	-1	-1	-1	-1	-1	-1	-1	-1	-1	-1	-1	-1	-1	-1	-1	-1	-1
308	-1	-1	-1	-1	-1	-1	-1	-1	-1	-1	-1	-1	-1	-1	-1	-1	-1	-1	-1	-1	-1	-1	-1	-1	-1	-1	-1	-1	-1	-1	-1	-1	-1	-1	-1	-1	-1	-1	-1	-1	-1	-1	-1	-1	-1	-1	-1	-1	-1
309	-1	-1	-1	-1	-1	-1	-1	-1	-1	-1	-1	-1	-1	-1	-1	-1	-1	-1	-1	-1	-1	-1	-1	-1	-1	-1	-1	-1	-1	-1	-1	-1	-1	-1	-1	-1	-1	-1	-1	-1	-1	-1	-1	-1	-1	-1	-1	-1	-1
310	-1	-1	-1	-1	-1	-1	-1	-1	-1	-1	-1	-1	-1	-1	-1	-1	-1	-1	-1	-1	-1	-1	-1	-1	-1	-1	-1	-1	-1	-1	-1	-1	-1	-1	-1	-1	-1	-1	-1	-1	-1	-1	-1	-1	-1	-1	-1	-1	-1
311	-1	-1	-1	-1	-1	-1	-1	-1	-1	-1	-1	-1	-1	-1	-1	-1	-1	-1	-1	-1	-1	-1	-1	-1	-1	-1	-1	-1	-1	-1	-1	-1	-1	-1	-1	-1	-1	-1	-1	-1	-1	-1	-1	-1	-1	-1	-1	-1	-1
312	-1	-1	-1	-1	-1	-1	-1	-1	-1	-1	-1	-1	-1	-1	-1	-1	-1	-1	-1	-1	-1	-1	-1	-1	-1	-1	-1	-1	-1	-1	-1	-1	-1	-1	-1	-1	-1	-1	-1	-1	-1	-1	-1	-1	-1	-1	-1	-1	-1
313	-1	-1	-1	-1	-1	-1	-1	-1	-1	-1	-1	-1	-1	-1	-1	-1	-1	-1	-1	-1	-1	-1	-1	-1	-1	-1	-1	-1	-1	-1	-1	-1	-1	-1	-1	-1	-1	-1	-1	-1	-1	-1	-1	-1	-1	-1	-1	-1	-1
314	-1	-1	-1	-1	-1	-1	-1	-1	-1	-1	-1	-1	-1	-1	-1	-1	-1	-1	-1	-1	-1	-1	-1	-1	-1	-1	-1	-1	-1	-1	-1	-1	-1	-1	-1	-1	-1	-1	-1	-1	-1	-1	-1	-1	-1	-1	-1	-1	-1
315	-1	-1	-1	-1	-1	-1	-1	-1	-1	-1	-1	-1	-1	-1	-1	-1	-1	-1	-1	-1	-1	-1	-1	-1	-1	-1	-1	-1	-1	-1	-1	-1	-1	-1	-1	-1	-1	-1	-1	-1	-1	-1	-1	-1	-1	-1	-1	-1	-1
316	-1	-1	-1	-1	-1	-1	-1	-1	-1	-1	-1	-1	-1	-1	-1	-1	-1	-1	-1	-1	-1	-1	-1	-1	-1	-1	-1	-1	-1	-1	-1	-1	-1	-1	-1	-1	-1	-1	-1	-1	-1	-1	-1	-1	-1	-1	-1	-1	-1
317	-1	-1	-1	-1	-1	-1	-1	-1	-1	-1	-1	-1	-1	-1	-1	-1	-1	-1	-1	-1	-1	-1	-1	-1	-1	-1	-1	-1	-1	-1	-1	-1	-1	-1	-1	-1	-1	-1	-1	-1	-1	-1	-1	-1	-1	-1	-1	-1	-1
318	-1	-1	-1	-1	-1	-1	-1	-1	-1	-1	-1	-1	-1	-1	-1	-1	-1	-1	-1	-1	-1	-1	-1	-1	-1	-1	-1	-1	-1	-1	-1	-1	-1	-1	-1	-1	-1	-1	-1	-1	-1	-1	-1	-1	-1	-1	-1	-1	-1
319	-1	-1	-1	-1	-1	-1	-1	-1	-1	-1	-1	-1	-1	-1	-1	-1	-1	-1	-1	-1	-1	-1	-1	-1	-1	-1	-1	-1	-1	-1	-1	-1	-1	-1	-1	-1	-1	-1	-1	-1	-1	-1	-1	-1	-1	-1	-1	-1	-1
320	-1	-1	-1	-1	-1	-1	-1	-1	-1	-1	-1	-1	-1	-1	-1	-1	-1	-1	-1	-1	-1	-1	-1	-1	-1	-1	-1	-1	-1	-1	-1	-1	-1	-1	-1	-1	-1	-1	-1	-1	-1	-1	-1	-1	-1	-1	-1	-1	-1
321	-1	-1	-1	-1	-1	-1	-1	-1	-1	-1	-1	-1	-1	-1	-1	-1	-1	-1	-1	-1	-1	-1	-1	-1	-1	-1	-1	-1	-1	-1	-1	-1	-1	-1	-1	-1	-1	-1	-1	-1	-1	-1	-1	-1	-1	-1	-1	-1	-1
322	-1	-1	-1	-1	-1	-1	-1	-1	-1	-1	-1	-1	-1	-1	-1	-1	-1	-1	-1	-1	-1	-1	-1	-1	-1	-1	-1	-1	-1	-1	-1	-1	-1	-1	-1	-1	-1	-1	-1	-1	-1	-1	-1	-1	-1	-1	-1	-1	-1
323	-1	-1	-1	-1	-1	-1	-1	-1	-1	-1	-1	-1	-1	-1	-1	-1	-1	-1	-1	-1	-1	-1	-1	-1	-1	-1	-1	-1	-1	-1	-1	-1	-1	-1	-1	-1	-1	-1	-1	-1	-1	-1	-1	-1	-1	-1	-1	-1	-1
324	-1	-1	-1	-1	-1	-1	-1	-1	-1	-1	-1	-1	-1	-1	-1	-1	-1	-1	-1	-1	-1	-1	-1	-1	-1	-1	-1	-1	-1	-1	-1	-1	-1	-1	-1	-1	-1	-1	-1	-1	-1	-1	-1	-1	-1	-1	-1	-1	-1
325	-1	-1	-1	-1	-1	-1	-1	-1	-1	-1	-1	-1	-1	-1	-1	-1	-1	-1	-1	-1	-1	-1	-1	-1	-1	-1	-1	-1	-1	-1	-1	-1	-1	-1	-1	-1	-1	-1	-1	-1	-1	-1	-1	-1	-1	-1	-1	-1	-1
326	-1	-1	-1	-1	-1	-1	-1	-1	-1	-1	-1	-1	-1	-1	-1	-1	-1	-1	-1	-1	-1	-1	-1	-1	-1	-1	-1	-1	-1	-1	-1	-1	-1	-1	-1	-1	-1	-1	-1	-1	-1	-1	-1	-1	-1	-1	-1	-1	-1
327	-1	-1	-1	-1	-1	-1	-1	-1	-1	-1	-1	-1	-1	-1	-1	-1	-1	-1	-1	-1	-1	-1	-1	-1	-1	-1	-1	-1	-1	-1	-1	-1	-1	-1	-1	-1	-1	-1	-1	-1	-1	-1	-1	-1	-1	-1	-1	-1	-1
328	-1	-1	-1	-1	-1	-1	-1	-1	-1	-1	-1	-1	-1	-1	-1	-1	-1	-1	-1	-1	-1	-1	-1	-1	-1	-1	-1	-1	-1	-1	-1	-1	-1	-1	-1	-1	-1	-1	-1	-1	-1	-1	-1	-1	-1	-1	-1	-1	-1
329	-1	-1	-1	-1	-1	-1	-1	-1	-1	-1	-1	-1	-1	-1	-1	-1	-1	-1	-1	-1	-1	-1	-1	-1	-1	-1	-1	-1	-1	-1	-1	-1	-1	-1	-1	-1	-1	-1	-1	-1	-1	-1	-1	-1	-1	-1	-1	-1	-1
330	-1	-1	-1	-1	-1	-1	-1	-1	-1	-1	-1	-1	-1	-1	-1	-1	-1	-1	-1	-1	-1	-1	-1	-1	-1	-1	-1	-1	-1	-1	-1	-1	-1	-1	-1	-1	-1	-1	-1	-1	-1	-1	-1	-1	-1	-1	-1	-1	-1
331	-1	-1	-1	-1	-1	-1	-1	-1	-1	-1	-1	-1	-1	-1	-1	-1	-1	-1	-1	-1	-1	-1	-1	-1	-1	-1	-1	-1	-1	-1	-1	-1	-1	-1	-1	-1	-1	-1	-1	-1	-1	-1	-1	-1	-1	-1	-1	-1	-1
332	-1	-1	-1	-1	-1	-1	-1	-1	-1	-1	-1	-1	-1	-1	-1	-1	-1	-1	-1	-1	-1	-1	-1	-1	-1	-1	-1	-1	-1	-1	-1	-1	-1	-1	-1	-1	-1	-1	-1	-1	-1	-1	-1	-1	-1	-1	-1	-1	-1
333	-1	-1	-1	-1	-1	-1	-1	-1	-1	-1	-1	-1	-1	-1	-1	-1	-1	-1	-1	-1	-1	-1	-1	-1	-1	-1	-1	-1	-1	-1	-1	-1	-1	-1	-1	-1	-1	-1	-1	-1	-1	-1	-1	-1	-1	-1	-1	-1	-1
334	-1	-1	-1	-1	-1	-1	-1	-1	-1	-1	-1	-1	-1	-1	-1	-1	-1	-1	-1	-1	-1	-1	-1	-1	-1	-1	-1	-1	-1	-1	-1	-1	-1	-1	-1	-1	-1	-1	-1	-1	-1	-1	-1	-1	-1	-1	-1	-1	-1
335	-1	-1	-1	-1	-1	-1	-1	-1	-1	-1	-1	-1	-1	-1	-1	-1	-1	-1	-1	-1	-1	-1	-1	-1	-1	-1	-1	-1	-1	-1	-1	-1	-1	-1	-1	-1	-1	-1	-1	-1	-1	-1	-1	-1	-1	-1	-1	-1	-1
336	-1	-1	-1	-1	-1	-1	-1	-1	-1	-1	-1	-1	-1	-1	-1	-1	-1	-1	-1	-1	-1	-1	-1	-1	-1	-1	-1	-1	-1	-1	-1	-1	-1	-1	-1	-1	-1	-1	-1	-1	-1	-1	-1	-1	-1	-1	-1	-1	-1
337	-1	-1	-1	-1	-1	-1	-1	-1	-1	-1	-1	-1	-1	-1	-1	-1	-1	-1	-1	-1	-1	-1	-1	-1	-1	-1	-1	-1	-1	-1	-1	-1	-1	-1	-1	-1	-1	-1	-1	-1	-1	-1	-1	-1	-1	-1	-1	-1	-1
338	-1	-1	-1	-1	-1	-1	-1	-1	-1	-1	-1	-1	-1	-1	-1	-1	-1	-1	-1	-1	-1	-1	-1	-1	-1	-1	-1	-1	-1	-1	-1	-1	-1	-1	-1	-1	-1	-1	-1	-1	-1	-1	-1	-1	-1	-1	-1	-1	-1
339	-1	-1	-1	-1	-1	-1	-1	-1	-1	-1	-1	-1	-1	-1	-1	-1	-1	-1	-1	-1	-1	-1	-1	-1	-1	-1	-1	-1	-1	-1	-1	-1	-1	-1	-1	-1	-1	-1	-1	-1	-1	-1	-1	-1	-1	-1	-1	-1	-1
340	-1	-1	-1	-1	-1	-1	-1	-1	-1	-1	-1	-1	-1	-1	-1	-1	-1	-1	-1	-1	-1	-1	-1	-1	-1	-1	-1	-1	-1	-1	-1	-1	-1	-1	-1	-1	-1	-1	-1	-1	-1	-1	-1	-1	-1	-1	-1	-1	-1
341	-1	-1	-1	-1	-1	-1	-1	-1	-1	-1	-1	-1	-1	-1	-1	-1	-1	-1	-1	-1	-1	-1	-1	-1	-1	-1	-1	-1	-1	-1	-1	-1	-1	-1	-1	-1	-1	-1	-1	-1	-1	-1	-1	-1	-1	-1	-1	-1	-1
342	-1	-1	-1	-1	-1	-1	-1	-1	-1	-1	-1	-1	-1	-1	-1	-1	-1	-1	-1	-1	-1	-1	-1	-1	-1	-1	-1	-1	-1	-1	-1	-1	-1	-1	-1	-1	-1	-1	-1	-1	-1	-1	-1	-1	-1	-1	-1	-1	-1
343	-1	-1	-1	-1	-1	-1	-1	-1	-1	-1	-1	-1	-1	-1	-1	-1	-1	-1	-1	-1	-1	-1	-1	-1	-1	-1	-1	-1	-1	-1	-1	-1	-1	-1	-1	-1	-1	-1	-1	-1	-1	-1	-1	-1	-1	-1	-1	-1	-1
344	-1	-1	-1	-1	-1	-1	-1	-1	-1	-1	-1	-1	-1	-1	-1	-1	-1	-1	-1	-1	-1	-1	-1	-1	-1	-1	-1	-1	-1	-1	-1	-1	-1	-1	-1	-1	-1	-1	-1	-1	-1	-1	-1	-1	-1	-1	-1	-1	-1
345	-1	-1	-1	-1	-1	-1	-1	-1	-1	-1	-1	-1	-1	-1	-1	-1	-1	-1	-1	-1	-1	-1	-1	-1	-1	-1	-1	-1	-1	-1	-1	-1	-1	-1	-1	-1	-1	-1	-1	-1	-1	-1	-1	-1	-1	-1	-1	-1	-1
346	-1	-1	-1	-1	-1	-1	-1	-1	-1	-1	-1	-1	-1	-1	-1	-1	-1	-1	-1	-1	-1	-1	-1	-1	-1	-1	-1	-1	-1	-1	-1	-1	-1	-1	-1	-1	-1	-1	-1	-1	-1	-1	-1	-1	-1	-1	-1	-1	-1
347	-1	-1	-1	-1	-1	-1	-1	-1	-1	-1	-1	-1	-1	-1	-1	-1	-1	-1	-1	-1	-1	-1	-1	-1	-1	-1	-1	-1	-1	-1	-1	-1	-1	-1	-1	-1	-1	-1	-1	-1	-1	-1	-1	-1	-1	-1	-1	-1	-1
348	-1	-1	-1	-1	-1	-1	-1	-1	-1	-1	-1	-1	-1	-1	-1	-1	-1	-1	-1	-1	-1	-1	-1	-1	-1	-1	-1	-1	-1	-1	-1	-1	-1	-1	-1	-1	-1	-1	-1	-1	-1	-1	-1	-1	-1	-1	-1	-1	-1
349	-1	-1	-1	-1	-1	-1	-1	-1	-1	-1	-1	-1	-1	-1	-1	-1	-1	-1	-1	-1	-1	-1	-1	-1	-1	-1	-1	-1	-1	-1	-1	-1	-1	-1	-1	-1	-1	-1	-1	-1	-1	-1	-1	-1	-1	-1	-1	-1	-1
350	-1	-1	-1	-1	-1	-1	-1	-1	-1	-1	-1	-1	-1	-1	-1	-1	-1	-1	-1	-1	-1	-1	-1	-1	-1	-1	-1	-1	-1	-1	-1	-1	-1	-1	-1	-1	-1	-1	-1	-1	-1	-1	-1	-1	-1	-1	-1	-1	-1
351	-1	-1	-1	-1	-1	-1	-1	-1	-1	-1	-1	-1	-1	-1	-1	-1	-1	-1	-1	-1	-1	-1	-1	-1	-1	-1	-1	-1	-1	-1	-1	-1	-1	-1	-1	-1	-1	-1	-1	-1	-1	-1	-1	-1	-1	-1	-1	-1	-1
352	-1	-1	-1	-1	-1	-1	-1	-1	-1	-1	-1	-1	-1	-1	-1	-1	-1	-1	-1	-1	-1	-1	-1	-1	-1	-1	-1	-1	-1	-1	-1	-1	-1	-1	-1	-1	-1	-1	-1	-1	-1	-1	-1	-1	-1	-1	-1	-1	-1
353	-1	-1	-1	-1	-1	-1	-1	-1	-1	-1	-1	-1	-1	-1	-1	-1	-1	-1	-1	-1	-1	-1	-1	-1	-1	-1	-1	-1	-1	-1	-1	-1	-1	-1	-1	-1	-1	-1	-1	-1	-1	-1	-1	-1	-1	-1	-1	-1	-1
354	-1	-1	-1	-1	-1	-1	-1	-1	-1	-1	-1	-1	-1	-1	-1	-1	-1	-1	-1	-1	-1	-1	-1	-1	-1	-1	-1	-1	-1	-1	-1	-1	-1	-1	-1	-1	-1	-1	-1	-1	-1	-1	-1	-1	-1	-1	-1	-1	-1
355	-1	-1	-1	-1	-1	-1	-1	-1	-1	-1	-1	-1	-1	-1	-1	-1	-1	-1	-1	-1	-1	-1	-1	-1	-1	-1	-1	-1	-1	-1	-1	-1	-1	-1	-1	-1	-1	-1	-1	-1	-1	-1	-1	-1	-1	-1	-1	-1	-1
356	-1	-1	-1	-1	-1	-1	-1	-1	-1	-1	-1	-1	-1	-1	-1	-1	-1	-1	-1	-1	-1	-1	-1	-1	-1	-1	-1	-1	-1	-1	-1	-1	-1	-1	-1	-1	-1	-1	-1	-1	-1	-1	-1	-1	-1	-1	-1	-1	-1
357	-1	-1	-1	-1	-1	-1	-1	-1	-1	-1	-1	-1	-1	-1	-1	-1	-1	-1	-1	-1	-1	-1	-1	-1	-1	-1	-1	-1	-1	-1	-1	-1	-1	-1	-1	-1	-1	-1	-1	-1	-1	-1	-1	-1	-1	-1	-1	-1	-1
358	-1	-1	-1	-1	-1	-1	-1	-1	-1	-1	-1	-1	-1	-1	-1	-1	-1	-1	-1	-1	-1	-1	-1	-1	-1	-1	-1	-1	-1	-1	-1	-1	-1	-1	-1	-1	-1	-1	-1	-1	-1	-1	-1	-1	-1	-1	-1	-1	-1
359	-1	-1	-1	-1	-1	-1	-1	-1	-1	-1	-1	-1	-1	-1	-1	-1	-1	-1	-1	-1	-1	-1	-1	-1	-1	-1	-1	-1	-1	-1	-1	-1	-1	-1	-1	-1	-1	-1	-1	-1	-1	-1	-1	-1	-1	-1	-1	-1	-1
360	-1	-1	-1	-1	-1	-1	-1	-1	-1	-1	-1	-1	-1	-1	-1	-1	-1	-1	-1	-1	-1	-1	-1	-1	-1	-1	-1	-1	-1	-1	-1	-1	-1	-1	-1	-1	-1	-1	-1	-1	-1	-1	-1	-1	-1	-1	-1	-1	-1
361	-1	-1	-1	-1	-1	-1	-1	-1	-1	-1	-1	-1	-1	-1	-1	-1	-1	-1	-1	-1	-1	-1	-1	-1	-1	-1	-1	-1	-1	-1	-1	-1	-1	-1	-1	-1	-1	-1	-1	-1	-1	-1	-1	-1	-1	-1	-1	-1	-1
362	-1	-1	-1	-1	-1	-1	-1	-1	-1	-1	-1	-1	-1	-1	-1	-1	-1	-1	-1	-1	-1	-1	-1	-1	-1	-1	-1	-1	-1	-1	-1	-1	-1	-1	-1	-1	-1	-1	-1	-1	-1	-1	-1	-1	-1	-1	-1	-1	-1
363	-1	-1	-1	-1	-1	-1	-1	-1	-1	-1	-1	-1	-1	-1	-1	-1	-1	-1	-1	-1	-1	-1	-1	-1	-1	-1	-1	-1	-1	-1	-1	-1	-1	-1	-1	-1	-1	-1	-1	-1	-1	-1	-1	-1	-1	-1	-1	-1	-1
364	-1	-1	-1	-1	-1	-1	-1	-1	-1	-1	-1	-1	-1	-1	-1	-1	-1	-1	-1	-1	-1	-1	-1	-1	-1	-1	-1	-1	-1	-1	-1	-1	-1	-1	-1	-1	-1	-1	-1	-1	-1	-1	-1	-1	-1	-1	-1	-1	-1
365	-1	-1	-1	-1	-1	-1	-1	-1	-1	-1	-1	-1	-1	-1	-1	-1	-1	-1	-1	-1	-1	-1	-1	-1	-1	-1	-1	-1	-1	-1	-1	-1	-1	-1	-1	-1	-1	-1	-1	-1	-1	-1	-1	-1	-1	-1	-1	-1	-1
366	-1	-1	-1	-1	-1	-1	-1	-1	-1	-1	-1	-1	-1	-1	-1	-1	-1	-1	-1	-1	-1	-1	-1	-1	-1	-1	-1	-1	-1	-1	-1	-1	-1	-1	-1	-1	-1	-1	-1	-1	-1	-1	-1	-1	-1	-1	-1	-1	-1
367	-1	-1	-1	-1	-1	-1	-1	-1	-1	-1	-1	-1	-1	-1	-1	-1	-1	-1	-1	-1	-1	-1	-1	-1	-1	-1	-1	-1	-1	-1	-1	-1	-1	-1	-1	-1	-1	-1	-1	-1	-1	-1	-1	-1	-1	-1	-1	-1	-1
368	-1	-1	-1	-1	-1	-1	-1	-1	-1	-1	-1	-1	-1	-1	-1	-1	-1	-1	-1	-1	-1	-1	-1	-1	-1	-1	-1	-1	-1	-1	-1	-1	-1	-1	-1	-1	-1	-1	-1	-1	-1	-1	-1	-1	-1	-1	-1	-1	-1
369	-1	-1	-1	-1	-1	-1	-1	-1	-1	-1	-1	-1	-1	-1	-1	-1	-1	-1	-1	-1	-1	-1	-1	-1	-1	-1	-1	-1	-1	-1	-1	-1	-1	-1	-1	-1	-1	-1	-1	-1	-1	-1	-1	-1	-1	-1	-1	-1	-1
[truncated: 291 more columns]

## Sheet: E2_G6-2
r/r0	g6
0.0295374	0.472142
0.110765
0.184609
0.258452
0.332288
0.406125
0.479968
0.553808	0.00317226
0.627644	-0.00302836
0.70148	0.130253
0.77532	0.201349
0.849163	0.284502
0.923003	0.3712
0.996839	0.389228
1.07068	0.367845
1.14452	0.281058
1.21837	0.158006
1.29221	0.0439507
1.36605	-0.0119546
1.4399	0.0934994
1.51374	0.212819
1.58758	0.235635
1.66142	0.260545
1.73525	0.225684
1.80908	0.227692
1.88291	0.209968
1.95675	0.215878
2.03059	0.170205
2.10443	0.104499
2.17827	0.0577037
2.25211	0.03293
2.32595	0.0516108
2.39979	0.116677
2.47362	0.141004
2.54747	0.149483
2.62131	0.161651
2.69516	0.161034
2.76899	0.126173
2.84283	0.117797
2.91666	0.0927084
2.99051	0.0586993
3.06434	0.034994
3.13818	0.0317577
3.21202	0.0509984
3.28587	0.0807528
3.35971	0.0836474
3.43355	0.0885607
3.50739	0.099602
3.58123	0.0854667
3.65507	0.0681657
3.72891	0.0785446
3.80275	0.0555377
3.87659	0.023919
3.95043	0.00897178
4.02427	0.0137267
4.09811	0.0220152
4.17195	0.0356891
4.24579	0.0496227
4.31963	0.0469114
4.39347	0.0426113
4.46731	0.0434672
4.54115	0.0326515
4.615	0.0207249
4.68884	0.0174008
4.76268	0.0132963
4.83652	0.00198774
4.91036	-0.00581561
4.98419	-0.00778129
5.05804	-0.0174559
5.13187	-0.00756406
5.20571	0.0157144
5.27955	0.0102869
5.35339	-0.00499521
5.42723	0.000993813
5.50106	-0.00385204
5.5749	-0.025458
5.64875	-0.0223018
5.72259	-0.0290493
5.79643	-0.043768
5.87027	-0.0336595
5.94411	-0.0368162
6.01794	-0.0428135
6.09179	-0.0321206
6.16563	-0.0188179
6.23947	-0.0155037
6.31331	-0.0243256
6.38715	-0.0199412
6.46099	-0.0442379
6.53483	-0.0447825
6.60866	-0.0499202
6.6825	-0.0555215
6.75634	-0.0532038
6.83018	-0.0516151
6.90403	-0.0420714
6.97787	-0.0312232
7.05172	-0.0300354
7.12555	-0.0292277
7.19939	-0.0164266
7.27322	-0.0335635
7.34706	-0.0306843
7.4209	-0.0255196
7.49475	-0.0486658
7.56859	-0.0470533
7.64243	-0.0404002
7.71627	-0.0554323
7.79011	-0.0336678
7.86394	-0.0279538
7.93778	-0.0325205
8.01162	-0.00113516
8.08547	-0.00414736
8.1593	-0.0247221
8.23314	-0.0102553
8.30698	-0.0290416
8.38082	-0.0314632
8.45466	-0.0310885
8.5285	-0.0414437
8.60233	-0.0313009
8.67618	-0.0399552
8.75002	-0.0244609
8.82386	-0.0050347
8.89771	0.0129502
8.97155	0.0075551
9.04539	-0.00158551
9.11922	0.00607036
9.19305	-0.00600509
9.26689	-0.0208485
9.34073	-0.0126034
9.41457	-0.00504526
9.48842	-0.0229719
9.56226	-0.0195362
9.6361	-0.0108313
9.70994	0.00789644
9.78378	0.0211411
9.85762	0.0246765
9.93146	0.0171168
10.0053	0.0149045
10.0791	0.0166273
10.153	0.0157396
10.2268	-0.00191382
10.3007	-0.0138505
10.3745	-0.000578642
10.4483	0.00579025
10.5222	0.00188622
10.596	0.0102005
10.6699	0.0235012
10.7437	0.0352442
10.8175	0.0266102
10.8914	0.0227487
10.9652	0.0262911
11.0391	0.0143027
11.1129	0.0119777
11.1867	0.00180629
11.2606	0.014204
11.3344	0.0183403
11.4083	0.0152535
11.4821	0.011981
11.5559	0.0344533
11.6298	0.0396337
11.7036	0.0423105
11.7775	0.0319941
11.8513	0.0184621
11.9251	0.0142376
11.999	0.0149512
12.0728	0.0173398
12.1467	0.0221195
12.2205	0.0182418
12.2943	0.0264912
12.3682	0.0303788
12.442	0.0450173
12.5159	0.0398699
12.5897	0.0459864
12.6635	0.022286
12.7374	0.0280564
12.8112	0.0126334
12.885	0.0175504
12.9589	0.0172816
13.0327	0.0446712
13.1066	0.0512716
13.1804	0.0363207
13.2543	0.0518048
13.3281	0.0602447
13.4019	0.0596887
13.4758	0.0384265
13.5496	0.0415314
13.6235	0.0555136
13.6973	0.0244844
13.7711	0.0380313
13.845	0.05145
13.9188	0.0554095
13.9926	0.0654889
14.0665	0.083343
14.1403	0.093231
14.2142	0.0743008
14.288	0.0764936
14.3618	0.0526932
14.4357	0.0652804
14.5095	0.0692213
14.5834	0.071254
14.6572	0.0655244
14.731	0.0879109
