# Supplementary material for: Real-time observation of topological defect dynamics mediating two-dimensional skyrmion lattice melting
Source: Nat Nanotechnol. 2025 Aug 4;20(10):1405–11. doi: 10.1038/s41565-025-01977-2 (PMC12534186; doi:10.1038/s41565-025-01977-2)
Supplement: Supplementary file 13 — Statistical source data for Extended Data Fig. 3. [file 41565_2025_1977_MOESM13_ESM.xlsx]

## Sheet: E3a_ShearComponent-I
x	y	e_xy
79.954	270.549	-0.00786726
81.0076	257.155	-0.0192798
204.749	178.693	0.00499812
92.9302	263.934	0.0125753
160.083	276.589	0.00850845
91.3094	280.173	-0.0386193
68.137	250.065	0.00848318
149.858	189.157	0.00750611
53.3452	204.497	0.0590727
138.159	304.652	0.0269706
151.061	310.065	0.0516503
62.2025	106.891	0.0348941
221.688	99.7704	0.022884
126.202	299.241	0.0326965
90.9463	184.652	0.0153833
125.501	285.22	0.0426342
150.053	296.821	-0.0261978
54.5817	244.448	0.0334286
104.996	257.702	0.0360753
77.4793	190.892	0.0382059
84.9929	106.813	-0.0148443
192.788	185.99	-0.018865
185.031	275.733	0.0253696
64.3426	211.744	0.00775754
112.581	182.125	0.026781
67.9505	262.507	0.0405504
209.879	272.283	0.144139
76.7546	163.829	-0.0119823
137.069	248.56	-0.015622
112.149	209.238	0.0597016
136.679	277.015	0.0288315
135.945	183.05	-0.0355858
148.462	270.196	0.0307037
111.183	158.621	-0.0175365
137.021	235.929	-0.0281601
102.683	243.218	-0.0200131
77.1963	230.066	-0.0449582
62.9541	132.272	-0.0269158
99.3754	152.58	0.00135773
88.9489	211.02	-0.0110068
135.354	130.638	-0.0252898
195.668	295.275	0.0120049
124.984	271.007	0.0428897
203.817	151.142	0.0218598
184.888	287.916	0.0572133
77.2013	216.738	-0.0134834
146.003	123.13	-0.0545724
273.227	225.814	-0.0619639
180.396	103.595	0.0242943
150.167	242.549	-0.00774577
162.527	315.198	0.0804361
147.874	138.058	-0.0197198
90.4581	236.498	-0.0558787
80.6043	244.079	-0.0757136
160.362	222.513	-0.0261706
103.263	287.124	-0.0198343
194.233	107.15	-0.0089425
174.295	240.176	0.0251275
73.7182	113.264	-0.0340615
172.267	125.771	-0.110333
100.368	139.757	0.00996071
86.2192	120.4	-0.0195573
124.53	152.52	0.0297653
65.0314	198.045	0.057704
143.944	85.0209	0.00831916
228.707	189.746	0.0109682
161.438	290.345	-0.0396012
55.1307	258.586	0.033825
113.575	196.423	0.0475089
194.222	309.827	-0.0105876
125.657	256.713	0.0139367
122.807	124.922	-0.0126217
124.878	139.073	-0.00347974
113.027	236.067	-0.0133543
52.4193	217.459	0.0140082
98.483	99.695	0.0188973
215.292	170.344	0.0074928
78.1981	178.633	0.0157316
207.571	257.655	0.0560074
42.9557	252.54	0.0219431
89.9085	197.941	0.0345336
114.806	279.452	0.0325518
212.423	124.617	0.0571171
114.564	264.37	0.0585696
74.2656	139.527	-0.00893851
89.9441	223.786	-0.0286979
54.0833	230.826	0.0103513
170.312	173.79	0.0202213
172.268	282.937	0.0205208
202.409	135.296	-0.04037
207.303	230.457	0.0251459
148.903	176.533	-0.00631341
184.893	262.024	0.0261854
149.125	214.212	-0.00440835
65.7991	224.06	-0.0382354
260.125	118.114	0.0161552
172.842	268.879	0.0332622
182.804	219.252	0.0283526
149.161	256.761	0.0331684
124.872	176.068	0.00259468
197.511	267.816	0.0275769
162.683	249.138	0.0560481
156	77.2217	0.00458037
214.443	142.484	-0.0881722
100.57	204.095	0.0642039
194.87	225.1	0.00843927
197.957	121.491	-0.0465473
198.923	280.97	0.0512959
142.976	71.669	-0.00288535
125.572	202.095	0.0367337
102.576	273.696	0.0359915
229.717	241.939	-0.00726904
174.241	309.069	-0.0139731
66.2003	172.972	0.017149
194.724	211.781	0.00310151
205.829	98.9847	-0.00761007
135.336	221.167	0.0454635
274.243	238.895	-0.0601547
160.784	262.666	0.058327
236.974	121.168	-0.0436189
148.747	283.011	-0.0361061
183.898	232.124	0.00171091
63.466	145.84	0.010922
76.5952	203.692	0.021085
182.516	116.963	-0.0258393
191.062	158.415	0.010803
206.695	244.063	0.0406894
93.6721	251.508	-0.0438066
169.139	160.429	0.0456819
133.5	104.899	-0.00133226
209.367	111.889	0.026155
168.87	111.779	-0.0431325
136.249	157.82	0.0319224
216.996	198.248	0.0262707
135.933	170.413	-0.00676887
86.6107	146.127	-0.019395
87.1591	134.176	0.00453754
171.215	213.978	0.0615792
173.407	297.012	0.0167301
124.333	188.988	-0.0274194
157.22	118.133	-0.0975853
63.3248	160.068	0.0174191
125.636	241.329	-0.0320731
224.405	114.855	0.0213332
261.769	143.919	0.0286865
146.206	110.039	-0.0338632
217.362	237.106	0.00945736
53.5767	168.252	0.00080744
177.533	139.434	-0.0168308
249.355	190.273	0.0146743
194.984	238.676	0.0531341
123.72	229.058	-0.0189983
262.955	270.959	0.0188606
137.7	263.623	0.0224016
184.507	247.97	0.0386787
205.095	205.411	-0.0189165
223.462	83.499	-0.0524694
157.014	90.0528	0.0365907
226.841	151.114	-0.0482723
178.457	61.0335	-0.0124333
205.715	304.663	-0.00590962
66.7086	184.841	0.0606697
233.749	93.109	0.00811489
160.205	208.154	0.0463029
167.702	69.1401	-0.000664215
133.869	117.388	0.00703517
52.2206	140.046	-0.00654709
191.638	171.553	-0.0386447
124.415	215.334	0.0623197
195.572	253.633	0.0518515
121.559	111.748	0.00299261
138.742	318.175	0.047419
160.425	331.621	0.171111
261.844	183.903	0.0650187
217.994	284.734	0.00924439
99.5019	112.582	0.0110493
112.048	222.247	0.00577084
207.226	290.434	0.0158635
85.8909	92.4944	0.0135845
88.8952	169.389	-0.04809
191.701	65.9722	0.00527881
234.757	106.552	-0.0497678
55.5611	271.04	0.035912
247.11	113.852	-0.0358222
227.642	176.486	-0.0199363
180.865	88.7968	0.0427637
273.647	264.962	0.00913586
261.119	158.446	0.0392487
99.1705	126.491	0.00641038
273.061	149.416	0.042136
283.479	207.622	-0.0383729
239.901	209.787	0.011734
217.117	185.064	0.0230062
262.001	171.418	0.0287561
114.455	248.549	-0.00019112
75.8249	127.57	-0.0410563
147.522	151.005	0.0652496
109.137	91.3927	-0.0274838
160.151	142.823	0.0553161
112.836	145.856	0.0153739
148.949	226.568	-0.0418311
173.43	256.354	0.0483478
132.048	79.527	-0.00761923
110.532	119.498	0.00974262
230.976	255.388	-0.00826222
273.733	162.618	0.0442612
193.388	199.198	-0.0102151
180.382	74.4945	0.012969
144.965	98.154	-0.0219281
156.741	105.485	-0.0183228
192.194	81.0048	0.0666732
49.16	113.539	-0.0773699
164.938	55.9356	0.0221232
172.111	226.863	0.0152925
203.576	164.489	0.0110695
158.19	156.1	0.0818398
251.738	278.452	0.0319635
172.223	186.168	0.0119021
42.4985	226.227	0.0702816
186.453	128.932	-0.0801204
229.068	290.78	0.0382707
217.871	210.271	0.0648127
286.433	234.435	-0.0688419
219.421	261.516	0.0481338
296.858	174.617	0.0337665
245.812	99.4299	-0.0135351
249.089	138.727	0.022282
184.161	317.577	-0.0120273
101.414	176.23	-0.00620315
238.665	132.808	-0.0062633
50.933	125.709	-0.0299499
149.378	201.621	0.0332145
158.754	167.718	0.0154199
180.108	152.355	0.024367
191.875	94.7056	0.0437557
260.866	220.284	0.0128706
203.542	191.58	0.0122464
167.462	96.4505	0.0339631
284.879	169.144	0.0254459
87.7729	158.123	-0.0773333
137.575	289.758	0.0193779
127.144	312.6	0.0108271
101.98	190.817	0.0556139
161.727	194.006	0.0506728
285.673	182.328	0.0340346
54.2157	181.002	0.0424006
74.5115	151.613	-0.0212119
238.956	158.08	-0.0295047
228.553	215.465	0.0478652
172.894	200.348	0.0434929
182.223	192.867	-0.0164781
228.098	228.923	0.0147889
110.339	104.99	-0.00591512
240.461	284.384	0.00795043
111.234	132.482	-0.0255051
53.4251	153.243	0.00356825
274.034	176.056	0.0451991
284.781	258.698	0.0461939
183.322	206.847	0.0316792
161.93	303.182	-0.0176414
142.075	59.3618	-0.000753864
296.123	121.48	-0.0330659
119.992	86.2751	-0.0369737
168.379	82.4712	0.0362958
113.99	169.929	-0.0173594
286.903	246.056	0.0121847
226.373	162.714	-0.0263075
173.754	321.522	0.0295081
271.863	212.684	-0.0302947
215.409	157.221	0.0136062
249.75	177.595	-0.00490948
131.138	66.0063	-0.0346844
137.846	195.477	-0.0191378
230.336	277.371	0.0683199
250.598	151.234	0.00944961
252.992	265.517	0.0500923
262.78	244.364	-0.00355349
42.4191	174.983	0.00784511
272.549	136.454	0.0274748
137.175	207.742	0.0558322
271.897	110.581	-0.0284657
284.756	128.859	0.0137583
53.4977	192.156	0.0749326
238.995	222.36	0.0296005
121.448	98.8952	-0.0371819
284.524	220.253	-0.093103
284.527	194.668	0.0305343
100.13	165.402	-0.064327
239.932	234.805	-0.0037465
161.912	235.337	-0.027589
219.096	249.841	0.00741785
239.573	196.492	-0.030996
115.481	293.435	0.00844844
159.057	131.115	-0.0249469
285.007	142.235	0.021273
250.054	215.125	0.0540297
240.884	296.125	0.0164056
66.7541	277.626	0.0579875
217.072	297.717	0.0354202
261.912	233.206	-0.00798987
271.763	200.664	0.0197702
260.336	207.498	0.0447358
100.822	216.711	0.00430791
241.456	272.288	0.0433089
224.903	127.996	0.084303
202.175	71.1123	0.0278878
250.629	240.476	0.0141666
231.758	266.654	0.0261572
98.6346	84.4263	0.0334054
285.136	155.12	0.0410554
262.802	258.314	0.00778595
191.297	144.993	-0.0237388
272.198	124.436	0.0236941
229.73	202.259	0.0185165
42.6152	187.296	0.0385139
297.099	227.748	-0.043465
132.45	91.7559	-0.0132899
160.657	181.378	0.00735182
296.185	160.591	0.0707414
176.887	47.151	0.0491482
149.159	324.825	0.138435
274.696	252.279	-0.00214683
67.7731	237.435	-0.0425711
62.3977	120.098	-0.0526068
136.414	144.491	0.0207887
259.236	106.282	-0.00589448
146.629	163.943	0.028412
242.596	260.679	0.0264119
239.626	170.539	-0.0431518
296.955	135.218	-0.00104303
153.943	64.6332	-0.00321895
73.9267	98.5644	-0.000846015
184.63	301.625	0.0263227
102.63	229.808	-0.0107681
238.719	145.989	-0.00505743
202.701	85.443	0.068024
217.127	223.405	0.0508265
251.992	252.541	0.0251744
90.9048	292.23	-0.0417612
241.016	247.899	-0.00199378
206.035	218.431	0.0103464
181.216	177.444	-0.00766672
229.13	303.138	0.0341331
109.59	77.5542	-0.0228778
216.893	310.436	0.0370793
296.952	147.835	0.0456198
296.76	187.382	0.0541887
180.869	164.997	0.0215959
297.015	201.589	-0.0173884
249.974	126.489	0.0064016
239.178	183.247	-0.0203464
213.068	76.5422	-0.0143215
79.6081	284.477	-0.0536851
297.04	215.02	-0.0586217
213.441	88.7921	-0.412165
284.623	271.469	0.0231744
260.89	131.487	0.0288345
42.2258	200.49	0.105556
227.059	139.558	-0.16579
169.08	148.995	0.0605545
172.234	336.466	0.0727601
260.432	194.737	0.0686808
273.05	188.159	0.0596601
250.024	202.941	0.0344845
283.182	116.371	-0.0558954
125.153	164.673	-0.0187048
115.576	306.186	-0.0144962
194.498	322.71	0.0247543
189.808	53.4423	-0.0381276
252.535	289.785	-0.0187916
249.665	226.991	0.0201991
205.95	317.194	-0.0359812
250.019	164.718	-0.0123277
42.1513	147.073	0.003514
41.8681	212.952	0.0884019
43.5776	264.711	-0.0270924
262.939	283.81	-0.0101249
247.198	87.4005	0.0444749
42.4526	239.902	0.0867106
258.795	93.7527	0.0164719
120.455	71.5348	-0.0518778
42.4334	160.583	-0.0103698
103.511	299.514	-0.0352339
273.221	278.159	-0.00185948
296.449	264.439	0.0526109
152.531	51.9495	0.00800851
220.428	273.248	0
297.752	239.505	0.022693
41.9311	133.551	0.010487
297.427	252.263	0.039145
167.982	135.606	0.417732
211.902	65.8732	-0.0639023
236.954	80.4263	-0.0012041
184.225	330.11	-0.0142686
223.101	72.0809	-0.109949
269.229	99.235	-0.0546782
280.888	105.308	-0.115817
292.451	111.817	-0.16504
163.864	44.873	0.0510267
201.712	59.8312	-0.0328572
41.3286	120.133	-0.0112058

## Sheet: E3a_ShearComponent-II
x	y	e_xy
103.547	287.951	-0.0278445
162.1	263.941	0.0583313
80.5312	256.215	-0.0872161
69.9716	276.376	-0.0300244
89.2033	210.09	-0.0238033
196.822	267.171	0.0393842
56.1389	257.807	-0.0329129
124.284	110.99	-0.0636269
111.989	102.087	-0.0690584
148.459	213.966	0.0211301
127.108	272.235	0.0230608
54.5425	229.94	-0.0571951
192.815	93.8428	-0.0135305
77.2819	125.809	-0.00280386
174.348	308.885	0.0726271
150.093	257.582	0.0314218
162.209	193.756	0.0264692
149.523	229.481	-0.0423832
54.8374	243.277	-0.0190655
101.826	189.932	0.0372053
65.0077	211.992	0.021419
124.635	216.26	0.0254168
121.174	86.5787	-0.0920425
218.19	283.959	0.000112731
74.2276	151.675	-0.0207565
67.5708	249.505	-0.0108904
205.754	304.203	-0.00606358
140.315	303.486	0.0226399
115.792	264.365	0.0365591
194.638	108.517	-0.0210879
125.994	284.252	-0.00980728
86.5496	145.502	-0.00590182
198.602	253.888	0.00535186
65.8575	197.102	0.0652529
100.248	152.49	-0.01423
217.498	153.942	0.0306716
207.099	230.89	0.0290264
180.483	89.0179	0.00563515
64.4888	159.401	0.0150489
137.635	236.365	-0.0329015
150.398	244.081	-0.00162756
233.482	105.947	0.0216571
175.847	296.087	0.00587434
77.5507	203.585	0.0296772
93.0036	263.931	-0.0309967
161.208	222.687	-0.00565263
146.728	127.902	-0.0268006
137.969	195.585	0.0201213
103.253	272.189	0.0471123
91.694	279.968	-0.0388305
161.931	208.736	0.0279917
113.302	196.42	0.0210814
172.55	184.969	0.0197397
89.7757	183.939	0.000377875
150.521	154.008	-0.0152914
57.5605	271.84	-0.00162162
158.461	119.953	0.0239178
42.5737	236.247	-0.0410011
79.2207	228.389	-0.028861
173.524	200.956	0.0216115
52.1191	217.366	-0.0652079
68.4771	262.644	-0.0109438
43.245	250.025	-0.0653275
171.961	135.594	0.0849363
185.461	246.823	0.0149164
246.538	127.03	-0.0376398
149.379	188.853	0.0393636
136.784	221.933	0.00404097
129.539	298.421	0.000141368
100.311	110.357	0.0155523
125.17	151.46	-0.0535188
184.904	275.945	0.0570737
174.21	269.214	0.0947215
195.759	294.319	-0.00755564
64.2778	130.176	0.030502
115.615	249.819	-0.02
100.195	139.443	0.0481969
78.1049	215.98	-0.022192
163.859	249.616	0.0238906
114.54	278.108	0.0217554
87.5983	157.446	-0.0545243
196.06	239.419	-0.00202665
78.0589	177.94	-0.0117244
238.993	169.952	-0.044126
211.087	127.802	0.0768276
161.288	291.693	-0.0139949
199.111	135.723	0.138644
66.9615	235.923	0.023539
112.068	116.278	-0.0156068
137.476	251.352	-0.0466082
78.2132	242.025	-0.0989485
81.761	270.09	-0.0491618
284.502	245.043	-0.0240671
208.26	244.221	0.0638924
171.966	122.297	-0.00519525
125.154	242.294	-0.0619541
231.393	227.256	0.0290561
80.285	285.045	-0.0373357
89.861	118.392	0.0583753
181.77	102.324	-0.0276564
65.8672	104.336	-0.0484276
156.283	104.566	0.0210039
195.437	212.817	0.0414329
76.4036	164.388	-0.0209639
209.088	274.223	-0.0363597
93.0145	251.575	-0.125453
44.7685	263.611	-0.108441
138.493	289.635	-0.0347063
160.986	133.174	0.0954821
161.905	236.485	-0.0183043
151.053	201.127	0.0475256
88.791	170.924	-0.0382339
186.274	261.047	0.0789925
53.5335	125.414	0.0738759
90.8136	224.539	-0.0522387
62.5516	144.442	0.0111883
126.761	257.234	-0.0561233
112.097	223.354	0.0307438
53.3254	153.462	0.00157825
100.876	124.039	0.0659092
124.076	124.218	-0.0434336
227.718	176.033	0.0195503
296.257	187.46	0.025698
173.319	282.861	0.0432187
216.853	185.105	0.0481868
182.98	221.577	0.0609171
158.528	168.353	0.10376
193.038	186.479	0.0375203
102.746	244.593	-0.0288356
145.787	83.8302	-0.0254778
101.472	216.962	0.0147211
100.021	164.695	-0.0158929
230.612	254.751	-0.0404352
113.207	169.06	-0.00356212
187.212	303.835	0.0362237
234.869	120.462	0.0186818
78.2508	191.192	0.010005
123.051	137.871	-0.0506947
135.863	145.238	-0.131424
77.8699	113.368	-0.0346361
253.069	265.769	0.053773
241.788	233.348	0.0415038
101.552	176.755	0.0124409
183.976	177.999	0.0352159
135.863	91.4287	-0.0304953
261.737	182.441	0.0539581
221.529	117.054	0.0690409
172.492	149.534	0.0026264
54.1692	168.816	0.0102759
184.207	234.211	0.0138269
64.4785	117.503	-0.00970708
196.228	171.465	0.0671975
53.3828	204.995	0.0284716
262.887	257.271	-0.00547195
232.083	92.4058	0.0426818
190.59	79.3861	0.0155026
197.51	280.344	0.0126693
124.688	189.88	-0.0200537
218.683	222.863	0.0390401
263.079	270.921	0.0252641
65.3938	172.689	0.0391507
112.835	158.101	0.00561057
209.37	261.315	-0.0760306
42.6668	174.846	-0.0132033
169.874	108.987	-0.0143612
249.121	190.192	0.0277615
182.373	192.583	-0.0039763
125.012	229.611	-0.00646901
125.271	175.822	-0.041388
149.998	311.192	0.0565292
272.536	225.925	0.039391
217.565	296.545	0.0167901
98.2488	97.6585	-0.022051
134.27	133.013	-0.0694127
160.625	317.29	0.0728845
202.733	85.8533	-0.0413391
174.261	242	0.0104067
125.344	203.163	0.0239195
43.4355	118.721	0.0865239
88.0289	133.295	0.0682866
229.702	277.784	-0.00255356
172.77	323.476	0.0430851
257.319	120.214	0.000783308
272.976	175.724	0.00565586
205.217	192.299	0.00870013
220.465	103.279	0.0509453
150.433	270.66	0.011031
88.511	105.25	-0.0225483
66.9372	184.71	0.0497021
242.471	260.784	0.0133959
228.419	189.113	0.00622883
156.582	90.1235	0.0465708
282.946	167.078	-0.00632803
167.598	95.8643	0.00766588
173.082	214.511	0.054973
252.563	278.205	0.0380053
163.048	157.608	0.123886
211.963	140.523	0.0440592
273.315	252.452	-0.0310023
149.789	283.871	-0.039972
150.027	175.708	0.00829275
239.786	209.706	-0.0366182
147.69	140.48	-0.0541618
187.031	130.54	0.000193318
138.902	265.058	-0.000782211
66.7902	224.613	-0.0180569
195.273	158.499	0.018026
185.737	287.812	0.0141236
193.157	199.211	-0.041618
171.798	171.155	0.0453674
175.064	256.912	0.0687985
194.436	323.08	0.0429209
189.952	66.2094	0.0413974
256.692	93.4703	-0.0294378
104.641	258.708	0.00769277
75.5198	138.779	0.0119505
209.674	111.561	0.0230508
283.73	193.525	0.0212093
101.434	204.175	0.0319912
118.243	306.372	0.0190915
136.178	105.295	-0.00963387
182.744	116.584	-0.10736
245.766	113.566	-0.0357691
52.1436	137.999	0.0694277
125.614	163.998	-0.0215787
229.823	202.73	-0.008751
250.13	177.449	-0.0109777
206.797	290.516	-0.00377806
295.921	225.06	0.020277
208.025	163.243	0.0441672
160.516	330.53	0.0464448
112.544	145.312	0.00886681
124.781	98.1174	-0.120751
168.569	69.703	0.00700803
112.829	209.767	0.037353
173.013	228.958	0.0109911
178.56	48.0799	0.145276
162.38	303.286	0.056038
108.414	89.5938	-0.064187
135.858	170.856	-0.0218487
178.584	61.7588	0.0662787
137.722	158.825	-0.0204137
229.933	290.478	-0.00619
282.542	155.049	-0.00260249
206.7	99.0988	-0.0241478
90.6127	197.569	0.0204583
259.855	157.533	0.0293937
284.47	218.91	0.011822
206.846	206.055	0.0145114
165.823	45.3059	0.0834165
146.277	112.465	-0.0109556
241.458	246.909	0.00419995
212.648	76.7024	-0.0269372
135.808	119.9	-0.0319367
136.908	183.746	-0.00833181
226.036	163.324	0.0234868
239.582	196.663	-0.0329104
136.597	209.432	0.0805617
201.303	71.9452	0.0143522
224.835	142.208	0.0493799
112.393	130.448	0.0213977
161.251	278.552	0.0463342
153.932	65.6994	-0.012739
244.077	86.0564	-0.034985
183.471	316.727	0.0447361
133.022	79.666	-0.0539198
150.567	297.172	-0.0403414
199.569	122.428	-0.00834337
295.236	124.087	-0.0119313
231.263	266.379	-0.0292705
280.899	143.163	-0.00865153
117.695	292.596	-0.0221036
113.676	181.568	0.0116912
101.209	231.481	0.0390195
280.689	107.636	0.00306824
260.044	169.791	-0.029412
165.327	57.8843	0.0444467
252.157	252.726	0.0243803
241.438	284.554	0.0106352
296.371	174.798	-0.044388
295.941	137.404	0.00113705
269.936	137.17	-0.0201105
89.5507	239.115	-0.0918511
230.221	240.387	0.0369549
142.428	59.5351	0.0368928
224.774	129.764	0.102171
284.583	270.944	0.0340978
156.702	77.0631	-0.015171
217.239	90.2228	0.0283323
250.101	202.858	-0.00274276
185.468	165.702	0.0205303
54.6791	181.262	0.0483792
112.511	235.826	-0.00963196
296.061	238.834	-0.0286955
283.673	205.394	-0.0474263
194.465	225.801	0.0486976
248.977	163.964	-0.003564
205.817	218.21	0.0632165
184.249	206.674	0.0209026
182.467	143.258	0.0919919
215.886	172.626	0.0554896
249.791	150.967	0.0132439
272.939	238.922	0.00547627
141.829	72.2258	-0.0392728
259.932	195.071	0.0409437
284.402	180.889	0.00961897
130.037	312.476	0.0396679
248.388	139.277	-0.0628207
86.1538	91.3394	-0.0581764
145.881	97.8581	0.0190808
217.354	197.501	0.0248996
173.504	160.327	0.0843951
284.037	232.054	0.00615763
54.1836	110.378	0.029834
294.463	149.39	-0.0366743
218.935	210.168	0.0526658
194.687	146.256	0.141495
270.703	164.211	0.0324528
239.21	182.489	-0.0313668
285.679	257.563	-0.00107556
261.947	220.074	0.0339173
238.914	157.486	0.0263067
271.446	150.437	0.0289425
261.327	144.216	-0.0044381
178.7	75.2679	0.0461335
251.284	240.66	0.0431444
159.261	145.58	0.0535855
244.944	100.429	-0.0578304
281.378	131.283	-0.00983842
295.999	212.185	-0.0356417
205.269	179.447	0.0535019
235.398	133.663	-0.0006797
241.899	272.545	0.0264827
205.263	151.277	-0.0354667
274.025	264.297	-0.00397005
168.166	82.3976	0.0329941
149.432	324.528	0.0568427
106.136	300.416	-0.05205
130.924	66.3063	-0.0495242
42.4354	160.293	-0.0557634
242.851	221.593	-0.0234644
268.06	113.456	0.00989779
273.941	211.949	0.00987762
41.8308	132.27	0.0622253
139.197	319.166	0.0952567
253.433	226.731	0.0340633
171.977	336.044	0.0312525
218.986	309.165	-0.00793315
258.696	133.232	-0.0288733
296.07	264.499	0.0204605
153.585	51.8369	0.0116037
206.517	316.888	0.0295556
161.733	179.688	0.0445644
138.242	277.247	0.0355804
296.529	162.16	-0.0834652
262.475	233.35	0.0407004
219.236	235.531	0.0619186
257.489	106.972	0.00340528
294.178	201.362	-0.0776937
241.029	296.717	0.0029608
220.404	258.406	-0.17221
111.434	76.6866	0.0402635
271.642	200.53	-0.007546
54.0237	192.918	0.0745213
229.437	215.845	-0.0193866
219.497	270.458	-0.0536711
41.9529	210.076	-0.0305797
262.168	206.475	-0.00295671
42.288	198.889	0.0075291
233.001	78.7987	-0.0897649
280.935	119.583	-0.0102266
272.28	187.949	0.0643081
238.803	145.394	-0.0429485
261.873	245.05	0.00864348
121.636	72.2371	-0.0677561
296.765	252.189	-0.0482004
220.113	247.469	0.0889411
268.304	125.115	-0.00868482
76.1061	98.9672	-0.0747556
229.922	302.252	-0.00990424
42.4974	187.832	0.0403116
195.648	311.18	0.0318332
252.273	214.296	-0.00765848
92.604	293.798	-0.0888355
97.283	84.626	0.0469713
269.255	99.707	0.0248305
251.941	290.206	0.0315163
273.831	277.811	0.00258177
262.951	284.311	0.00930599
146.682	165.192	0.0823984
41.7394	222.904	-0.0603524
184.104	154.697	0.00592492
223.569	81.1039	0
183.453	329.947	0.00819841
229.542	151.791	-0.5
41.7117	147.253	0.0500308
201.344	60.2101	0.00475669
189.74	53.0879	0.0420464
291.823	112.173	-0.0272124
211.718	65.0587	-0.000326484
222.588	71.4396	-0.0795562

## Sheet: E3a_ShearComponent-III
x	y	e_xy
70.7878	261.268	0.00932871
149.102	242.836	-0.0200146
117.885	188.195	0.190023
198.19	89.0423	-0.124717
77.7522	165.45	-0.0518368
125.154	215.067	-0.030242
80.7625	227.151	-0.0441849
137.089	221.045	-0.00201065
99.7342	128.132	0.0481201
125.757	229.411	0.0462881
174.465	296.12	0.0613263
182.984	193.671	-0.0480697
150.065	227.838	-0.0519926
78.4872	125.816	0.0250496
124.966	151.787	0.0055032
54.7734	205.538	0.0678723
157.622	106.052	0.0453209
248.823	138.775	-0.0427344
126.518	164.803	0.0576214
89.2098	171.776	0.0241988
224.264	129.66	0.132932
94.0133	232.556	-0.0137324
72.27	249.174	0.00325433
188.962	128.429	-0.0254529
198.049	259.112	-0.426969
211.158	126.17	0.0729673
247.918	187.885	-0.0607675
57.2579	230.432	-0.0462424
174.743	185.473	0.0170065
104.938	212.26	0.0130382
124.046	254.311	-0.0522397
192.524	235.832	-0.0172803
114.585	203.564	-0.00778206
125.55	92.5189	0.5
159.403	144.931	-0.0185282
281.514	119.074	-0.0969473
87.9507	132.882	0.0413706
112.928	149.048	-0.0641062
114.741	128.725	-0.018967
192.272	249.054	-0.186344
61.5865	272.108	0.0340616
62.1995	144.381	0.0171596
67.535	172.255	0.0822619
57.0688	255.064	0.0578924
223.606	143.757	0.0743279
233.076	117.652	0.11475
82.505	241.109	-0.0222816
149.939	270.531	-0.112924
261.006	180.692	-0.0622194
60.5483	242.887	0.103623
66.9683	223.952	-0.0326108
115.323	263.819	-0.0352177
136.576	313.465	-0.227788
47.5163	240.152	0.132115
136.461	262.16	-0.0847986
117.424	279.366	-0.0143629
159.077	169.246	0.0644201
184.972	303.538	0.00890526
160.557	266.435	-0.0590432
86.9325	184.907	-0.0273421
197.239	298.269	-0.0277873
204.547	227.433	0.0102327
104.487	272.032	-0.02854
235.912	104.082	0.0917493
103.443	283.938	-0.0894252
154.232	131.511	-0.030142
159.909	324.854	0.03468
149.124	118.004	0.0361432
148.4	281.731	-0.0782362
70.4845	235.518	-0.0432991
211.252	67.6071	0.115098
213.273	152.843	-0.0416454
262.415	193.31	-0.001263
205.728	315.181	0.164696
205.853	279.849	0.0607497
145.742	141.504	-0.300397
152.904	200.807	0.0730975
42.8942	186.338	0.0168749
84.7033	256.795	-0.0129185
222.53	102.157	0.0885603
244.709	124.5	-0.0777519
64.159	212.885	0.121782
211.434	94.7976	-0.0354497
94.025	248.834	-0.0121858
224.436	225.911	-0.153174
79.0547	201.579	0.0835024
293.552	201.146	-0.0661426
183.025	275.062	-0.039998
65.9117	199.4	0.0361633
184.72	316.751	-0.00193278
75.9438	152.246	-0.12891
51.9163	137.065	0.0867902
230.588	252.401	0.00833443
219.8	178.359	0.061059
91.5778	208.469	0.0466807
144.119	301.717	-0.00670477
246.871	163.573	0.0174786
186.537	165.032	-0.0782357
199.317	119.743	0.0479424
184.002	223.889	0.0156488
140.361	130.838	0.0753633
44.4576	227.136	0.029358
169.669	111.602	0.00460281
203.716	195.537	0.0255786
127.278	200.767	0.0216836
102.523	188.1	0.075797
101.463	154.206	-0.108392
263.521	269.358	0.0578461
129.493	104.568	-0.277823
255.107	119.036	-0.0764352
272.824	212.992	0.0958151
114.937	83.7293	0.416542
146.138	256.109	-0.157483
147.919	163.821	0.0453188
169.677	243.961	0.0497641
183.443	261.786	-0.116513
167.684	135.634	-0.0514954
63.6847	183.925	0.0977256
184.468	209.737	-0.0572247
248.68	252.722	-0.124289
261.263	220.225	0.0613392
282.293	131.432	-0.0308058
124.914	176.2	-0.00778099
173.241	170.944	0.0324351
142.991	193.908	0.0700412
193.452	188.901	0.00473064
220.434	209.333	-0.0225746
196.096	270.435	-0.0513663
247.011	175.404	-0.104286
158.712	302.801	0.0500304
122.547	307.13	-0.112375
94.4761	262.827	-0.00232384
265.356	280.302	0.049307
161.8	313.591	0.046023
240.096	259.457	-0.0193949
64.2147	157.797	-0.0533004
162.371	180.761	-0.0418696
161.491	221.34	0.0145236
171.955	308.675	-0.0295609
239.342	281.457	0.0207361
148.206	213.921	0.0392007
122.644	242.99	0.0521194
163.339	209.023	0.0399473
74.9171	140.477	0.0277955
160.778	236.923	0.0273973
92.8109	288.932	-0.0658217
161.645	278.556	-0.012705
206.891	182.56	0.0618359
282.602	194.05	0.0156246
103.415	225.061	-0.00351293
135.771	117.193	-0.442448
200.975	162.685	0.0664318
54.0636	192.588	0.0350866
270.183	229.056	-0.0523593
136.824	172.295	0.0211422
196.776	217.08	0.472476
83.0407	268.543	0.0223148
157.905	79.1547	-0.0744364
43.694	120.087	0.143535
200.591	132.087	-0.00189974
177.43	68.0547	-0.0123015
128.105	130.45	0.0257477
240.087	270.96	0.0432322
147.726	323.172	0.12816
212.431	113.056	0.102062
74.7417	189.85	-0.0333117
261.057	207.984	0.0470447
184.748	178.95	-0.019836
136.301	275.708	0.0232377
209.16	81.2613	0.0487158
127.481	286.842	-0.0154418
174.672	126.008	-0.0745375
134.679	245.557	0.0176375
219.392	271.179	0.108203
240.783	293.469	-0.0320929
81.6971	282.256	0.0244676
186.63	289.209	-0.0662546
111.573	246.684	-0.0584802
240.265	208.106	-0.0223259
282.823	181.05	0.00675586
192.603	153.401	0.111869
161.792	158.267	0.0739095
163.667	194.324	-0.019116
142.639	72.5692	-0.0831869
113.279	175.428	0.172373
284.17	250.221	-0.0653842
196.767	174.767	0.00866
216.813	234.081	-0.0820267
133.053	80.4452	-0.0576748
173.123	283.432	0.0170115
194.113	282.781	-0.0893871
102.382	84.9995	-0.00570349
227.123	157.043	0.0316497
194.293	203.021	-0.0670669
283.059	205.863	-0.00896365
179.682	250.464	-0.17842
259.19	233.235	-0.0206572
170.051	255.669	-0.0144805
173.788	215.145	0.0339759
90.2802	219.263	-0.0215656
272.169	200.496	0.0228427
275.989	261.525	0.0791557
95.8093	142.26	-0.474199
190.842	141.156	0.0449264
270.903	240.054	-0.108785
75.9689	213.174	0.064325
259.45	132.444	-0.0766819
112.662	232.814	0.00569822
194.628	310.896	0.0949233
233.051	167.454	0.0584097
237.059	178.913	-0.0969625
260.602	249.509	-0.0442567
154.318	66.7055	-0.0403551
112.424	96.033	-0.212013
209.265	171.699	0.0315313
237.98	232.451	-0.0915622
202.087	145.222	-0.00664299
80.5705	111.128	-0.04993
56.8343	122.708	0.0776169
278.813	106.901	-0.0803373
43.5381	202.66	0.122674
67.121	104.056	-0.0728624
121.267	139.688	-0.0628913
269.046	163.496	0.000382004
53.4858	219.316	0.00971542
238.773	194.518	-0.0762554
148.258	97.7972	-0.00721288
220.435	87.3559	0.0261422
170.279	229.274	0.0610587
163.004	291.041	-0.0414861
133.763	143.973	-0.184776
292.534	258.257	0.473949
137.954	158.611	-0.0467061
43.5103	171.379	-0.0794809
44.0495	253.205	0.152609
56.9176	168.183	-0.0273259
181.782	115.496	-0.0752997
158.245	252.595	0.0130663
235.21	134.176	0.0314399
207.173	207.577	-0.0200493
198.048	75.7131	-0.00638108
279.2	143.667	0.00960608
143.134	106.883	-0.0479969
85.3253	147.732	-0.105659
182.12	149.733	0.0495421
68.1481	116.882	-0.034017
293.762	187.485	0.042525
116.112	292.786	-0.0793321
89.7636	159.18	-0.0733608
138.567	233.771	0.0718561
184.981	77.6394	-0.0171078
237.686	145.112	0.0493316
180.531	328.75	0.0841
291.94	152.388	-0.5
281.808	166.504	-0.0974179
169.601	96.5024	0.0912239
148.526	174.753	-0.0349352
280.694	236.971	-0.14596
250.947	215.049	0.0546881
193.186	108.16	-0.188222
106.576	138.359	-0.0366737
219.821	259.662	0.0384046
252.481	277.04	0.0355139
106.013	295.688	-0.164299
137.344	208.629	0.127541
102.499	239.961	0.0195687
173.616	268.184	0.0464332
228.588	240.521	-0.031145
88.2398	119.922	0.00308086
110.933	117.861	0.0372845
166.912	59.4378	-0.0742333
131.993	300.531	-0.111362
99.9521	95.9841	0.369165
180.184	102.425	0.00223421
216.318	189.788	-0.0472526
126.671	269.822	0.00805469
238.245	155.955	0.0975646
208.543	267.877	0.0379431
53.9402	179.39	0.0795914
188.609	64.1873	-0.0913283
179.886	236.544	-0.0659167
216.462	296.306	-0.0423318
104.569	256.564	-0.0320571
158.514	91.7439	0.0314305
89.208	94.2131	0.0406384
258.443	170.02	-0.0368321
50.9212	266.887	-0.078323
77.8296	176.739	0.0694161
161.462	121.025	-0.0563865
248.091	227.291	0.0214675
206.68	241.117	-0.0174943
216.995	247.343	-0.0279678
229.412	200.065	-0.091272
171.129	82.9978	0.00879698
292.862	231.899	-0.374553
181.137	89.8008	0.0470174
218.943	165.75	-0.0669051
270.832	135.763	0.0374022
123.645	119.061	-0.433803
203.513	104.779	-0.0644346
217.025	283.748	0.0660066
174.556	201.534	0.00852716
228.424	278.5	0.0761304
227.567	290.408	0.0109832
258.074	105.914	0.0440603
71.6297	275.801	0.060127
138.956	291.329	-0.0141132
211.487	218.534	-0.0925513
268.331	151.428	0.0553854
296.642	243.72	-0.0307636
92.1351	195.593	-0.0625353
103.059	200.574	0.125095
171.828	320.775	0.0155835
52.6649	154.103	-0.0484085
92.4542	276.369	-0.0195332
111.103	161.582	0.0288949
131.765	188.969	-0.448338
99.794	177.542	-0.129964
233.832	91.2238	-0.0653656
248.999	151.576	0.0374402
272.992	189.226	-0.014254
146.234	84.5628	-0.0475863
276.326	273.67	-0.00856096
43.1263	159.787	-0.110824
165.874	70.8782	-0.124276
285.521	267.299	-0.0181799
250.948	240.993	-0.100186
100.021	115.414	-0.0629626
55.5717	111.398	0.0203589
152.859	54.0306	-0.0666223
162.996	48.0247	-0.216133
265.884	114.461	-0.0222399
264.969	259.811	-0.0478598
232.795	80.1603	-0.0399015
246.127	88.5147	-0.129687
228.505	188.201	-0.0810082
230.231	215.19	0.114123
222.198	73.6383	0.101937
215.642	199.286	0
99.7171	165.56	-0.0559337
67.7839	131.003	0.0582179
140.859	60.5079	-0.0561663
269.699	124.764	-0.0869542
229.944	264.822	0.0352736
231.365	301.555	-0.0882367
147.489	152.516	-0.0777717
137.668	95.5747	-0.00167507
151.698	185.93	-0.0791018
180.114	137.86	0.0272323
200.865	60.5706	-0.0104168
116.844	107.165	-0.445119
258.903	157.17	0.0428067
293.282	164.025	-0.223785
249.824	202.441	-0.0229946
237.858	221.909	0.0679357
138.707	182.121	-0.0928311
148.87	311.472	-0.495308
173.06	160.138	0.100744
171.324	148.216	0.0748369
207.728	303.45	0.0323175
208.927	255.111	-0.0654098
253.054	264.129	-0.0279708
272.539	251.458	0.126371
44.8577	214.846	0.102879
130.347	67.7914	-0.0761432
92.5372	105.949	-0.0286374
210.648	139.694	0.0109445
272.472	174.134	-0.037777
167.645	335.035	0.0885593
293.104	138.719	-0.00831338
280.543	224.841	-0.0876332
296.085	175.483	-0.0933303
218.306	308.531	0.0255746
268.817	100.638	0.0472867
239.943	243.532	-0.0315949
222.821	115.86	0.193699
279.907	154.893	-0.0644694
177.604	55.2444	-0.18001
116.336	222.152	-0.0449311
204.189	290.471	-0.02812
105.973	105.358	-0.0148227
42.3466	130.002	0.0633903
245.435	111.062	0.0458485
294.488	211.732	0.00569621
189.897	97.0906	-0.14251
248.308	100.684	-0.0430836
172.378	44.6451	-0.28559
282.911	215.815	0.173314
77.0701	98.3486	-0.207233
293.352	126.669	-0.0389239
120.478	72.4561	0.387827
251.817	289.733	-0.0159754
192.251	325.355	0.0978463
260.879	143.466	0.0568851
295.125	115.887	-0.122856
151.779	293.51	0.111076
290.363	220.895	-0.13379
187.344	51.7656	-0.191419
42.1587	145.011	-0.0371697
258.545	93.0345	0.0254595
113.344	304.733	0.188785

## Sheet: E3b_SkyrmionPositions
x	y
92.9228	250.312
126.028	298.575
53.5226	243.936
138.063	249.442
137.839	304.132
66.7363	263.929
104.822	257.249
113.693	278.454
80.5003	257.051
149.215	297.155
101.518	284.193
150.895	242.681
125.868	241.81
183.537	233.743
78.7209	270.125
75.9581	164.461
125.003	215.765
65.7877	172.763
102.874	229.984
161.026	303.671
125.25	256.836
79.9132	243.939
127.223	229.094
53.1174	217.446
147.596	150.902
180.989	153.939
172.776	284.008
149.794	257.443
186.051	248.384
88.3046	170.114
260.939	131.168
103.711	242.472
112.625	209.014
54.7829	230.808
161.414	250.83
178.082	139.13
135.954	276.724
99.5769	152.807
133.323	106.204
89.9525	277.25
172.016	270.568
54.2492	258.028
61.4044	107.457
136.83	263.784
111.162	132.589
150.341	228.431
150.569	188.918
53.9529	204.683
263.201	259.098
79.5638	230.148
197.131	268.663
173.775	243.829
206.876	231.679
218.366	237.006
67.0546	249.54
169.389	160.485
113.305	222.369
92.1172	263.984
205.572	303.813
124.417	151.954
101.203	190.793
89.074	211.407
183.529	316.237
191.108	144.514
167.535	111.8
173.146	296.943
124.593	176.953
97.9495	99.5686
65.1866	197.367
112.57	195.569
171.505	124.99
179.677	103.86
66.8876	184.485
114.588	265.015
165.826	56.2695
160.059	276.927
209.303	260.157
185.105	261.757
100.069	203.983
112.786	181.487
114.63	249.016
182.35	180.075
160.712	316.515
53.2114	168.258
217.929	284.436
228.832	291.32
208.263	276.85
84.5768	105.21
237.928	183.203
78.9541	218.683
172.942	255.903
215.851	141.173
184.062	275.727
183.438	116.083
209.574	111.219
223.357	127.428
136.231	182.728
138.538	318.595
215.421	170.405
195.59	239.952
125.762	202.874
115.469	234.451
88.498	197.81
246.99	113.086
124.052	189.239
109.861	92.8212
182.753	218.926
162.023	236.936
158.609	168.668
284.244	194.901
221.614	99.9924
100.453	139.821
195.46	212.494
195.941	295.136
73.9081	99.1948
111.647	118.525
172.902	323.357
139.441	235.186
180.895	75.6523
74.5516	151.719
65.9641	223.356
147.443	125.375
63.5776	145.943
246.055	99.8063
67.1435	235.429
187.506	129.038
98.4278	125.44
149.199	283.624
233.549	93.0926
168.601	83.1728
160.935	290.41
204.299	150.451
75.2012	139.365
125.764	284.549
91.1751	236.291
160.439	180.17
230.318	278.619
85.3125	119.413
205.266	179.335
77.6596	283.139
160.892	263.392
238.6	157.606
102.708	271.098
88.8856	290.823
64.157	211.131
149.119	214.159
185.511	288.88
144.141	85.4686
55.0561	271.172
76.4007	203.396
205.574	98.696
262.966	272.105
168.01	69.5112
160.66	209.253
274.095	175.679
205.039	204.496
229.098	215.487
147.931	176.176
205.72	218.935
192.268	94.8318
216.829	209.513
203.994	165.928
63.5875	160.026
160.987	222.561
136.59	170.204
247.172	126.75
216.512	197.599
197.046	282.072
78.0722	191.215
91.146	224.314
62.3784	131.774
273.273	136.125
210.257	125.001
195.159	108.148
222.584	114.518
144.427	97.7281
138.573	221.833
218.043	222.946
147.93	137.484
161.607	194.083
260.985	195.321
52.4192	138.418
124.016	138.304
173.071	309.762
285.172	169.255
137.581	289.806
193.059	159.236
156.18	76.9431
250.13	189.452
137.704	195.345
242.641	260.03
156.567	90.7458
262.504	171.667
90.4396	184.831
142.208	71.3948
171.979	201.618
219.302	271.615
273.593	251.473
158.815	143.028
262.442	156.276
42.9274	147.321
273.122	148.491
52.8614	153.677
114.408	292.429
86.5678	145.516
178.938	61.0336
238.401	170.02
53.8726	191.839
272.125	212.839
274.174	265.096
146.755	163.784
124.937	311.348
167.082	96.2497
161.28	331.626
74.5762	127.264
96.3186	112.412
122.93	112.753
250.659	214.602
272.616	225.315
124.529	271.43
135.013	119.558
192.942	173.793
199.972	134.217
194.499	309.466
204.485	192.301
249.744	178.196
109.079	106.975
284.967	207.517
149.884	325.585
130.966	66.8949
121.214	99.4181
272.782	200.798
216.517	185.319
226.911	150.818
285.257	258.829
249.446	138.722
227.361	176.452
182.12	194.421
230.545	254.433
192.394	80.3984
146.528	111.983
85.5415	91.9275
113.022	145.08
216.707	297.293
283.778	231.806
239.541	195.375
191.208	64.9367
78.8277	178.613
66.5758	277.933
251.322	164.344
135.004	133.098
198.051	121.14
219.905	249.819
157.237	116.672
273.018	239.545
135.393	145.267
215.512	155.517
261.517	183.737
100.834	176.786
251.424	278.178
130.905	79.8536
203.292	85.2601
88.1993	158.127
208.272	245.678
120.087	85.9396
284.008	128.163
240.962	295.981
171.409	214.069
238.297	144.049
235.601	119.36
171.63	187.904
284.845	245.243
296.678	188.299
156.675	104.209
122.852	126.114
258.565	118.536
149.69	311.164
87.4452	133.695
226.637	163.97
281.916	116.077
286.058	181.578
260.791	220.565
42.5691	250.094
270.871	122.503
239.701	209.125
111.455	157.421
179.516	89.6842
250.39	239.58
149.457	270.713
138.059	208.346
168.848	148.599
101.071	216.754
285.486	155.198
231.014	266.222
194.453	225.832
53.4552	180.897
206.803	290.256
198.228	253.115
120.157	71.9965
181.461	166.87
239.65	233.915
149.984	201.556
241.783	272.474
42.9261	263.488
171.333	174.009
100.279	164.577
252.34	265.639
296.993	238.952
50.6299	124.495
239.366	222.154
250.924	151.451
185.09	301.889
261.219	245.273
274.017	162.437
284.85	141.821
97.9375	84.2053
284.065	219.658
109.024	78.2744
235.919	131.218
42.6795	160.923
268.58	108.002
135.772	157.567
223.17	83.9126
124.44	164.289
100.966	297.982
183.867	206.887
171.486	228.535
193.113	186.578
154.761	63.5705
50.0782	112.862
158.163	156.085
172.107	336.521
297.214	174.069
73.4643	113.561
194.834	322.847
177.524	47.766
42.5699	186.01
62.9696	120.296
113.169	304.782
240.86	246.82
284.534	271.149
260.581	232.404
297.193	252.04
296.537	214.405
205.434	316.922
234.26	105.715
228.631	228.527
228.107	189.972
229.803	241.503
229.608	202.85
296.461	121.599
241.016	284.76
131.851	91.7791
273.018	187.775
112.635	169.226
257.929	104.472
296.85	226.794
217.225	310.035
260.821	208.097
193.167	199.1
42.2942	210.918
251.357	252.755
42.3808	173.906
159.558	129.389
296.484	264.415
42.5928	198.17
212.972	76.5459
297.064	202.008
250.234	226.725
261.112	143.532
41.8804	236.506
227.568	139.616
229.452	303.396
250.693	202.048
213.342	88.8785
202.169	70.6986
296.884	147.82
254.552	90.9829
219.951	260.94
296.682	134.562
167.542	135.17
252.411	290.178
262.705	284.2
297.635	159.534
141.627	59.0621
232.98	78.7008
183.512	330.296
41.9882	224.236
41.7249	133.631
243.284	84.5623
153.627	51.5912
278.391	104.057
190	52.9966
165.916	44.1815
222.853	72.1316
201.535	59.5631
273.8	278.42
211.426	65.2191
41.3349	119.769
291.598	111.431
265.309	96.2267

## Sheet: E3b_LocalFits
x	y
68.6549	50.3942
68.5558	64.2858
80.7379	43.3339
80.6389	57.2256
80.5398	71.1172
92.7219	50.1654
92.6228	64.057
-102.888	-63.4267
-104.063	-50.7787
-90.3646	-68.4668
-91.5403	-55.8188
-92.7159	-43.1708
-79.0171	-60.8588
-80.1927	-48.2108
-10.1834	73.0625
-9.31542	86.9927
1.45433	66.3735
2.3223	80.3037
3.19027	94.2339
13.96	73.6147
14.828	87.5449
58.0326	-9.71049
59.1333	3.83465
69.1296	-15.5037
70.2303	-1.95855
71.331	11.5866
81.3273	-7.75175
82.428	5.79339
-13.8734	-71.7211
-17.9711	-58.1766
1.71232	-78.7435
-2.38536	-65.1991
-6.48304	-51.6546
13.2004	-72.2215
9.10268	-58.6771
-65.2259	-96.3007
-63.947	-80.3071
-54.6374	-104.378
-53.3586	-88.384
-52.0797	-72.3903
-42.7701	-96.4609
-41.4912	-80.4672
-56.6382	13.5652
-56.712	26.5379
-44.5767	7.9218
-44.6506	20.8944
-44.7244	33.8671
-32.5891	15.251
-32.6629	28.2237
95.3444	-67.4338
95.2017	-54.5339
107.057	-75.2311
106.914	-62.3312
106.772	-49.4313
118.627	-70.1285
118.484	-57.2286
-79.1351	65.7796
-79.2304	78.4548
-68.5396	59.6293
-68.635	72.3044
-68.7303	84.9795
-58.0395	66.154
-58.1349	78.8291

## Sheet: E3c_ShearEnergies
PE_I	PE_II	PE_III	E/mu/k/T(m/N)
19026	17136	10779	7500000
7406	6464	4166	22500000
5332	4554	3240	37500000
4286	3559	2643	52500000
3452	3130	2267	67500000
2858	2632	1920	82500000
2518	2209	1812	97500000
2102	2013	1592	112500000
1846	1762	1483	127500000
1583	1569	1321	142500000
1413	1446	1169	157500000
1346	1330	1250	172500000
1166	1167	1150	187500000
1012	1090	1069	202500000
940	972	976	217500000
849	939	965	232500000
768	885	881	247500000
673	787	831	262500000
639	806	794	277500000
574	727	757	292500000
539	580	729	307500000
518	593	660	322500000
440	587	687	337500000
394	511	632	352500000
363	465	627	367500000
363	450	618	382500000
312	450	539	397500000
273	377	565	412500000
243	360	494	427500000
207	340	456	442500000
224	301	481	457500000
199	298	426	472500000
137	278	455	487500000
176	258	433	502500000
128	257	416	517500000
122	228	417	532500000
137	250	386	547500000
122	205	357	562500000
74	191	363	577500000
83	180	344	592500000
77	176	324	607500000
91	149	332	622500000
67	135	332	637500000
56	132	304	652500000
51	121	264	667500000
58	134	282	682500000
48	124	289	697500000
47	122	296	712500000
45	117	218	727500000
48	94	223	742500000
48	98	270	757500000
28	85	241	772500000
29	107	231	787500000
15	76	224	802500000
31	77	215	817500000
29	69	211	832500000
23	51	185	847500000
23	81	189	862500000
11	58	202	877500000
23	49	191	892500000
19	50	156	907500000
19	67	183	922500000
13	60	153	937500000
9	52	141	952500000
8	49	142	967500000
14	45	151	982500000
13	42	143	997500000
10	47	131	1012500000
9	33	112	1027500000
11	36	127	1042500000
9	31	126	1057500000
14	41	138	1072500000
8	26	125	1087500000
9	43	117	1102500000
6	36	113	1117500000
5	31	115	1132500000
6	36	112	1147500000
2	30	86	1162500000
6	32	94	1177500000
9	28	86	1192500000
4	33	81	1207500000
6	35	87	1222500000
5	28	83	1237500000
6	32	84	1252500000
2	24	86	1267500000
3	17	68	1282500000
4	24	93	1297500000
2	29	59	1312500000
2	16	73	1327500000
7	18	69	1342500000
4	19	67	1357500000
5	27	77	1372500000
2	18	77	1387500000
5	24	72	1402500000
3	31	66	1417500000
4	19	58	1432500000
2	14	49	1447500000
5	15	62	1462500000
3	22	67	1477500000
2	20	59	1492500000
